# Supplementary material for: Illumina sequencing of 15 deafness genes using fragmented amplicons
Source: BMC Res Notes. 2014 Aug 9;7:509. doi: 10.1186/1756-0500-7-509 (PMC4266979; doi:10.1186/1756-0500-7-509)
Supplement: Supplementary file 1 — Additional file 1: Table S1: Primer sequences covering 15 deafness genes. (XLS 470 KB) [file 13104_2014_3070_MOESM1_ESM.xls]

## Sheet: Sheet1
Exon (in Red: not used in Illumina experiment)	M13 forward	Forward		M13 reverse	Reverse		Amplicon length (without M13)	Genome build	chromosome	position forward primer	position forward primer	position reverse primer	position reverse primer	amplicon
TMPRSS3_ex_1-1	CACGACGTTGTAAAACGAC	CACAACGCACACAGGAGAGA	CACGACGTTGTAAAACGACCACAACGCACACAGGAGAGA	CAGGAAACAGCTATGACC	CCACCAACAGCCACTCAGAA	CAGGAAACAGCTATGACCCCACCAACAGCCACTCAGAA	338	GRCh37	21	43791920	43791939	43792239	43792258	CACAACGCACACAGGAGAGATGACAGTAATGGAGCCCCTGGAATTCAGTGGATGATTTTGATTCACGTCACCAGTCCACGCAGACACGCCAGACAATGAGGGAAGGAAACATATTATTTGGAATCAAAGGACAATAATACGTCAAGCACCAAATGCTACAAAGAAATCATGAAAATAGGCCTTAAACGAGTCATTCCTAGATTAACCTCCCCACATGTGAAAATAAGTCTTGGAAGTAGAAAGGGTGGGTTTGGTTCTGGTCCCTAGAGATGAAAACGTGCAGTGACTGCAGTTCTGCACTTCTGGGCTGGTGCGTCTTTTCTGAGTGGCTGTTGGTGG
TMPRSS3_ex_1-2	CACGACGTTGTAAAACGAC	GGGTTTGGTTCTGGTCCCTA	CACGACGTTGTAAAACGACGGGTTTGGTTCTGGTCCCTA	CAGGAAACAGCTATGACC	TCAAATGATGTGCCTGCTTCA	CAGGAAACAGCTATGACCTCAAATGATGTGCCTGCTTCA	305	GRCh37	21	43792166	43792185	43792451	43792471	GGGTTTGGTTCTGGTCCCTAGAGATGAAAACGTGCAGTGACTGCAGTTCTGCACTTCTGGGCTGGTGCGTCTTTTCTGAGTGGCTGTTGGTGGCTTTGCACGTGAGGTCACATAACTGCTTATCTCGTCAGGAATTTTGCAAGACCCCTGGAGAGAAAACCAGATGGACCAGTGGGAAAGGCCGCCCTTGCAAGTTGCTGCTTCTTTTGTTCTTAGTGAAGATCAGAAAGGAGCGTGAGGCTAGGCGTGGTGGCCCATGCCTGTAATCCCAGCACTGTGGGAGGCTGAAGCAGGCACATCATTTGA
TMPRSS3_ex_1-3	CACGACGTTGTAAAACGAC	GGGTTTGGTTCTGGTCCCTA	CACGACGTTGTAAAACGACGGGTTTGGTTCTGGTCCCTA	CAGGAAACAGCTATGACC	TCAAATGATGTGCCTGCTTCA	CAGGAAACAGCTATGACCTCAAATGATGTGCCTGCTTCA	305	GRCh37	21	43792166	43792185	43792451	43792471	GGGTTTGGTTCTGGTCCCTAGAGATGAAAACGTGCAGTGACTGCAGTTCTGCACTTCTGGGCTGGTGCGTCTTTTCTGAGTGGCTGTTGGTGGCTTTGCACGTGAGGTCACATAACTGCTTATCTCGTCAGGAATTTTGCAAGACCCCTGGAGAGAAAACCAGATGGACCAGTGGGAAAGGCCGCCCTTGCAAGTTGCTGCTTCTTTTGTTCTTAGTGAAGATCAGAAAGGAGCGTGAGGCTAGGCGTGGTGGCCCATGCCTGTAATCCCAGCACTGTGGGAGGCTGAAGCAGGCACATCATTTGA
TMPRSS3_ex_1-4	CACGACGTTGTAAAACGAC	CAGAAAGGAGCGTGAGGCTA	CACGACGTTGTAAAACGACCAGAAAGGAGCGTGAGGCTA	CAGGAAACAGCTATGACC	ATTCCAGCACAACCTTCAAGC	CAGGAAACAGCTATGACCATTCCAGCACAACCTTCAAGC	340	GRCh37	21	43792389	43792408	43792709	43792729	CAGAAAGGAGCGTGAGGCTAGGCGTGGTGGCCCATGCCTGTAATCCCAGCACTGTGGGAGGCTGAAGCAGGCACATCATTTGAGGTCAGGGGTTTGAGAGCAGCCTGGCCAACATGGTGAAACCCTGTCTCTACTAAAAATACAAAAATTAGTTGGGTGTGGTGGCGGGCACCTGTGGTCCCAGCTACTGGGGAAGCTGAGGCAAGAGAATCGCTTGAACCAGGGAAGCGGAGGCTGCAGTGAGCAGGGATTTCGCCACTGCACTCCAGCCTGGGCAACAGAGCGAGACTCCATCTCAAAAAAACAAAAAACAAAAAGCAGCTTGAAGGTTGTGCTGGAAT
TMPRSS3_ex_1-5	CACGACGTTGTAAAACGAC	GCTGAAGCAGGCACATCATT	CACGACGTTGTAAAACGACGCTGAAGCAGGCACATCATT	CAGGAAACAGCTATGACC	AGACACCCTTGGAGCTCTG	CAGGAAACAGCTATGACCAGACACCCTTGGAGCTCTG	345	GRCh37	21	43792449	43792468	43792776	43792794	GCTGAAGCAGGCACATCATTTGAGGTCAGGGGTTTGAGAGCAGCCTGGCCAACATGGTGAAACCCTGTCTCTACTAAAAATACAAAAATTAGTTGGGTGTGGTGGCGGGCACCTGTGGTCCCAGCTACTGGGGAAGCTGAGGCAAGAGAATCGCTTGAACCAGGGAAGCGGAGGCTGCAGTGAGCAGGGATTTCGCCACTGCACTCCAGCCTGGGCAACAGAGCGAGACTCCATCTCAAAAAAACAAAAAACAAAAAGCAGCTTGAAGGTTGTGCTGGAATCAGATGGAAGGGTGCCTCTTTCGGGCCTGCTACTGGTGCCGGAACTCAGAGCTCCAAGGGTGTCT
TMPRSS3_ex_1-6	CACGACGTTGTAAAACGAC	GCAGCTTGAAGGTTGTGCT	CACGACGTTGTAAAACGACGCAGCTTGAAGGTTGTGCT	CAGGAAACAGCTATGACC	GGGAGGCCAACCTTGTCT	CAGGAAACAGCTATGACCGGGAGGCCAACCTTGTCT	337	GRCh37	21	43792706	43792724	43793026	43793043	GCAGCTTGAAGGTTGTGCTGGAATCAGATGGAAGGGTGCCTCTTTCGGGCCTGCTACTGGTGCCGGAACTCAGAGCTCCAAGGGTGTCTGCTCGTGTGCAGGTTCCTACACGGGAGTCCAGGGGAGGATCGGGCTGTCTTCATCACCTCAGGAACTCAGGTGGCTACTTGTCCCCTTCCTCTTCAGGTTTTTAGGTCTCTCTATAAATGAAAACAAAGGCGTTATTGTTTTTAGCACTTCCAGCCATCCGTCCAACATGATGACGGAGCGGGCACCTGCATTTTGCCCTGTGGGAATTGTGGGGCTGTTCTCCACGATGAAGACAAGGTTGGCCTCCC
TMPRSS3_ex_2	CACGACGTTGTAAAACGAC	ATTGACAACCACTGGGTCAC	CACGACGTTGTAAAACGACATTGACAACCACTGGGTCAC	CAGGAAACAGCTATGACC	GGCAGACTGTCCACAGAAAG	CAGGAAACAGCTATGACCGGCAGACTGTCCACAGAAAG	341	GRCh37	21	43795728	43795747	43796050	43796069	ATTGACAACCACTGGGTCACGCCCTGGTTTTTATAGCAAGACCAGGGTTGCATTTAAGGGACCTTAGGGTCAAAAGCCAGGGACAACGTGAGCTGGGGAGGGCGCCGCACCCACCTCCATCTGCTCGTGGATCCAGTCCAGGAAGGAGGTGACACGGGTGTACACCCCAGGCTTGTTCACCTCTGCGCAGCCGATGCCAAAGCTGGTCGCTCCCACTAACTTCCACAGCCTCCTCTCTTGACACACCAGGGGCCCCCCGCTGTCCCCCTGGGTGACAGGAAAGAAGCAAAGATTGGGGGACAGTCACCGCCATGCGAGATTGCTTTCTGTGGACAGTCTGCC
TMPRSS3_ex_3	CACGACGTTGTAAAACGAC	GGCAACGACCTGTCCCAA	CACGACGTTGTAAAACGACGGCAACGACCTGTCCCAA	CAGGAAACAGCTATGACC	GGCCGGGCTTCCTTCTC	CAGGAAACAGCTATGACCGGCCGGGCTTCCTTCTC	255	GRCh37	21	43796601	43796618	43796840	43796856	GGCAACGACCTGTCCCAAGGGCTGGGTCACCCTGCCACGGCCTCGCCCACCGCTGCGGCCCCGTACCTGGCAGCTGTCCACGCCACCCGTCAGGTAGCCCGCGCAGAGCATGGAGGGGGAGATGATGCCACCGTACACGTCCCTGTGGTTGCAGATCTTGTTGGAAATCAAAGGGACGGCCGCGTGGTTCAGGACAGGGGAGGCGTCACCTGCTTCAAAGTGAGTGAGGGGATGTGTGTGAGAAGGAAGCCCGGCC
TMPRSS3_ex_4	CACGACGTTGTAAAACGAC	GTGACTCCTGACCCACAGTT	CACGACGTTGTAAAACGACGTGACTCCTGACCCACAGTT	CAGGAAACAGCTATGACC	TTTCTCGGACTCCTGCTTCAA	CAGGAAACAGCTATGACCTTTCTCGGACTCCTGCTTCAA	327	GRCh37	21	43800065	43800084	43800372	43800392	GTGACTCCTGACCCACAGTTCCTTGGCTGACTGTGTCCCGAGCAGCTGACATGCACTCCCTGGCCGGGGTATCTGGGCAGCCCATGGGAACATCACAATGGGACATTGGGGGAGCCCCCTCCGCAGCCCTCTGGGTTCTGAGCCCCTGGACTCCGAATCTTGGCTTCAGCCCACTGACCTCCATCCTCTGTGGCCCCCCATCCTGACGTCCAGCACACTTTTCCATCGGGGAAGTTCTCTTCAGAGTTGGGCAGGCACACAGGCTGGATCATTTCTGCTTGAAGGGAAACAATAGTTCACAACTCAATTGAAGCAGGAGTCCGAGAAA
TMPRSS3_ex_5-1	CACGACGTTGTAAAACGAC	CTGCAAACATGAGAGCCACA	CACGACGTTGTAAAACGACCTGCAAACATGAGAGCCACA	CAGGAAACAGCTATGACC	GGGCCACTCACGTTCAATG	CAGGAAACAGCTATGACCGGGCCACTCACGTTCAATG	269	GRCh37	21	43801940	43801959	43802191	43802209	CTGCAAACATGAGAGCCACATTGTCCAGGATACAATTGAAAATCACTTGTCATACCAAGAGCTAGGAGCATCACAATTTTAATGAGAAAAGATAATCAACTGATGCCAACACCAACATGAATCAGGAGTTGGAATTATTAATATCTGACAAGGATTATAAAGCAGCCATCATAAGAATGCTTCAATGAGCAATTGCAAATCCTCTTGAAACAAAGGAAGAGCTGCAGAACCACATAGAGACCCAGATGTACCATTGAACGTGAGTGGCCC
TMPRSS3_ex_5-2	CACGACGTTGTAAAACGAC	CAAAGGAAGAGCTGCAGAACC	CACGACGTTGTAAAACGACCAAAGGAAGAGCTGCAGAACC	CAGGAAACAGCTATGACC	GGGTGATGGGACCACATCTT	CAGGAAACAGCTATGACCGGGTGATGGGACCACATCTT	338	GRCh37	21	43802150	43802170	43802469	43802488	CAAAGGAAGAGCTGCAGAACCACATAGAGACCCAGATGTACCATTGAACGTGAGTGGCCCGGCCAGCTTCATAAGGGCGATGTCATTGCCCAGCCTCTTTGGCTTGTACTTGCTGTGGTAGACAATCTTCTCCACCAAGTGGGATGGGGCTGGATTGTCCAACAGGGAAACTAGACCCACCTGGATGGTCCATGACTTGGGGAGGTACAAGCTGAAATGAGAAGAGCAAGAGGTGAAGCACAGGAAAAGTCCAACCACTGAACTCATTGACCTCAGGTATCCTGAAAACCTAGGAAGATGGTGGGAGAGGTTATCAGGCAAGATGTGGTCCCATCACCC
TMPRSS3_ex_6	CACGACGTTGTAAAACGAC	GCTTCTCACCACCCAAAGC	CACGACGTTGTAAAACGACGCTTCTCACCACCCAAAGC	CAGGAAACAGCTATGACC	AAAGAAGTCTGCAGGGTGGA	CAGGAAACAGCTATGACCAAAGAAGTCTGCAGGGTGGA	294	GRCh37	21	43803077	43803095	43803352	43803371	GCTTCTCACCACCCAAAGCAGCCCCACCCTGACATGACCCAGGAGTGAACAGGGGTCTGGGAAGATGGTCAGCAGCACTCACTCATAAACACAGTGTGCAGCAGTGATGATCCACAGGGGCGTGATGACAGAGCCCCCGCACAGGTGGTAGCCCTGGAACTGAAGGCTGGCCTGCCAGGGCCACTGCGAGAGCAAGGACATGTTTCCACCCACGATGCGTGAGCTGTAGCCCCTTCTATGACCACAGGCTATGGAGGGGAACAAAGGCTTGTGGGTCCACCCTGCAGACTTCTTT
TMPRSS3_ex_7	CACGACGTTGTAAAACGAC	GAGGGCAAGGAGATAGGACT	CACGACGTTGTAAAACGACGAGGGCAAGGAGATAGGACT	CAGGAAACAGCTATGACC	CAGAACGGCCTGTTGTGTA	CAGGAAACAGCTATGACCCAGAACGGCCTGTTGTGTA	347	GRCh37	21	43804028	43804047	43804357	43804375	GAGGGCAAGGAGATAGGACTTAGCATGTGCTTGCTCCCCCTGGACCCCTGCCTTTCTGGAACTCTTACCTGTGCACTGCAAGGTAACCACGTGGCCAGAGGCACATCCCTCCCTAAAGCGGAGAAAAAGTAGGCTCTGTGAAAAATGCCCCAGATCTGTGAAAGGAACACTCTTAAAAACTCAATCTTAGGGTAACAGAAAAATAAATTCTATTTCCCCCTCTTTGAATATAGATTACAATTTTAGTCTATGTTCAAAAAAAAAAAAAACCATGAGGATGAGGTCACACAATTCATTGTAAAACACTCAACTAACAGTGAAGTATTGTGTACACAACAGGCCGTTCTG
TMPRSS3_ex_8	CACGACGTTGTAAAACGAC	AGGTGACTCGATACCTGTGC	CACGACGTTGTAAAACGACAGGTGACTCGATACCTGTGC	CAGGAAACAGCTATGACC	AATATTGTGACTCGCACATCGG	CAGGAAACAGCTATGACCAATATTGTGACTCGCACATCGG	253	GRCh37	21	43805488	43805507	43805720	43805741	AGGTGACTCGATACCTGTGCAGACAACAGCATCGCCTGACCACCTACCTCACATATACTGAGTGGTGTAATGCAGTCACCTTGTCATCTGGCAAGAGGTGATCGATGGACACAAACTCCTCCCGGAACTGCCCCTCCAGCGAGCTCACTCTGAGGTTATCTGAACTCACATAGCTGCAAGCACATTGGAAAGACAGACCCGACGTGGTAACTTTACACTTTGAAGCATTCAACCGATGTGCGAGTCACAATATT
TMPRSS3_ex_9	CACGACGTTGTAAAACGAC	AGAGCGTTAAAGCACCCAATAG	CACGACGTTGTAAAACGACAGAGCGTTAAAGCACCCAATAG	CAGGAAACAGCTATGACC	TGCCTATGGTCTCAGGGTTC	CAGGAAACAGCTATGACCTGCCTATGGTCTCAGGGTTC	289	GRCh37	21	43808424	43808445	43808694	43808713	AGAGCGTTAAAGCACCCAATAGTGCCCAACTAAATGGTAGTTGTCTTTCTTTATTGTTATCCTCTCTGTGTTTTGCCCATGGGTTGGAAATGCTCTTTAACTTACCTTGGGAAACCCAGTTGGGCACAGGCAACATTTGCGTAGTGACCCTTCCAGTCATCGGAGCACATGGTCTTCCACGAAGCAGCTGTGAACACCTGGAGCACGGCATTCTGACCACCCACCCGGACTGGCCGATGTGCAGAAAGAAAGGCTTATTAGTGGCCAGTGGAACCCTGAGACCATAGGCA
TMPRSS3_ex_10	CACGACGTTGTAAAACGAC	GCTTCTGCTGCTTCCTTCTG	CACGACGTTGTAAAACGACGCTTCTGCTGCTTCCTTCTG	CAGGAAACAGCTATGACC	AGGAAACAGGCTGCTGACA	CAGGAAACAGCTATGACCAGGAAACAGGCTGCTGACA	312	GRCh37	21	43809006	43809025	43809300	43809318	GCTTCTGCTGCTTCCTTCTGTTTCCCCAGGGGAAGAGCCATGACCTTACCACAGCGGTACTCGTCCTCCCCGTCTTTGCAATCCGAGACTCCGTCACATCGAGCTATCAGCTCGATACACTTAAAGGATGAGCGACATCTGTACTTCCCTGAGCAGTCGAAGTGGACTGGGAAAAGGGAGGAAGGCAGGAATTAACCAACAGCTCTTTCAGAGTGCAACACTAACAACTGTCCCCCTGCCACACAGTGCGGAGCTGGCCCGTGAATAATGAAACCTGTATTGAAATTGCGTCCCTGTCAGCAGCCTGTTTCCT
TMPRSS3_ex_11-1	CACGACGTTGTAAAACGAC	AACTACTTGGCTAGGTATTTGAGA	CACGACGTTGTAAAACGACAACTACTTGGCTAGGTATTTGAGA	CAGGAAACAGCTATGACC	ACCTTTCTTTGGGCTGAGAC	CAGGAAACAGCTATGACCACCTTTCTTTGGGCTGAGAC	286	GRCh37	21	43810002	43810025	43810269	43810288	AACTACTTGGCTAGGTATTTGAGATCCTACTAAATAATGAATTGTACTCACTGCCCAGACCAATGGCCAGTGCTAATATCAATGCAATGATCCCAATGACGATGATTGGAAAAAACTTCAATGGCAGCAGTGACAGGATCTGTGCAGCAACAGCATCTGCATCTGAAAACCAGAAAAAGGAAGAGCAGAAAGCCACAGAACCTGACTTGGAGTGCCATGAAACTTACAAATTTAACTATCCTTTCCCCCTCCCCTCTTTGCAGAGAAGTCTCAGCCCAAAGAAAGGT
TMPRSS3_ex_11-2	CACGACGTTGTAAAACGAC	CAGAACCTGACTTGGAGTGC	CACGACGTTGTAAAACGACCAGAACCTGACTTGGAGTGC	CAGGAAACAGCTATGACC	AAGACTCTCCAGGCCATCTC	CAGGAAACAGCTATGACCAAGACTCTCCAGGCCATCTC	292	GRCh37	21	43810197	43810216	43810470	43810489	CAGAACCTGACTTGGAGTGCCATGAAACTTACAAATTTAACTATCCTTTCCCCCTCCCCTCTTTGCAGAGAAGTCTCAGCCCAAAGAAAGGTGCCTTAATTAGGGAAAGGGCCACCCACCAAGGGGCACATTCTCTAGTTCAGTCCTACCTGCTCCACCTCTGACCCGGTTATTCCATGGGGGATGAGGGGATGTGCTATGGGTTGAATAGTATCCCCCAGAAAGACACGTTGAGGTCTTAACTCTTAGTACCTCAGAATGGCATCTTATTTGGAGATGGCCTGGAGAGTCTT
TMPRSS3_ex_11-3	CACGACGTTGTAAAACGAC	CCTACCTGCTCCACCTCTGA	CACGACGTTGTAAAACGACCCTACCTGCTCCACCTCTGA	CAGGAAACAGCTATGACC	GATCCACCCGCTTTGGCT	CAGGAAACAGCTATGACCGATCCACCCGCTTTGGCT	292	GRCh37	21	43810341	43810360	43810616	43810633	CCTACCTGCTCCACCTCTGACCCGGTTATTCCATGGGGGATGAGGGGATGTGCTATGGGTTGAATAGTATCCCCCAGAAAGACACGTTGAGGTCTTAACTCTTAGTACCTCAGAATGGCATCTTATTTGGAGATGGCCTGGAGAGTCTTTACAGAGTCATCTAGTTAAAATGAGTCATTAGGGTGGGCCCTAATCCAACGTGGCTGTTGCCCTTATAAAAAGGGGGAAAACAGCCGGGTGCAGTGGCTCACTCCTGTAATCCCAACATTTTGGGAAGCCAAAGCGGGTGGATC
TMPRSS3_ex_12	CACGACGTTGTAAAACGAC	ACATGAGGGTATGGGCAGAA	CACGACGTTGTAAAACGACACATGAGGGTATGGGCAGAA	CAGGAAACAGCTATGACC	GAATGCGCTTTGTGTGGACT	CAGGAAACAGCTATGACCGAATGCGCTTTGTGTGGACT	308	GRCh37	21	43815400	43815419	43815689	43815708	ACATGAGGGTATGGGCAGAAATCACAGAGTCCTCACCTGGGTCCACTTACCTGGTGCAACAGGACTTATTTTCAAATCATCAAGGCCAAAAAGCGATCGGAATGAGAAGGGGGCTTCAACAGCAGGCGGATCATTTTCCCCCATGGTGACTATTTCAGGACCTCTGACATCCGGCTCCGCCTCCACCTCTACCTCCTTAGCCGAGGAAGAACAGAAAGCATTTGTTCCCCTATTTATACTTGTAGCATCAGGTGCATCTTGGTCATACGGTAAATCTTTGAAATTCGACAGTCCACACAAAGCGCATTC
TMPRSS3_ex_13	CACGACGTTGTAAAACGAC	CTCAAAGCCCTTTCCATTGCTT	CACGACGTTGTAAAACGACCTCAAAGCCCTTTCCATTGCTT	CAGGAAACAGCTATGACC	TTTGATGCAAGCCGTTGGTC	CAGGAAACAGCTATGACCTTTGATGCAAGCCGTTGGTC	320	GRCh37	21	43815952	43815973	43816253	43816272	CTCAAAGCCCTTTCCATTGCTTTTTTGCGATTGTTTTCACCTGTCCCACATAAACGCAATTCTTTCCCTGTGCGTGTGGTACACCTACCATAAGCATAAGTAGTTTCGGTACTCACATAATTCCCGAGTCCCAAAAATGTAGATGGCACCACGGAAGAGATAGTAGGCCACAGTGTTACTGGCTTCCCATAAACACAGCCCTTTCCTGGCTCACACGGGCATGACCTAATTAAGAACGAAAGTACCCGAGCCGTCCGGTGCCCGGTCCTTCCCCCACATAGCAAAGTGGGGAGTGGCTTTGGACCAACGGCTTGCATCAAA
TMIE_ex_1-1	CACGACGTTGTAAAACGAC	TCCAGCATGACAGAATGGGA	CACGACGTTGTAAAACGACTCCAGCATGACAGAATGGGA	CAGGAAACAGCTATGACC	CATCTTCGTGCCACCGC	CAGGAAACAGCTATGACCCATCTTCGTGCCACCGC	421	GRCh37	3	46742559	46742578	46742964	46742980	TCCAGCATGACAGAATGGGAAGGGCCTCCTAGATCAGCAGATTCCAGTCCCACCCCCTTGTCCCAGATGGAGAAACTGAGGCCCATTTGCAGAAGGGAGGGGGACCTGTTGATTAGGGACCTGGCCCCAGCCTGTCCTCCCTCCCGCCCACCCCCACCTCAGTGTCCCTGGGGATGCGGAAGGTGGGGGCAGGGAGGGGGAGCCTGCGGCCCGATCTCCCGGGAAGGAGGGGGCGGGCCCTCCACCGCAGCGATGGCGGGGGCGGGCGGCGCGGGAACCTGACACCGAGGATGAATAAATGATGCTCGCTGACTACCCGTGGCCAAAGCCCGTGGCCACCGAGCGCCGGCTGGCAGGGGCAGTGACCGGCGGCCGGCCCGTTCGTCCCTGGGCTCCGCA…
TMIE_ex_1-2	CACGACGTTGTAAAACGAC	ATGATGCTCGCTGACTACCC	CACGACGTTGTAAAACGACATGATGCTCGCTGACTACCC	CAGGAAACAGCTATGACC	ACTGTGCCCTTCCATCAGAC	CAGGAAACAGCTATGACCACTGTGCCCTTCCATCAGAC	432	GRCh37	3	46742857	46742876	46743270	46743289	ATGATGCTCGCTGACTACCCGTGGCCAAAGCCCGTGGCCACCGAGCGCCGGCTGGCAGGGGCAGTGACCGGCGGCCGGCCCGTTCGTCCCTGGGCTCCGCAAGCGGCGCGGTGGCACGAAGATGGCGGGGTGGCCGGGCGCGGGTCCCCTCTGCGTGCTGGGCGGCGCCGCACTCGGGGTGTGCCTCGCGGGGGTTGCCGGGCAGCTGGTGGAGGTGAGGCCGCGGCACGGAGGGACTGGGGAGGCTGTCACCCTCCAGGCAGGGGGCTGGGGGAGAGGGGACGCCTTTTTGATCCGGAGCTTGTTTGATCCCTTACTCTTGCCCTGAGAGATCCAGTCTCCCGGGCGATGCAGCCCTGCCCCAAGCCCTGCCAGGCTGTGAGAGAGACTCAGCCCCAC…
TMIE_ex_2	CACGACGTTGTAAAACGAC	TGAGACCTGGGCCCTTCT	CACGACGTTGTAAAACGACTGAGACCTGGGCCCTTCT	CAGGAAACAGCTATGACC	ATCAGGAGGTGCCAGAAACC	CAGGAAACAGCTATGACCATCAGGAGGTGCCAGAAACC	343	GRCh37	3	46747203	46747220	46747527	46747546	TGAGACCTGGGCCCTTCTCAGCTGGTTCCAGCCAGCTGGCCTCTGCCTAACTCACTCCCCTCTCTCCTGACCCACAGCCCAGCACGGCCCCACCCAAGCCCAAGCCGCCTCCGCTGACCAAGGAGACAGTGGTGTTCTGGGACATGCGCCTGTGGCACGTGGTGGGCATCTTTTCGCTCTTCGTGTTGTCCATCAGTGAGTAGCTGTTCCCTTCCCTCTCCACCACACTGCAGTGGGAACACAGCACCCCCTGCCCCCCAGAGGGCTCAGAGCAGCAATTCCGGGCAGTGCAAGTAGGCCAGGCACCCGCAGGAGACCCGCGGTGGTTTCTGGCACCTCCTGAT
TMIE_ex_3	CACGACGTTGTAAAACGAC	GTGAGACACATGTGGGTGGA	CACGACGTTGTAAAACGACGTGAGACACATGTGGGTGGA	CAGGAAACAGCTATGACC	TGGTTGGAGCAGAGGAACAG	CAGGAAACAGCTATGACCTGGTTGGAGCAGAGGAACAG	342	GRCh37	3	46750510	46750529	46750833	46750852	GTGAGACACATGTGGGTGGATGGGGGCGGGCCTGAAGGAAGGCGGATGCCATTCCTTGGGTCTCTGAACCCCAGCCCCAGCCAAGCCTGCTCTGTCCTCCCTACAGTCATCACGCTGTGCTGTGTCTTCAACTGTCGTGTGCCACGGACCCGGAAGGAGATCGAAGCCCGGTACCTGCAGCGAAAGGCAGCCAAGATGTACACAGACAAGCTGGAGACTGTGCCACCCCTCAATGAGCTCACAGAAGTCCCAGGAGGTGAGTTGGCCCTGGCTTGAGCCCTGCTGCGCCAGCCAGTTCCTCAGTCCTGCTGCCTGGAGTCACCCTGTTCCTCTGCTCCAACCA
TMIE_ex_4-1	CACGACGTTGTAAAACGAC	TCTCCAGTAGGAAGAAGGAAGAA	CACGACGTTGTAAAACGACTCTCCAGTAGGAAGAAGGAAGAA	CAGGAAACAGCTATGACC	CCCAAATGAGCTCAGAGTCC	CAGGAAACAGCTATGACCCCCAAATGAGCTCAGAGTCC	322	GRCh37	3	46750943	46750965	46751246	46751265	TCTCCAGTAGGAAGAAGGAAGAAAAAGGCAGAGTGTAGGAGGTTCTGGGGCTCTTCCCCTCAGGACAGTCAGACCCCAGGACCTTGTCTCACCACTATCACATGGTCTCTTCCCCCTGCCCCACAGAGGATAAGAAGAAGAAGAAGAAGAAGAAGAAGGACAGTGTGGACACAGTGGCCATCAAAGTAGAGGAGGATGAGAAGAATGAGGCCAAGAAGAAGAAAGGAGAGAAATGAAGACATCCTGGGCAGCTTGGGCTGGCGGGCCCTGGAGCTCAAGCCGTGGCCGGGGTCCAGGCATGTTGGACTCTGAGCTCATTTGGG
TMIE_ex_4-2	CACGACGTTGTAAAACGAC	AGGCCAAGAAGAAGAAAGGAGA	CACGACGTTGTAAAACGACAGGCCAAGAAGAAGAAAGGAGA	CAGGAAACAGCTATGACC	GGAGACAGGCAGGTCTGG	CAGGAAACAGCTATGACCGGAGACAGGCAGGTCTGG	336	GRCh37	3	46751150	46751171	46751469	46751486	AGGCCAAGAAGAAGAAAGGAGAGAAATGAAGACATCCTGGGCAGCTTGGGCTGGCGGGCCCTGGAGCTCAAGCCGTGGCCGGGGTCCAGGCATGTTGGACTCTGAGCTCATTTGGGGACCACAGAGGCTGTGGTCAGAGAGGGAAGCTGAGGCCCATGGCCACATCCTCATGGCCCATCAGGGGCAGGAACCAGACAATCTCGTAGGTGTCCTGCCCCCCAGCCTAGGCTTGGCTCCTTTCACCCCATCCACATGGGTACTGTCTCGGCAGAGGTGGTCTGGTGCCACCGTCCCTCTGCAGATACACTGCTCTCCCCACCCAGACCTGCCTGTCTCC
TMIE_ex_4-3	CACGACGTTGTAAAACGAC	ATCCACATGGGTACTGTCTCG	CACGACGTTGTAAAACGACATCCACATGGGTACTGTCTCG	CAGGAAACAGCTATGACC	AGACAGAGTCCCTCCTGCT	CAGGAAACAGCTATGACCAGACAGAGTCCCTCCTGCT	276	GRCh37	3	46751396	46751416	46751654	46751672	ATCCACATGGGTACTGTCTCGGCAGAGGTGGTCTGGTGCCACCGTCCCTCTGCAGATACACTGCTCTCCCCACCCAGACCTGCCTGTCTCCCACCCTTTCTGCCAGGGATGGCAGTGGCTGTGAAGGAGTAATGGGATATGGGGTTACTTCAGCCACCCTTTCTGGCACGAAATGGCTGAAGTGCATGGGTCAGGGTGTGAGGCCACACCCAGAGTAGCCATGAGGAGGCAGAGAGGGTCACTGGGGGACACTGTGGCAGCAGGAGGGACTCTGTCT
TMIE_ex_4-4	CACGACGTTGTAAAACGAC	GGCTGTGAAGGAGTAATGGGA	CACGACGTTGTAAAACGACGGCTGTGAAGGAGTAATGGGA	CAGGAAACAGCTATGACC	ATTGCCTTGAGCTTGATGTCTG	CAGGAAACAGCTATGACCATTGCCTTGAGCTTGATGTCTG	288	GRCh37	3	46751512	46751532	46751779	46751800	GGCTGTGAAGGAGTAATGGGATATGGGGTTACTTCAGCCACCCTTTCTGGCACGAAATGGCTGAAGTGCATGGGTCAGGGTGTGAGGCCACACCCAGAGTAGCCATGAGGAGGCAGAGAGGGTCACTGGGGGACACTGTGGCAGCAGGAGGGACTCTGTCTGGCCAGGGAGGAGCCCCAGTGGTGAGAAGACTTCCCCAAGCCTGGCAGGGGATCCAGCTCAAGGGAGTAAGTAGAGGTGGCTTCAGAAATGGAACCCCCAGCCCAGCAGACATCAAGCTCAAGGCAAT
TMIE_ex_4-5	CACGACGTTGTAAAACGAC	GCAGGAGGGACTCTGTCTG	CACGACGTTGTAAAACGACGCAGGAGGGACTCTGTCTG	CAGGAAACAGCTATGACC	AGACTCCAGCTCTCTTTCCG	CAGGAAACAGCTATGACCAGACTCCAGCTCTCTTTCCG	308	GRCh37	3	46751655	46751673	46751944	46751963	GCAGGAGGGACTCTGTCTGGCCAGGGAGGAGCCCCAGTGGTGAGAAGACTTCCCCAAGCCTGGCAGGGGATCCAGCTCAAGGGAGTAAGTAGAGGTGGCTTCAGAAATGGAACCCCCAGCCCAGCAGACATCAAGCTCAAGGCAATGGGCTACCCTCATTTCACACGTTGTGATGAAGCTGAGGCTGCTGCCAGGCCCGGCATGAGGCCCCGAGGCTCGAGCTCGGGGCTGGGGGCTGCAGGGCTGGGTCAGGGGTACACAGAGCTAAGGCCAATGGGCTAGAGGGTGCCGGAAAGAGAGCTGGAGTCT
TMIE_ex_4-6	CACGACGTTGTAAAACGAC	TTCACACGTTGTGATGAAGCTG	CACGACGTTGTAAAACGACTTCACACGTTGTGATGAAGCTG	CAGGAAACAGCTATGACC	GCCCGTAGTGGGAAATGGTA	CAGGAAACAGCTATGACCGCCCGTAGTGGGAAATGGTA	342	GRCh37	3	46751814	46751835	46752137	46752156	TTCACACGTTGTGATGAAGCTGAGGCTGCTGCCAGGCCCGGCATGAGGCCCCGAGGCTCGAGCTCGGGGCTGGGGGCTGCAGGGCTGGGTCAGGGGTACACAGAGCTAAGGCCAATGGGCTAGAGGGTGCCGGAAAGAGAGCTGGAGTCTGGGCTCCTCTTGGGAATCAGAGTATATTTAAGAAGCCAAGGGGGACCTCGGGCTGTTCTGGTGGCCCCTTCTATGCCCAGCTGTGCTGGGAGGTCCCAGGGCCCTAGAAGATCACAGCAGGGCCTTCTGCCTGCTGACCATAACAGTGCCAGCTTCTTTGCAGCTTCCTCTTCTACCATTTCCCACTACGGGC
TMIE_ex_4-7	CACGACGTTGTAAAACGAC	TCCCAGGGCCCTAGAAGAT	CACGACGTTGTAAAACGACTCCCAGGGCCCTAGAAGAT	CAGGAAACAGCTATGACC	GCTCTGAGAAGGCAATCAGC	CAGGAAACAGCTATGACCGCTCTGAGAAGGCAATCAGC	321	GRCh37	3	46752057	46752075	46752359	46752378	TCCCAGGGCCCTAGAAGATCACAGCAGGGCCTTCTGCCTGCTGACCATAACAGTGCCAGCTTCTTTGCAGCTTCCTCTTCTACCATTTCCCACTACGGGCACCTAAAAGAAGCATCTCTGACCAGAAGACAAAGGCCCAAATAGCACCTGGGGGAGGGAAGATGCACAGAGGCACTTCCAGATGGCATCGAACAGACTAAGGCTCTGAAACCTAGGCCTGAACACTAAGGTCTCGAGACACCAGAGGTTTCTGAGCCAGGAGAGCCTGCTGGAAAAGCAGCCTGCAGAGATTTGTGAATAAAGCTGATTGCCTTCTCAGAGC
TECTA_ex_1_UTR	CACGACGTTGTAAAACGAC	TGATCAGAAAGGCCCAAGGT	CACGACGTTGTAAAACGACTGATCAGAAAGGCCCAAGGT	CAGGAAACAGCTATGACC	CCGGTTCAGAGAGAAGTAAGGA	CAGGAAACAGCTATGACCCCGGTTCAGAGAGAAGTAAGGA		GRCh37	11	120971767	120971786	120972194	120972215	TGATCAGAAAGGCCCAAGGTTTCAGCTCCAAGTACCTGACATTTCCATCTGAATCTACTTTTTTTTTCAAAGGGGAAAAAAAAAGGTCTAGTTTTTCAGGAAAAGAACCTCTCTACGCAATCCTGAAACTGATCTTTAGATTTACTTTTCCTTAATCAATAGAAAAAAACTTGATTGCAGCTCAACACTTACCTGTCTCTAGTGCAGGACTAACTTAATTTTTGGTTTTAAGAGTACGAGATTCAGACATTATTTCAGGAATCAGAAATTATTGGCAACAAGTTGAGGAGAACTGACATGAATTCTTGTTTTACCTAATTTTTTCTGGCTTACCAAGATTTGGCTTAATATTTCTGACTCAGTTCCTCCAGCCTCTACAGAACAGGTTAGTGACATTTT…
TECTA_ex_1	CACGACGTTGTAAAACGAC	CTTCCAGACTGGCTTCTTCT	CACGACGTTGTAAAACGACCTTCCAGACTGGCTTCTTCT	CAGGAAACAGCTATGACC	TCAAGAGCATGCTAACTGAGA	CAGGAAACAGCTATGACCTCAAGAGCATGCTAACTGAGA	341	GRCh37	11	120973144	120973163	120973465	120973485	CTTCCAGACTGGCTTCTTCTGGGCATCTAATTTGTTCATGAAGTGTTGAACTTCGGAGGACCTGCCAGCATTCAGGGGATTTCAGCCCGACTCAGCACTGTTGATGTTGTTATGTGAATTTGTTCTATGACGGTTTTGATGGTCTTGGGATTAGCCACTAAACACACCTGGTGTTCTGTTTACTCTGGCAAGCTGGGGATTTTTTTTTCATTTTCTTTTTAAAATTCCAGGATGAATTATTCATCATTCCTTAGAATTTGGGTCTCTTTCATCTTCGCACTTGTACAGCACCAAGGTGAGTACTACAGAATTCCATAAAGCTCTCAGTTAGCATGCTCTTGA
TECTA_ex_2	CACGACGTTGTAAAACGAC	TGGCCTAGGTTTAGGATGAATGA	CACGACGTTGTAAAACGACTGGCCTAGGTTTAGGATGAATGA	CAGGAAACAGCTATGACC	AAAGGGAGGGCCAGAGAAC	CAGGAAACAGCTATGACCAAAGGGAGGGCCAGAGAAC	331	GRCh37	11	120976387	120976409	120976700	120976718	TGGCCTAGGTTTAGGATGAATGACAGGGCAGTATGACTTGCATTCAGCTTGCAAGCCCTACTGAAAGAAGCTGGCTTCAGTAGGTAGGAGAGATGTAGATTGCCAAACGGCAGAGGGAGCTGCCATCTATCTAACCATCATCTCTCTTGACAGCTCAGCCCAGGGAGCTCATGTATCCATTTTGGCAGAATGACACCAAAACCCCTAAAGTAGATGATGGAAGCTCATCTGAGATTAAGTTGGCCATCCCAGTTTTCTTCTTTGGCGTTCCTTACCGCACTGTCTATGTAAGTGGAGAAGCAGCCCATCTGTTGTTCTCTGGCCCTCCCTTT
TECTA_ex_3-1	CACGACGTTGTAAAACGAC	AGGCGAATGTCTGTCTTGGT	CACGACGTTGTAAAACGACAGGCGAATGTCTGTCTTGGT	CAGGAAACAGCTATGACC	ACTTCCTCCCATGTCACAATGA	CAGGAAACAGCTATGACCACTTCCTCCCATGTCACAATGA	338	GRCh37	11	120979838	120979857	120980155	120980176	AGGCGAATGTCTGTCTTGGTTTGTGACTCTGAAGTTGTTATGGTTTCAGATCCACTGTGCAAAACCTCTCTTATTTTCGTAGGTCAATAACAACGGAGTTGTTTCCTTCAATGTGCTAGTGAGCCAGTTCACGCCAGAATCCTTTCCCCTGACAGATGGGAGAGCCTTCGTCGCCCCATTTTGGGCAGATGTGCACAATGGAATTCGAGGCGAGATCTATTACAGAGAGACCATGGAGCCTGCCATCTTGAAAAGAGCCACCAAGGACATCAGGAAGTACTTCAAAGACATGGCAACCTTCTCTGCCACTTGGGTTTTCATTGTGACATGGGAGGAAGT
TECTA_ex_3-2	CACGACGTTGTAAAACGAC	ATGGAGCCTGCCATCTTGAA	CACGACGTTGTAAAACGACATGGAGCCTGCCATCTTGAA	CAGGAAACAGCTATGACC	TCCTGCAAAGTGGGTAGCAA	CAGGAAACAGCTATGACCTCCTGCAAAGTGGGTAGCAA	287	GRCh37	11	120980070	120980089	120980338	120980357	ATGGAGCCTGCCATCTTGAAAAGAGCCACCAAGGACATCAGGAAGTACTTCAAAGACATGGCAACCTTCTCTGCCACTTGGGTTTTCATTGTGACATGGGAGGAAGTCACGTTTTATGGAGGCAGCAGCACCACACCTGTAATAATTCAAATTTTCTGCTTTCCACTTCATAACCTGACATCTAATTCTTGTCCATCTTCGCTACCACGAAGGAGTCTAATTATTAGAGCTAAGGAGTGTCAGTTCCCTTGAGTTAAACTAATGAGTTTTGCTACCCACTTTGCAGGA
TECTA_ex_4	CACGACGTTGTAAAACGAC	GCAGGGTGAAGGGAGGAC	CACGACGTTGTAAAACGACGCAGGGTGAAGGGAGGAC	CAGGAAACAGCTATGACC	GAGCCACAGAAGCAGAGAGT	CAGGAAACAGCTATGACCGAGCCACAGAAGCAGAGAGT	282	GRCh37	11	120983700	120983717	120983963	120983982	GCAGGGTGAAGGGAGGACCTCCTTGGGGCCAGGACCTCCTGGGGAGTGCAAGTCATGAGACTGCGCATTCCCATCCTGTAGGTGAACACCTTCCAGGCCGTCCTAGTGTCCGATGGCTCCTATACATTCACCCTCTTCAATTATTACGAAATCAACTGGACCACGGGGACGGCGAGTGGCGGCGACCCCCTGACAGGTCTTGGTGGAGTGATGGCACAGGTAGGTGGCTCTCCACTTCATCCCCCGCGTGTTTCCGTCGCTGCACTCTCTGCTTCTGTGGCTC
TECTA_ex_5	CACGACGTTGTAAAACGAC	GTAGTTGGGCCAGTTAACCC	CACGACGTTGTAAAACGACGTAGTTGGGCCAGTTAACCC	CAGGAAACAGCTATGACC	GCTTGCCTGTCAATCTACACT	CAGGAAACAGCTATGACCGCTTGCCTGTCAATCTACACT	295	GRCh37	11	120984194	120984213	120984469	120984489	GTAGTTGGGCCAGTTAACCCATGGGGAATTTTTGTACTCAAAAATCTTGTCTTCCTTTTGTGCTGCAGGCAGGATTTAATGGTGGAAACCTCACCAATTTCTTCAGCCTCCCGGGGTCAAGAACCCCCGAGATCGTGAATATCCAGGAGACCACAAACGTCAATGTTCCAGGCCGCTGGGCATTTAAAGTTGATGGAAAGGAAATTGACCCAGCCAATGGCTGCACCTCAAGGGGTAAAGCTTTTCCTCTGTCTGTGGCAAGGCAGGGTTTGTTTAGTGTAGATTGACAGGCAAGC
TECTA_ex_6-1	CACGACGTTGTAAAACGAC	ACCATACCTCCCTAACAGGGT	CACGACGTTGTAAAACGACACCATACCTCCCTAACAGGGT	CAGGAAACAGCTATGACC	ATGTGCTGGTCTCCACAGC	CAGGAAACAGCTATGACCATGTGCTGGTCTCCACAGC	300	GRCh37	11	120988888	120988908	120989170	120989188	ACCATACCTCCCTAACAGGGTTCTTACGTGGATTAAATGGTATAATGGAAGTAAAGCATTTAGCCCAATGCCTGGCACAGAGGGGAAATGCTCAGTAAATGTTGGCTCTAATGTCATTATTCCCCAGGACAATTCCTTCGGCGAGGGGAGGTGTTTTGGGATGACTTGAACTGCACCGTCAAGTGCCGCTGTCTGGATTTCAACAATGAGATCTACTGCCAGGAGGCTTCCTGTAGCCCCTACGAGGTGTGCGAACCCAAAGGCAAATTCTTCTACTGCAGCGCTGTGGAGACCAGCACAT
TECTA_ex_6-2	CACGACGTTGTAAAACGAC	CGAACCCAAAGGCAAATTCT	CACGACGTTGTAAAACGACCGAACCCAAAGGCAAATTCT	CAGGAAACAGCTATGACC	AAGAATCTCCAGCTTCTCCAT	CAGGAAACAGCTATGACCAAGAATCTCCAGCTTCTCCAT	338	GRCh37	11	120989139	120989158	120989457	120989477	CGAACCCAAAGGCAAATTCTTCTACTGCAGCGCTGTGGAGACCAGCACATGCGTGGTGTTTGGGGAGCCACACTACCACACTTTTGACGGCTTCCTCTTCCACTTCCAAGGCTCCTGTGCCTACTTGCTGGCCCGACAGTGTTTGCAGACTTCCAGCCTCCCTTTCTTCAGTGTGGAGGCCAAGAATGAACACCGCAGAGGTTCAGCCGTCTCCTGGGTGAAGGAGCTCTCAGTGGAGGTGAATGGCTACAAGATTCTCATCCCCAAAGGAAGCTATGGAAGAGTCAAGGTGAGCCCCTTTCTATCCTTCACGGGGAAATGGAGAAGCTGGAGATTCTT
TECTA_ex_7-1	CACGACGTTGTAAAACGAC	TGCTTTGCCTTCCTTTCCTG	CACGACGTTGTAAAACGACTGCTTTGCCTTCCTTTCCTG	CAGGAAACAGCTATGACC	TTTCCACAGAGTCCACAGGT	CAGGAAACAGCTATGACCTTTCCACAGAGTCCACAGGT	270	GRCh37	11	120995925	120995944	120996176	120996195	TGCTTTGCCTTCCTTTCCTGATCTCTGCTGGAACCCAGTGCCTGGGCACCTGCTCACCTGCCTTTCACTATTACTGTTGTTGGCAGGTTAATGACCTAGTGACTTCTTTGCCTGTCACCTTAGACTTGGGGACAGTGAAAATCTACCAGAGTGGCATATCTACTGCCGTGGAAACAGATTTTGGGCTCTTAGTGACTTTTGATGGCCAGCACTACGCCTCCATTTCCGTCCCAGGCTCCTATATAAACTCCACCTGTGGACTCTGTGGAAA
TECTA_ex_7-2	CACGACGTTGTAAAACGAC	CACTACGCCTCCATTTCCGT	CACGACGTTGTAAAACGACCACTACGCCTCCATTTCCGT	CAGGAAACAGCTATGACC	TTGAGGAAGCCGCAGTAGTC	CAGGAAACAGCTATGACCTTGAGGAAGCCGCAGTAGTC	256	GRCh37	11	120996134	120996153	120996371	120996390	CACTACGCCTCCATTTCCGTCCCAGGCTCCTATATAAACTCCACCTGTGGACTCTGTGGAAACTATAATAAAAACCCACTGGATGACTTCCTCCGCCCGGATGGCAGGCCGGCCATGTCTGTCCTGGATCTGGGAGAGAGCTGGCGTGTGTACCACGCAGACTGGAAGTGCGACTCCGGCTGCGTCGACAACTGCACCCAGTGCGACGCTGCCACTGAAGCCCTCTACTTTGGCTCTGACTACTGCGGCTTCCTCAA
TECTA_ex_7-3	CACGACGTTGTAAAACGAC	CAGCACTACGCCTCCATTTC	CACGACGTTGTAAAACGACCAGCACTACGCCTCCATTTC	CAGGAAACAGCTATGACC	GGTCCACGACAGTGCCA	CAGGAAACAGCTATGACCGGTCCACGACAGTGCCA	303	GRCh37	11	120996131	120996150	120996418	120996434	CAGCACTACGCCTCCATTTCCGTCCCAGGCTCCTATATAAACTCCACCTGTGGACTCTGTGGAAACTATAATAAAAACCCACTGGATGACTTCCTCCGCCCGGATGGCAGGCCGGCCATGTCTGTCCTGGATCTGGGAGAGAGCTGGCGTGTGTACCACGCAGACTGGAAGTGCGACTCCGGCTGCGTCGACAACTGCACCCAGTGCGACGCTGCCACTGAAGCCCTCTACTTTGGCTCTGACTACTGCGGCTTCCTCAACAAGACAGACGGCCCTCTGTGGGAGTGTGGCACTGTCGTGGACC
TECTA_ex_7-4	CACGACGTTGTAAAACGAC	TACTGCGGCTTCCTCAACAA	CACGACGTTGTAAAACGACTACTGCGGCTTCCTCAACAA	CAGGAAACAGCTATGACC	CCTCATTCTTGGGTCACAAGTC	CAGGAAACAGCTATGACCCCTCATTCTTGGGTCACAAGTC	317	GRCh37	11	120996374	120996393	120996670	120996691	TACTGCGGCTTCCTCAACAAGACAGACGGCCCTCTGTGGGAGTGTGGCACTGTCGTGGACCCCACTGCTTTTGTGCACAGCTGCGTGTATGACCTGTGCAGTGTGAGGGACAATGGCACGCTCCTCTGCCAAGCCATCCAGGCCTATGCTCTTGTGTGCCAAGCCCTTGGCATTCCAATTGGAGACTGGCGAACCCAGACTGGGTGTGGTAAGCTGGCATCCCATCCCCATGACAGGTCTCTCTTGTGCAGGGGGCAGGGATAGGCTTTGGGGGCTCCTCCAAATGTCCTTGTTAAGACTTGTGACCCAAGAATGAGG
TECTA_ex_8-1	CACGACGTTGTAAAACGAC	TTAGCACTCCGGGTCCATTC	CACGACGTTGTAAAACGACTTAGCACTCCGGGTCCATTC	CAGGAAACAGCTATGACC	GTGTAGTAGTGGCCGTCGAA	CAGGAAACAGCTATGACCGTGTAGTAGTGGCCGTCGAA	260	GRCh37	11	120998405	120998424	120998646	120998665	TTAGCACTCCGGGTCCATTCACCTTGTTATCGGCTCTCTTCCTTTCCCCGCGTCAGTGTCCACAGTGCAGTGCCCGAGCTTCAGCCACTACTCCGTGTGCACAAGCAGCTGCCCCGACACATGCTCCGACCTGACGGCCTCGCGGAACTGCGCCACGCCGTGCACAGAGGGCTGCGAGTGCAACCAGGGCTTCGTCCTCAGCACCAGCCAGTGCGTCCCTCTGCACAAGTGCGGCTGCGACTTCGACGGCCACTACTACAC
TECTA_ex_8-2	CACGACGTTGTAAAACGAC	CAACCAGGGCTTCGTCCT	CACGACGTTGTAAAACGACCAACCAGGGCTTCGTCCT	CAGGAAACAGCTATGACC	AGGGTGTAGGAGAACTCGGA	CAGGAAACAGCTATGACCAGGGTGTAGGAGAACTCGGA	317	GRCh37	11	120998585	120998602	120998883	120998902	CAACCAGGGCTTCGTCCTCAGCACCAGCCAGTGCGTCCCTCTGCACAAGTGCGGCTGCGACTTCGACGGCCACTACTACACCATGGGGGAGTTCTTCTGGGCCACGGCCAACTGCACTGTGCAATGCCTGTGCGAGGAGGGCGGGGACGTCTACTGCTTCAACAAGACCTGCGGCAGCGGGGAGGTGTGCGCCGTGGAGGACGGCTACCAGGGCTGCTTCCCCAAGCGGGAGACCGTGTGCCTGCTCAGCCAGAACCAGGTGCTGCACACCTTTGACGGCGCCTCCTACGCCTTCCCCTCCGAGTTCTCCTACACCCT
TECTA_ex_8-3	CACGACGTTGTAAAACGAC	GTGCAATGCCTGTGCGA	CACGACGTTGTAAAACGACGTGCAATGCCTGTGCGA	CAGGAAACAGCTATGACC	CCCGATGCCTCCTATCTTGA	CAGGAAACAGCTATGACCCCCGATGCCTCCTATCTTGA	335	GRCh37	11	120998703	120998719	120999019	120999038	GTGCAATGCCTGTGCGAGGAGGGCGGGGACGTCTACTGCTTCAACAAGACCTGCGGCAGCGGGGAGGTGTGCGCCGTGGAGGACGGCTACCAGGGCTGCTTCCCCAAGCGGGAGACCGTGTGCCTGCTCAGCCAGAACCAGGTGCTGCACACCTTTGACGGCGCCTCCTACGCCTTCCCCTCCGAGTTCTCCTACACCCTCCTGAAGACCTGCCCTGAGCGCCCAGAGTACTTGGAAATCGACATCAACAAGAAGAAGCCCGATGCAGGACCTGCTTGGCTGCGGGGACTTCGGATCCTGGTGGCCGACCAGGAGGTCAAGATAGGAGGCATCGGG
TECTA_ex_8-4	CACGACGTTGTAAAACGAC	TCCGAGTTCTCCTACACCCT	CACGACGTTGTAAAACGACTCCGAGTTCTCCTACACCCT	CAGGAAACAGCTATGACC	GAGGCAGAAAGGCAAACCTG	CAGGAAACAGCTATGACCGAGGCAGAAAGGCAAACCTG	260	GRCh37	11	120998883	120998902	120999124	120999143	TCCGAGTTCTCCTACACCCTCCTGAAGACCTGCCCTGAGCGCCCAGAGTACTTGGAAATCGACATCAACAAGAAGAAGCCCGATGCAGGACCTGCTTGGCTGCGGGGACTTCGGATCCTGGTGGCCGACCAGGAGGTCAAGATAGGAGGCATCGGGGCTTCGGAAGTCAAGGTAAGGCTCCTTGCTCCTTTGGAGGGGTTCCTGGTACGTCCAGCCAGGAGGAGGAGCTCGCCATCCTCTTCAGGTTTGCCTTTCTGCCTC
TECTA_ex_9-1	CACGACGTTGTAAAACGAC	AGGCTAGCAATAGGGCAGAC	CACGACGTTGTAAAACGACAGGCTAGCAATAGGGCAGAC	CAGGAAACAGCTATGACC	TGGCGTTGGCATTGTAGAAG	CAGGAAACAGCTATGACCTGGCGTTGGCATTGTAGAAG	301	GRCh37	11	121000247	121000266	121000529	121000548	AGGCTAGCAATAGGGCAGACCGTGTCTTTATCCCACAGCCTAGGAAATGGAAAGTGCTCTGTGTGTCTCTGGAATTGATAAGAATGACTTGATTTTTCAGTTGAATGGTCAGGAAGTGGAATTGCCTTTTTTCCATCCTTCGGGGAAGCTGGAAATTTATCGAAACAAAAACAGTACGACAGTGGAGTCCAAGGGCGTGGTGACTGTCCAGTACTCAGACATAGGTCTATTGTACATCCGGCTGTCCACCACATACTTCAATTGCACAGGGGGCTTGTGCGGCTTCTACAATGCCAACGCCA
TECTA_ex_9-2	CACGACGTTGTAAAACGAC	CGGCTGTCCACCACATACTT	CACGACGTTGTAAAACGACCGGCTGTCCACCACATACTT	CAGGAAACAGCTATGACC	CATGGCACTCCAGGAAGGAG	CAGGAAACAGCTATGACCCATGGCACTCCAGGAAGGAG	276	GRCh37	11	121000485	121000504	121000742	121000761	CGGCTGTCCACCACATACTTCAATTGCACAGGGGGCTTGTGCGGCTTCTACAATGCCAACGCCAGTGACGAGTTCTGTCTCCCCAACGGCAAGTGCACGGACAACCTGGCAGTGTTCCTGGAAAGCTGGACAACTTTCGAGGAGATCTGCAATGGAGAGTGTGGGGACCTGCTGAAGGCCTGCAACAATGACTCGGAGCTGCTCAAGTTTTATCGAAGCCGCTCCAGGTGCGGCATCATCAACGACCCCTCCAACAGCTCCTTCCTGGAGTGCCATG
TECTA_ex_9-3	CACGACGTTGTAAAACGAC	GCAACAATGACTCGGAGCTG	CACGACGTTGTAAAACGACGCAACAATGACTCGGAGCTG	CAGGAAACAGCTATGACC	CACCTGGAAGGGAAGTCCTG	CAGGAAACAGCTATGACCCACCTGGAAGGGAAGTCCTG	341	GRCh37	11	121000666	121000685	121000988	121001007	GCAACAATGACTCGGAGCTGCTCAAGTTTTATCGAAGCCGCTCCAGGTGCGGCATCATCAACGACCCCTCCAACAGCTCCTTCCTGGAGTGCCATGGGGTGGTGAACGTCACTGCCTATTACCGCACCTGCCTTTTCCGCCTGTGCCAGAGTGGGGGCAATGAGTCAGAGCTCTGTGACTCTGTGGCCCGGTATGCAAGCGCCTGCAAGAATGCGGACGTGGAGGTGGGGCCCTGGCGGACCTATGACTTCTGCCGTAAGTTGGGGTTGGATTCTGGGAGAGGCTTTCTAGCTGGGAAATAGGTGCCATGCTGGGCCTTACTCAGGACTTCCCTTCCAGGTG
TECTA_ex_10-1	CACGACGTTGTAAAACGAC	CACGCACATGCACTCACAA	CACGACGTTGTAAAACGACCACGCACATGCACTCACAA	CAGGAAACAGCTATGACC	CTCACTCCGCGTGACACA	CAGGAAACAGCTATGACCCTCACTCCGCGTGACACA	277	GRCh37	11	121008016	121008034	121008276	121008293	CACGCACATGCACTCACAAACACACATGCACTCATACACACATGCATGCACGCACACTTCTGTCTCTGACTTTTGTCCTTTTCTCAAACCCGTCTTCTCCTTGACCACCTGCAGCACTGGAGTGCCCAGAGAACAGCCACTTTGAGGAGTGCATCACATGTACAGAGACCTGTGAGACCCTTACCCTGGGCCCCATCTGCGTGGATAGCTGCTCTGAGGGATGTCAGTGTGATGAGGGCTATGCTCTACTGGGCAGCCAGTGTGTCACGCGGAGTGAG
TECTA_ex_10-2	CACGACGTTGTAAAACGAC	TACAGAGACCTGTGAGACCCT	CACGACGTTGTAAAACGACTACAGAGACCTGTGAGACCCT	CAGGAAACAGCTATGACC	GCAGTAGTACAGGCCACCTT	CAGGAAACAGCTATGACCGCAGTAGTACAGGCCACCTT	288	GRCh37	11	121008176	121008196	121008445	121008464	TACAGAGACCTGTGAGACCCTTACCCTGGGCCCCATCTGCGTGGATAGCTGCTCTGAGGGATGTCAGTGTGATGAGGGCTATGCTCTACTGGGCAGCCAGTGTGTCACGCGGAGTGAGTGTGGCTGCAACTTTGAGGGGCACCAACTTGCCACCAATGAGACCTTCTGGGTGGACCTGGACTGCCAGATCTTCTGCTATTGCAGTGGCACAGACAACAGGGTCCACTGCGAGACCATTCCCTGCAAGGATGATGAGTACTGCATGGAGGAAGGTGGCCTGTACTACTGC
TECTA_ex_10-3	CACGACGTTGTAAAACGAC	GTCACGCGGAGTGAGTGT	CACGACGTTGTAAAACGACGTCACGCGGAGTGAGTGT	CAGGAAACAGCTATGACC	TTCTTGGCTGTGACAACAAACTT	CAGGAAACAGCTATGACCTTCTTGGCTGTGACAACAAACTT	349	GRCh37	11	121008279	121008296	121008606	121008628	GTCACGCGGAGTGAGTGTGGCTGCAACTTTGAGGGGCACCAACTTGCCACCAATGAGACCTTCTGGGTGGACCTGGACTGCCAGATCTTCTGCTATTGCAGTGGCACAGACAACAGGGTCCACTGCGAGACCATTCCCTGCAAGGATGATGAGTACTGCATGGAGGAAGGTGGCCTGTACTACTGCCAAGCCCGCACCGACGCCTCCTGCATCGTCTCAGGCTACGGCCACTACCTCACCTTTGATGGCTTCCCCTTTGACTTCCAGACCAGCTGCCCACTCATCCTGTGCACCACAGGAAGCAGGCCAAGCTCAGACTCTTTCCCCAAGTTTGTTGTCACAGCCAAGAA
TECTA_ex_10-4	CACGACGTTGTAAAACGAC	AAGGTGGCCTGTACTACTGC	CACGACGTTGTAAAACGACAAGGTGGCCTGTACTACTGC	CAGGAAACAGCTATGACC	CCCATCCTGACGTCTCCAC	CAGGAAACAGCTATGACCCCCATCCTGACGTCTCCAC	340	GRCh37	11	121008445	121008464	121008767	121008785	AAGGTGGCCTGTACTACTGCCAAGCCCGCACCGACGCCTCCTGCATCGTCTCAGGCTACGGCCACTACCTCACCTTTGATGGCTTCCCCTTTGACTTCCAGACCAGCTGCCCACTCATCCTGTGCACCACAGGAAGCAGGCCAAGCTCAGACTCTTTCCCCAAGTTTGTTGTCACAGCCAAGAATGAGGACCGGGACCCGTCACTGGCCTTGTGGGTTAAGCAGGTGGACGTGACCGTGTTTGGCTACAGCATCGTGATCCACCGAGCTTACAAGCACACTGTGCTGGTGAGTAGTCATGAGGTCCCCTCAAAAGGGGAATCGTGGAGACGTCAGGATGGG
TECTA_ex_11-1	CACGACGTTGTAAAACGAC	ATCTCTGGGCCAACTGTGTT	CACGACGTTGTAAAACGACATCTCTGGGCCAACTGTGTT	CAGGAAACAGCTATGACC	GGGCATCTCCAGGTCATCAT	CAGGAAACAGCTATGACCGGGCATCTCCAGGTCATCAT	267	GRCh37	11	121016218	121016237	121016466	121016485	ATCTCTGGGCCAACTGTGTTTCTCCACCTCATCTCTCCTCTTACAGGTCAACAGTGAACGGCTCTATCTGCCCCTGAAGCTGGGGCAAGGGAAGATAAATATCTTTTCCTTTGGCTTCCACGTGGTGGTGGAAACTGATTTTGGCCTGAAGGTTGTATATGACTGGAAGACCTTCCTGTCCATCACAGTCCCTCGGAGCATGCAGAACAGCACCTATGGTCTGTGTGGCCGCTACAACGGCAACCCTGATGATGACCTGGAGATGCCC
TECTA_ex_11-2	CACGACGTTGTAAAACGAC	GCAGAACAGCACCTATGGTC	CACGACGTTGTAAAACGACGCAGAACAGCACCTATGGTC	CAGGAAACAGCTATGACC	GCAAGAGTCAAACAGGCAGT	CAGGAAACAGCTATGACCGCAAGAGTCAAACAGGCAGT	297	GRCh37	11	121016419	121016438	121016697	121016716	GCAGAACAGCACCTATGGTCTGTGTGGCCGCTACAACGGCAACCCTGATGATGACCTGGAGATGCCCATGGGTCTGCTTGCATCGAGTGTCAATGAGTTTGGGCAGAGCTGGGTGAAGAGGGACACCTTCTGCCAGGTGGGCTGTGGGGACCGCTGTCCGTCCTGTGCCAAGGTGGAAGGTTTCTCCAAAGTGCAGCAGCTGTGCAGCCTGATCCCCAACCAGAACGCTGCCTTCTCCAAGTGTCACAGCAAAGTTAACCCCACCTTCTTCTATAAGAACTGCCTGTTTGACTCTTGC
TECTA_ex_11-3	CACGACGTTGTAAAACGAC	GTGCCAAGGTGGAAGGTTTC	CACGACGTTGTAAAACGACGTGCCAAGGTGGAAGGTTTC	CAGGAAACAGCTATGACC	TGCTACTCAATTTGCTCTGACTTC	CAGGAAACAGCTATGACCTGCTACTCAATTTGCTCTGACTTC	346	GRCh37	11	121016583	121016602	121016906	121016929	GTGCCAAGGTGGAAGGTTTCTCCAAAGTGCAGCAGCTGTGCAGCCTGATCCCCAACCAGAACGCTGCCTTCTCCAAGTGTCACAGCAAAGTTAACCCCACCTTCTTCTATAAGAACTGCCTGTTTGACTCTTGCATCGATGGGGGCGCGGTGCAGACCGCCTGCAGCTGGCTGCAGAACTACGCCAGCACCTGCCAGACTCAGGGGATTACGGTGACTGGCTGGAGGAATTACACGTCCTGCAGTGAGTCCTTCTCGTTGTCCCTCCTTGTAGCTTCTCCTCTTTCTTGATTGCTCTGGGAAGGCCAGTCTTCCAACTCCCTAGAAGTCAGAGCAAATTGAGTAGCA
TECTA_ex_12	CACGACGTTGTAAAACGAC	TCTCCCTGAGTAGGTGAGCA	CACGACGTTGTAAAACGACTCTCCCTGAGTAGGTGAGCA	CAGGAAACAGCTATGACC	GTTGGAGAGGAATCTGATCATTGG	CAGGAAACAGCTATGACCGTTGGAGAGGAATCTGATCATTGG	345	GRCh37	11	121023501	121023520	121023823	121023846	TCTCCCTGAGTAGGTGAGCAATGGCCATGAGAAAACCCTCCTCGGTGCCTTGTGATCGTGCGAGTCTTGACTTGTCTCTCTTGTTCCAGCTGTCACCTGCCCTCCAAACAGCCATTACGAGAGCTGCGTGAGTGTCTGCCAGCCCCGCTGCGCCGCCATCCGCCTGAAGAGTGACTGCAGCCACTACTGCGTGGAGGGCTGTCACTGCGACGCTGGCTACGTCCTCAACGGCAAGAGCTGCATCCTGCCCCACAGCTGCGGCTGCTACTCCGATGGCAAATATTACGAGGTATGGGAGGCCAGCCCGGCCTTTTCCTCCTTGCCAATGATCAGATTCCTCTCCAAC
TECTA_ex_13-1	CACGACGTTGTAAAACGAC	GCCCTGACCACAGTCTGAA	CACGACGTTGTAAAACGACGCCCTGACCACAGTCTGAA	CAGGAAACAGCTATGACC	AGTTTCTGGCAGATGGTGGA	CAGGAAACAGCTATGACCAGTTTCTGGCAGATGGTGGA	300	GRCh37	11	121028503	121028521	121028784	121028803	GCCCTGACCACAGTCTGAATTTAATGCAAACGGCGCCTCTCTTCCAGCCCAAGCAGCTATTTTGGAACAGCGACTGCACGCGGCGCTGCCGCTGTTTCCGTCGCAACGTGATTCAGTGCGACCCGCGCCAATGCAAGTCAGACGAGGAGTGTGCGCTGCGCAACGGGGTGCGCGGCTGCTTCAGCACCAAGACCTCCTACTGCCTGGCGGCCGGCGGCGGCGTCTTCCGCACCTTCGACGGCGCCTTCCTGCGCTTCCCAGCCAACTGCGCCTTCGTGCTGTCCACCATCTGCCAGAAACT
TECTA_ex_13-2	CACGACGTTGTAAAACGAC	CTTCAGCACCAAGACCTCCT	CACGACGTTGTAAAACGACCTTCAGCACCAAGACCTCCT	CAGGAAACAGCTATGACC	GGGAGAACCCTACACAGTCC	CAGGAAACAGCTATGACCGGGAGAACCCTACACAGTCC	329	GRCh37	11	121028681	121028700	121028991	121029010	CTTCAGCACCAAGACCTCCTACTGCCTGGCGGCCGGCGGCGGCGTCTTCCGCACCTTCGACGGCGCCTTCCTGCGCTTCCCAGCCAACTGCGCCTTCGTGCTGTCCACCATCTGCCAGAAACTGCCCGACATCTCCTTCCAGCTTATCATCAACTTCGACAAGTGGTCGGCCCCCAACCTCACCATCATTTCGCCCGTCTACTTCTACATTAACGAAGAGCAGATTCTCATCAACGACCGGAACACGGTCAAGGTAACCAGCCTGGCGGCCATTCTTAAGAAGGGGCCCGGAAACAAGGGGTTGGCTAGGGGACTGTGTAGGGTTCTCCC
TECTA_ex_14-1	CACGACGTTGTAAAACGAC	GCCAACACCTACTCTAAGCG	CACGACGTTGTAAAACGACGCCAACACCTACTCTAAGCG	CAGGAAACAGCTATGACC	CTCTTCTGCATGCCATTGGT	CAGGAAACAGCTATGACCCTCTTCTGCATGCCATTGGT	336	GRCh37	11	121030794	121030813	121031111	121031130	GCCAACACCTACTCTAAGCGTAATTATTTTCTTTTTTCCTCCTCCAATAGGTGAATGGCACACAAGTGAATGTTCCATTTATAACTGGTTTGGCAACCAAAATCTACAGCAGTGAGGGGTTTCTGGTGATTGACACCAGCCCAGACATCCAGATATACTACAATGGTTTCAACGTCATTAAAATCAGCATCAGCGAGAGGCTGCAGAACAAAGTGTGCGGTCTCTGTGGCAACTTCAACGGGGACCTAACAGATGATTATGTGACCTTGCGAGGGAAGCCGGTGGTAAGCAGCGTGGTGCTGGCCCAGAGCTGGAAAACCAATGGCATGCAGAAGAG
TECTA_ex_14-2	CACGACGTTGTAAAACGAC	GGCACACAAGTGAATGTTCCAT	CACGACGTTGTAAAACGACGGCACACAAGTGAATGTTCCAT	CAGGAAACAGCTATGACC	CCACCCATGGACGTGAGAG	CAGGAAACAGCTATGACCCCACCCATGGACGTGAGAG	344	GRCh37	11	121030850	121030871	121031176	121031194	GGCACACAAGTGAATGTTCCATTTATAACTGGTTTGGCAACCAAAATCTACAGCAGTGAGGGGTTTCTGGTGATTGACACCAGCCCAGACATCCAGATATACTACAATGGTTTCAACGTCATTAAAATCAGCATCAGCGAGAGGCTGCAGAACAAAGTGTGCGGTCTCTGTGGCAACTTCAACGGGGACCTAACAGATGATTATGTGACCTTGCGAGGGAAGCCGGTGGTAAGCAGCGTGGTGCTGGCCCAGAGCTGGAAAACCAATGGCATGCAGAAGAGGTGAGGGTGTAGGAGTTCAAGCCACTAGACTTGGTGGCCCAAGTTCTCTCACGTCCATGGGTGG
TECTA_ex_15-1	CACGACGTTGTAAAACGAC	GCAGTATCTTACTTGCCAAAGGT	CACGACGTTGTAAAACGACGCAGTATCTTACTTGCCAAAGGT	CAGGAAACAGCTATGACC	CCAGGTAGCAGGACTCGTAG	CAGGAAACAGCTATGACCCCAGGTAGCAGGACTCGTAG	328	GRCh37	11	121032637	121032659	121032946	121032965	GCAGTATCTTACTTGCCAAAGGTCACAAAGCTAGTGTTGGAATTGGCACAATGCACTAGCTTCAGGGGTAGCAAAACAGGTACAGATGCAATTTACCTTCCATTGGAGATCTCAGATGGCTGTTTTTGCTTCACTCAGTCTGACCAGACCTCTTGCCCCCAGCTGCAACGAGCTGCAGTTCTCACAGTATGCAGCCATGTGTGACAATGTGCACATCCAGAAGATGCAGGGTGATGGCTACTGCCTGAAGCTCACCGACATGAAGGGCTTCTTCCAGCCCTGCTATGGGCTTCTCGATCCCCTCCCATTCTACGAGTCCTGCTACCTGG
TECTA_ex_15-2	CACGACGTTGTAAAACGAC	ACATCCAGAAGATGCAGGGT	CACGACGTTGTAAAACGACACATCCAGAAGATGCAGGGT	CAGGAAACAGCTATGACC	AAAGCAATGCTACCAGCAAAG	CAGGAAACAGCTATGACCAAAGCAATGCTACCAGCAAAG	302	GRCh37	11	121032849	121032868	121033131	121033151	ACATCCAGAAGATGCAGGGTGATGGCTACTGCCTGAAGCTCACCGACATGAAGGGCTTCTTCCAGCCCTGCTATGGGCTTCTCGATCCCCTCCCATTCTACGAGTCCTGCTACCTGGACGGCTGCTACAGCCACAAGAAGTTCCAGCTGTGCGGCTCCCTGGCCGCCTACGGGGAGGCCTGCCGCTCCTTCGGGATCCTTAGCACCGAGTGGATTGAGAAGGAGAATTGCTGTAAGAGAATTATTTTATTTCTGTGAATTCCATTTTCAGTGAAAAGAACAGCTTTGCTGGTAGCATTGCTTT
TECTA_ex_16	CACGACGTTGTAAAACGAC	AAGCTACCGCATGTAGGTGT	CACGACGTTGTAAAACGACAAGCTACCGCATGTAGGTGT	CAGGAAACAGCTATGACC	GATGCATCAAGGTCGTTCCC	CAGGAAACAGCTATGACCGATGCATCAAGGTCGTTCCC	249	GRCh37	11	121035920	121035939	121036150	121036169	AAGCTACCGCATGTAGGTGTGAAAATGAAGTTGTGCATGTTTCTGTGTGTTTTTCTTTTTAGCAGGAGTGGTTGAAGATCCCTGTGTGGGGGCGGACTGTCCCAACCGAACTTGCGAGCTGGGCAATGGCAGGGAGCTGTGTGGCTGCATCGAGCCACCCCCCTATGGAAATAGTGAGTGACATGGGCCACCTCCCCACCCAGAAAGGCCCCATGGGAGATGCTGCTCTGGGGAACGACCTTGATGCATC
TECTA_ex_17	CACGACGTTGTAAAACGAC	GCAAGACCGACTCCACTG	CACGACGTTGTAAAACGACGCAAGACCGACTCCACTG	CAGGAAACAGCTATGACC	AGCAGATCACCCTGAAGTTG	CAGGAAACAGCTATGACCAGCAGATCACCCTGAAGTTG	349	GRCh37	11	121037239	121037256	121037569	121037588	GCAAGACCGACTCCACTGATTTGCCTTTCGTAATAACTGTTCCCACAGACTCACATGACATTATCGATGCAGAGGTGACCTGCAAAGCAGCCCAAATGGAAGTGTCCATATCTAAGTGCAAGCTCTTCCAGCTCGGTTTTGAGAGGGAGGGCGTGAGGATCAATGACAGACAGTGCACCGGCATCGAGGGGGAAGATTTTATCTCCTTTCAGATCAACAACACCAAAGGGAATTGTGGAAACATTGTGCAGGTGAGAAAAGCAGCAGGAAAGAGCACCTGGCAGAGGCAGCGACAGCTTCGAGTGTTTGCACATTTATTGTCCTGAAAACCAACTTCAGGGTGATCTGCT
TECTA_ex_18	CACGACGTTGTAAAACGAC	GCTACATACTCACTCCCAGATGT	CACGACGTTGTAAAACGACGCTACATACTCACTCCCAGATGT	CAGGAAACAGCTATGACC	GGGCATCAAAGACAAACGCT	CAGGAAACAGCTATGACCGGGCATCAAAGACAAACGCT	311	GRCh37	11	121038710	121038732	121039002	121039021	GCTACATACTCACTCCCAGATGTAACGATTTCTGACTTCCCCTTGTTCTGCAGTCCAATGGCACGCATATCATGTATAAAAACACACTCTGGATCGAAAGCGCCAACAACACTGGCAACATCATCACCAGGGACCGCACGATCAATGTGGAATTTTCATGTGCTTATGAGCTGGATATCAAGATCTCCTTGGATTCTGTTGTGAAGCCTATGCTAAGGTAAGGTGTCTCCTGGGCTGTGCACATTGCTTTTTCTATTCCTTGACAGTTAAGGTTAGCATAATCAAAATTGCTAGCGTTTGTCTTTGATGCCC
TECTA_ex_19-1	CACGACGTTGTAAAACGAC	TGGACAGCACAGCCTTAGAC	CACGACGTTGTAAAACGACTGGACAGCACAGCCTTAGAC	CAGGAAACAGCTATGACC	CATTGCTATCTCGGGTGGGT	CAGGAAACAGCTATGACCCATTGCTATCTCGGGTGGGT	348	GRCh37	11	121039255	121039274	121039584	121039603	TGGACAGCACAGCCTTAGACTTTGCTACTACGTGCTTTGCTTTCCCTCTGCATTCTCAGCCTGAAAAATGGTAGGTAATTGAATAGGTAACATTGTTTTGGATTCCTGTCTCATAATTGTTTCCGTTTTAGTGTAATTAACCTGACAGTTCCAACCCAAGAAGGCAGCTTCATCACCAAGATGGCTCTCTACAAAAACGCCTCCTACAAACATCCTTACCGCCAGGGTGAAGTAGTGTTGACGACTCGAGATGTGCTGTATGTAGGGGTTTTTGTGGTTGGAGCTGACGCCACACATTTAATCCTAACACTCAACAAATGCTATGCCACACCCACCCGAGATAGCAATG
TECTA_ex_19-2	CACGACGTTGTAAAACGAC	TTTGTGGTTGGAGCTGACG	CACGACGTTGTAAAACGACTTTGTGGTTGGAGCTGACG	CAGGAAACAGCTATGACC	TCTGTGTGACTTTAGGCAAGTT	CAGGAAACAGCTATGACCTCTGTGTGACTTTAGGCAAGTT	327	GRCh37	11	121039525	121039543	121039831	121039852	TTTGTGGTTGGAGCTGACGCCACACATTTAATCCTAACACTCAACAAATGCTATGCCACACCCACCCGAGATAGCAATGATAAGCTCCGATATTTCATCATTGAAGGAGGGTGAGTAGCCTCTTTATAGACAACATTCTCAGAGCTTCAGGTATAATATTGTCCTCATCATTTTTTAAGGAAGGGAATGGAAACTAATATTTGTTGGCTGCCTACAAGGCCAGAATTTTGCATTTATTAATTCATCTAATTCTCAAGACAACCTATGAGGTAGATATTATAGGCCTCATTTTACAGACAATCAAGTAACTTGCCTAAAGTCACACAGA
TECTA_ex_20	CACGACGTTGTAAAACGAC	ACTGAAGGTGAGGATTAAGGTGT	CACGACGTTGTAAAACGACACTGAAGGTGAGGATTAAGGTGT	CAGGAAACAGCTATGACC	TCACGATCCTCATGTTGGGAA	CAGGAAACAGCTATGACCTCACGATCCTCATGTTGGGAA	306	GRCh37	11	121058471	121058493	121058757	121058777	ACTGAAGGTGAGGATTAAGGTGTAAGAGGAAAACATGTGAAGCAAAGATTCCATTATTTTTTCTGAATAGGTGTCAGAACCTCAAAGATAACACCATTGGCATCGAGGAGAATGCAGTCTCCCTGACCTGTCGCTTTCACGTCACCGTCTTTAAATTCATAGGGGATTACGACGAAGTTCACCTTCACTGTGCAGTGTCACTCTGCGACTCAGAAAAGTACTCCTGTAAAATCGTAAGTGAGAGTGTGAAAACAAAGTGCTTAGCCTTATTTCTCACTGTCTTGGTTTCCCAACATGAGGATCGTGA
TECTA_ex_21	CACGACGTTGTAAAACGAC	AGCCTAGAGTCCCAGTGGAT	CACGACGTTGTAAAACGACAGCCTAGAGTCCCAGTGGAT	CAGGAAACAGCTATGACC	AGGTGAAACACATCTGAGCCT	CAGGAAACAGCTATGACCAGGTGAAACACATCTGAGCCT	331	GRCh37	11	121059618	121059637	121059929	121059949	AGCCTAGAGTCCCAGTGGATTCAATGATCAAGAATGCATTGGTTCTAATTAATCTGAGCCTCCATAATGCTTGAGGCCAGAGCCACTGCCTCTTTTAGAGGTGAAACATGGTGAAGAATAAGTTATCAGCTTAATTGTGTGAAAATTTCCCCCTGGTATTCTGTCTTGCAGACTTGCCCACACAATTCCAGGATTGCCACAGATTACACAAAAGAGCCCAAAGAACAGATCATTTCAGTGGGACCTATTAGGAGAAAAAGTATGTATGTTCCCTAAAACACACCCTAAATTATTAAAACAACGGGATTTCAAGGCTCAGATGTGTTTCACCT
TECTA_ex_22	CACGACGTTGTAAAACGAC	GATCTCCTGACCGCGTGAT	CACGACGTTGTAAAACGACGATCTCCTGACCGCGTGAT	CAGGAAACAGCTATGACC	AAAGAACCTCCCGTGTCTCC	CAGGAAACAGCTATGACCAAAGAACCTCCCGTGTCTCC	337	GRCh37	11	121060305	121060323	121060623	121060642	GATCTCCTGACCGCGTGATCCACCCGCCTCGGCCTCCCAAAGTGCTGGGATTACAGGCGTGAGCCACCGCGCCCAGCCTGTCCTCCTCTCTTTTTAAAGCCCTTCCCTTCAATACCAGTGGAAGGGTTGAACTGTCTGTAGTTAATCTTCCTAACTGCTCTTTTGTAGGGCTGGACTGGTGTGAGGACAATGGAGGGTGTGAGCAGATTTGCACGAGCCGGGTGGATGGGCCTCTCTGCAGCTGTGTAACAGGAACCCTGCAGGAGGACGGCAAGAGCTGCAGAGGTAGACACTCTTCTACCCTGGGGCAGGCAGCTGGGAGACACGGGAGGTTCTTT
TECTA_ex_23	CACGACGTTGTAAAACGAC	TTGGCCTCCCAAAGTAGGAC	CACGACGTTGTAAAACGACTTGGCCTCCCAAAGTAGGAC	CAGGAAACAGCTATGACC	TGGACCTTGGACCATTGGAG	CAGGAAACAGCTATGACCTGGACCTTGGACCATTGGAG	337	GRCh37	11	121061222	121061241	121061643	121061662	TTGGCCTCCCAAAGTAGGACTCTCTTAAGATTGGATTAATTCTGCTACTTTGCTGCCTTAGGGCCATTTAGGTAAAATGGGTTCTTGGCAATGAAGTTTCCTTTCTTTAGCTGAGTGCTGCAAAGATGTCTGATCCCTATCAAACAGGTATTTTTCCCCCCATAGGGCTTACTGTGTTCCTCTCTGTTTACAGCCTCTAATTCTTCAATGGAACTTCAAGTCTGGACGCTTCTTCTCATCATGATCCAGATTTCATTATGGCATTTTGTCTATAAATCAGGCACGACCTCATAATTAACTCAAGGTTGCTATATAAAGTACTGTAATTTACTTACTTCAACACCCTGTAGGATAAAAAGTGTGTGCCCTTAAGTCAAAACCTATTTGAAAGTGTCCAGC…
SLC26A4_ex_1-1	CACGACGTTGTAAAACGAC	TGACCTCGCAACCCTTGAG	CACGACGTTGTAAAACGACTGACCTCGCAACCCTTGAG	CAGGAAACAGCTATGACC	CGAACTCACCTGTCTCTGCT	CAGGAAACAGCTATGACCCGAACTCACCTGTCTCTGCT	305	GRCh37	7	107301004	107301022	107301290	107301309	TGACCTCGCAACCCTTGAGATTAGTAACGGGATGAGTGAGGATCCGGGTGGCCCCTGCGTGGCAGCCAGTAAGAGTCTCAGCCTTCCCGGTTCGGGAAAGGGGAAGAATGCAGGAGGGGTAGGATTTCTTTCCTGATAGGATCGGTTGGGAAAGACCGCAGCCTGTGTGTGTCTTTCCCTTCGACCAAGGTGTCTGTTGCTCCGTAAATAAAACGTCCCACTGCCTTCTGAGAGCGCTATAAAGGCAGCGGAAGGGTAGTCCGCGGGGCATTCCGGGCGGGGCGCGAGCAGAGACAGGTGAGTTCG
SLC26A4_ex_1-2	CACGACGTTGTAAAACGAC	CGTGGCAGCCAGTAAGAGT	CACGACGTTGTAAAACGACCGTGGCAGCCAGTAAGAGT	CAGGAAACAGCTATGACC	CACCTGATCCGTGACCACTT	CAGGAAACAGCTATGACCCACCTGATCCGTGACCACTT	342	GRCh37	7	107301061	107301079	107301384	107301403	CGTGGCAGCCAGTAAGAGTCTCAGCCTTCCCGGTTCGGGAAAGGGGAAGAATGCAGGAGGGGTAGGATTTCTTTCCTGATAGGATCGGTTGGGAAAGACCGCAGCCTGTGTGTGTCTTTCCCTTCGACCAAGGTGTCTGTTGCTCCGTAAATAAAACGTCCCACTGCCTTCTGAGAGCGCTATAAAGGCAGCGGAAGGGTAGTCCGCGGGGCATTCCGGGCGGGGCGCGAGCAGAGACAGGTGAGTTCGCCCTGAAGATGCCCACACCGCCCGGCCCGGGCTCCACTCCCGGGGAGGCCTCGAGGGTTGCGGATGGGACTCTTAAGTGGTCACGGATCAGGTG
SLC26A4_ex_2-1	CACGACGTTGTAAAACGAC	GGCTGCAGCTAACAGGTGA	CACGACGTTGTAAAACGACGGCTGCAGCTAACAGGTGA	CAGGAAACAGCTATGACC	CACTTGGCCAGGCTCTCC	CAGGAAACAGCTATGACCCACTTGGCCAGGCTCTCC	265	GRCh37	7	107301979	107301997	107302227	107302244	GGCTGCAGCTAACAGGTGATCCCGTTCTTTCTGTTCCTCGCTCTTCCCCTCCGATCGTCCTCGCTTACCGCGTGTCCTCCCTCCTCGCTGTCCTCTGGCTCGCAGGTCATGGCAGCGCCAGGCGGCAGGTCGGAGCCGCCGCAGCTCCCCGAGTACAGCTGCAGCTACATGGTGTCGCGGCCGGTCTACAGCGAGCTCGCTTTCCAGCAACAGCACGAGCGGCGCCTGCAGGAGCGCAAGACGCTGCGGGAGAGCCTGGCCAAGTG
SLC26A4_ex_2-2	CACGACGTTGTAAAACGAC	GTCGCGGCCGGTCTAC	CACGACGTTGTAAAACGACGTCGCGGCCGGTCTAC	CAGGAAACAGCTATGACC	CGGGCCCGAGACTGATG	CAGGAAACAGCTATGACCCGGGCCCGAGACTGATG	304	GRCh37	7	107302152	107302167	107302440	107302456	GTCGCGGCCGGTCTACAGCGAGCTCGCTTTCCAGCAACAGCACGAGCGGCGCCTGCAGGAGCGCAAGACGCTGCGGGAGAGCCTGGCCAAGTGCTGCAGGTAGCGGCCGCGCGGGCCTGCGTAGAGAGAAGCGGAGCGGGGCGTCCACGCCTTGGGGAGGGAAGGGCGTCCCCAGCGGGCGAGAGTGGGGTGCGGGCGGCGGAGCCCCTGGGCGCCAGCTGCTTCTCCCAGAGGCCCGACTTTCGGTCTCCGGTCCTCCACGCCGCCCTTCTGGTGGGAGGGTGGCTCCATCAGTCTCGGGCCCG
SLC26A4_ex_3	CACGACGTTGTAAAACGAC	TGCAAATTGGTTGTGACTGAGA	CACGACGTTGTAAAACGACTGCAAATTGGTTGTGACTGAGA	CAGGAAACAGCTATGACC	AAGATACAGGCCTTGAAGGGT	CAGGAAACAGCTATGACCAAGATACAGGCCTTGAAGGGT	308	GRCh37	7	107303683	107303704	107303971	107303991	TGCAAATTGGTTGTGACTGAGATTGGATTGAAAACCCAGTTTTCTTGCTTTTTGACAGTTGTTCAAGAAAGAGAGCCTTTGGTGTGCTAAAGACTCTTGTGCCCATCTTGGAGTGGCTCCCCAAATACCGAGTCAAGGAATGGCTGCTTAGTGACGTCATTTCGGGAGTTAGTACTGGGCTAGTGGCCACGCTGCAAGGTAAGATGTTGGCAGATTGAGAGTTCTGGTCTCCAGCAGGAGTTTAACACTTCTCCCCAGCTACCATAGGTCTGTGACAGATGGTTGCTTACCCTTCAAGGCCTGTATCTT
SLC26A4_ex_4	CACGACGTTGTAAAACGAC	aggactttctgcatactgtaac	CACGACGTTGTAAAACGACaggactttctgcatactgtaac	CAGGAAACAGCTATGACC	agaggtataatgcacttaatatagcc	CAGGAAACAGCTATGACCagaggtataatgcacttaatatagcc	249	GRCh37	7	107312522	107312543	107312745	107312770	AGGACTTTCTGCATACTGTAACTTTGGTTTGTGAATGTAATCACTTTGCATGTGCTTTCAGGGATGGCATATGCCCTACTAGCTGCAGTTCCTGTCGGATATGGTCTCTACTCTGCTTTTTTCCCTATCCTGACATACTTTATCTTTGGAACATCAAGACATATCTCAGTTGGTAATTATAAGTATATTTTACAATTATATTTGCTCATGTTTAAAGTGTTTTGGCTATATTAAGTGCATTATACCTCT
SLC26A4_ex_5-1	CACGACGTTGTAAAACGAC	CAAAGTGCTGCGGTTACAGA	CACGACGTTGTAAAACGACCAAAGTGCTGCGGTTACAGA	CAGGAAACAGCTATGACC	TCCAACCAGCAGAGTCAGG	CAGGAAACAGCTATGACCTCCAACCAGCAGAGTCAGG	349	GRCh37	7	107314435	107314454	107314766	107314784	CAAAGTGCTGCGGTTACAGATGTGAGCCACTGGGTCCGGCTCAGCTTCTTTCGTGAACAAACAATATTTTCCTAGTCACAGCTAAATCTTTTATACATTTTTTAAACCCTATGCAGACACATTGAACATTTGTGATTAATAACTGATTAATTGTTAGAGACTTTTTTTCCCCAGGACCTTTTCCAGTGGTGAGTTTAATGGTGGGATCTGTTGTTCTGAGCATGGCCCCCGACGAACACTTTCTCGTATCCAGCAGCAATGGAACTGTATTAAATACTACTATGATAGACACTGCAGCTAGAGATACAGCTAGAGTCCTGATTGCCAGTGCCCTGACTCTGCTGGTTGGA
SLC26A4_ex_5-2	CACGACGTTGTAAAACGAC	TCGTATCCAGCAGCAATGGA	CACGACGTTGTAAAACGACTCGTATCCAGCAGCAATGGA	CAGGAAACAGCTATGACC	CTGACTTTGATGATAAGTGAGCCTT	CAGGAAACAGCTATGACCCTGACTTTGATGATAAGTGAGCCTT	322	GRCh37	7	107314678	107314697	107314976	107315000	TCGTATCCAGCAGCAATGGAACTGTATTAAATACTACTATGATAGACACTGCAGCTAGAGATACAGCTAGAGTCCTGATTGCCAGTGCCCTGACTCTGCTGGTTGGAATTATACAGGTAATGAACTTACAAGTAAAATATAGATGGATGTAATTTTTATTTGAAATTAACTTTAAAGCATATAGACTTAAAGATTCTACTAAAAACAAAACAAAGTAATTTCCTGGAACCCAAAATTATTTTCTAAATTACGTTGTTTTAGGTCAGGTGCTAAAATAGTAAGCAAGACCCCACTTATTAAGGCTCACTTATCATCAAAGTCAG
SLC26A4_ex_6	CACGACGTTGTAAAACGAC	AGAGTAGGTTTCTATCTCAGGCAA	CACGACGTTGTAAAACGACAGAGTAGGTTTCTATCTCAGGCAA	CAGGAAACAGCTATGACC	GGCCCAGACTCAGAGAATGA	CAGGAAACAGCTATGACCGGCCCAGACTCAGAGAATGA	300	GRCh37	7	107315332	107315355	107315613	107315632	AGAGTAGGTTTCTATCTCAGGCAAACATTTAATTTTTCTTTCCTTTTCCTTATCGTAGTTGATATTTGGTGGCTTGCAGATTGGATTCATAGTGAGGTACTTGGCAGATCCTTTGGTTGGTGGCTTCACAACAGCTGCTGCCTTCCAAGTGCTGGTCTCACAGCTAAAGATTGTCCTCAATGTTTCAACCAAAAACTACAATGGAGTTCTCTCTATTATCTATGTAAGTGTTGCTTCTTGCTCCAGGGATGGGTCACTGTTCATTCCAGAAACAATTGTATTCATTCTCTGAGTCTGGGCC
SLC26A4_ex_7	CACGACGTTGTAAAACGAC	GTGCGTGTGTGTGTGCTC	CACGACGTTGTAAAACGACGTGCGTGTGTGTGTGCTC	CAGGAAACAGCTATGACC	TGTTTGTCAACCAAATAATGCTGA	CAGGAAACAGCTATGACCTGTTTGTCAACCAAATAATGCTGA	268	GRCh37	7	107323581	107323598	107323826	107323849	GTGCGTGTGTGTGTGCTCGTGTGCGTGTAGCAGCAGGAAGTATATAAAATTATTTTCTTTTTATAGACGCTGGTTGAGATTTTTCAAAATATTGGTGATACCAATCTTGCTGATTTCACTGCTGGATTGCTCACCATTGTCGTCTGTATGGCAGTTAAGGAATTAAATGATCGGTTTAGACACAAAATCCCAGTCCCTATTCCTATAGAAGTAATTGTGGTAAGTAGAATATGTAGTTAGAAAGTTCAGCATTATTTGGTTGACAAACA
SLC26A4_ex_8	CACGACGTTGTAAAACGAC	AGGAATTAAATGATCGGTTTAGACACA	CACGACGTTGTAAAACGACAGGAATTAAATGATCGGTTTAGACACA	CAGGAAACAGCTATGACC	GGAGTATCAGTGAAATGAAGCTTGT	CAGGAAACAGCTATGACCGGAGTATCAGTGAAATGAAGCTTGT	347	GRCh37	7	107323738	107323764	107324061	107324085	AGGAATTAAATGATCGGTTTAGACACAAAATCCCAGTCCCTATTCCTATAGAAGTAATTGTGGTAAGTAGAATATGTAGTTAGAAAGTTCAGCATTATTTGGTTGACAAACAAGGAATTATTAAAACCAATGGAGTTTTTAACATCTTTTGTTTTATTTCAGACGATAATTGCTACTGCCATTTCATATGGAGCCAACCTGGAAAAAAATTACAATGCTGGCATTGTTAAATCCATCCCAAGGGGGTGAGTGTGGTGTTCCTCTTAGTACTAATACATTAAGTCAGTAAGTCAGTCTTTTTTATTTAAATAAAACCTTTTATTACAAGCTTCATTTCACTGATACTCC
SLC26A4_ex_9	CACGACGTTGTAAAACGAC	ATGTGACTGAGCAGATATAGCAT	CACGACGTTGTAAAACGACATGTGACTGAGCAGATATAGCAT	CAGGAAACAGCTATGACC	CCCTTCTTTAGCTGACACCA	CAGGAAACAGCTATGACCCCCTTCTTTAGCTGACACCA	329	GRCh37	7	107329408	107329430	107329718	107329737	ATGTGACTGAGCAGATATAGCATTTGATGAGATGGGGAAAAAGGATGGTGGTCAAATCTTCACAGCATTTTTCACTTAAAAACTCACTAGGTTTTTGCCTCCTGAACTTCCACCTGTGAGCTTGTTCTCGGAGATGCTGGCTGCATCATTTTCCATCGCTGTGGTGGCTTATGCTATTGCAGTGTCAGTAGGAAAAGTATATGCCACCAAGTATGATTACACCATCGATGGGAACCAGGTATGGGTGCCCTTTTGCTGAACTGGTTTTATAGGGCTGGAAACAGGAAAAAAACATAAATGGAAAAGATTTTGGTGTCAGCTAAAGAAGGG
SLC26A4_ex_10	CACGACGTTGTAAAACGAC	GCAGAGTAGGCATGGGAGTT	CACGACGTTGTAAAACGACGCAGAGTAGGCATGGGAGTT	CAGGAAACAGCTATGACC	CTGTTGCCATTCCTCGACTTG	CAGGAAACAGCTATGACCCTGTTGCCATTCCTCGACTTG	280	GRCh37	7	107330460	107330479	107330720	107330740	GCAGAGTAGGCATGGGAGTTTTCATTCTTAATGTACTTCCTGAAATACTCAGCGAAGGTCTTGCAAAGATTCAATTTGTAGGATCGTTGTCATCCAGTCTCTTCCTTAGGAATTCATTGCCTTTGGGATCAGCAACATCTTCTCAGGATTCTTCTCTTGTTTTGTGGCCACCACTGCTCTTTCCCGCACGGCCGTCCAGGAGAGCACTGGAGGAAAGACACAGGTAGGAACAACAGCCTTATGATATCCATCTCAGAGAACAAGTCGAGGAATGGCAACAG
SLC26A4_ex_11	CACGACGTTGTAAAACGAC	ACAGGCTGTCTCATACACACA	CACGACGTTGTAAAACGACACAGGCTGTCTCATACACACA	CAGGAAACAGCTATGACC	CCGACTGCCAAGAGAGACA	CAGGAAACAGCTATGACCCCGACTGCCAAGAGAGACA	308	GRCh37	7	107334761	107334781	107335051	107335069	ACAGGCTGTCTCATACACACATCCAGTGAGCTGGAAGACACAAGGGAGAAGGACGAATCCTTTTCATAGGAGGTGTGTGTCTTCCAGGTTGCTGGCATCATCTCTGCTGCGATTGTGATGATCGCCATTCTTGCCCTGGGGAAGCTTCTGGAACCCTTGCAGAAGGTATAACCCTGCTTCTCTGCATACCGATTGCATAATTTCCCTTCACTACTCTGCTACCAGATAAATAACAGGAGATTTAACAATCATCACATGGAAAACCATTCCCTGAATAACACAGCCTTCTCTGTCTCTCTTGGCAGTCGG
SLC26A4_ex_12	CACGACGTTGTAAAACGAC	ACCCTGCTTCTCTGCATACC	CACGACGTTGTAAAACGACACCCTGCTTCTCTGCATACC	CAGGAAACAGCTATGACC	TCCCAAAGCACAAGTGAGACT	CAGGAAACAGCTATGACCTCCCAAAGCACAAGTGAGACT	339	GRCh37	7	107334931	107334950	107335250	107335270	ACCCTGCTTCTCTGCATACCGATTGCATAATTTCCCTTCACTACTCTGCTACCAGATAAATAACAGGAGATTTAACAATCATCACATGGAAAACCATTCCCTGAATAACACAGCCTTCTCTGTCTCTCTTGGCAGTCGGTCTTGGCAGCTGTTGTAATTGCCAACCTGAAAGGGATGTTTATGCAGCTGTGTGACATTCCTCGTCTGTGGAGACAGAATAAGATTGATGCTGTAAGTCACCTACCACCTATATTTATCTGAAATAAGATTTGGTTCTTATATGCTTCCTGCCATATCACTATATTCCCCCCATCCCCTAAGTCTCACTTGTGCTTTGGGA
SLC26A4_ex_13	CACGACGTTGTAAAACGAC	ACTATCATGGTGCCACTGC	CACGACGTTGTAAAACGACACTATCATGGTGCCACTGC	CAGGAAACAGCTATGACC	AGGAAGCTCAGAGTGTGTTG	CAGGAAACAGCTATGACCAGGAAGCTCAGAGTGTGTTG	337	GRCh37	7	107336204	107336222	107336522	107336541	ACTATCATGGTGCCACTGCACTCCAGCCTGGGCAATAGAGTGTGACCCTATCTCAAAAGAAAAAAAAAAATGTAATTTGTTTGTGGATCATTGATCTTATTTTTATAGGTAGTTATCACATGATGGTACCTGATACATTAATATAATTCTTTTCATTTCTATTTTTTTCCCTAGGTTATCTGGGTGTTTACGTGTATAGTGTCCATCATTCTGGGGCTGGATCTCGGTTTACTAGCTGGCCTTATATTTGGACTGTTGACTGTGGTCCTGAGAGTTCAGTTGTGAGTAACGTAAAACCCAGATTTCCTATAAACAGAACAACACACTCTGAGCTTCCT
SLC26A4_ex_14	CACGACGTTGTAAAACGAC	CCTGCCGATTCCACACAAAC	CACGACGTTGTAAAACGACCCTGCCGATTCCACACAAAC	CAGGAAACAGCTATGACC	TCCCTTTGGCTACCTTGTACG	CAGGAAACAGCTATGACCTCCCTTTGGCTACCTTGTACG	343	GRCh37	7	107338303	107338322	107338626	107338646	CCTGCCGATTCCACACAAACACCAGCTGTTCATTTCAGAGTTAGCTACAGGAAAATGTCATCTGCAATAAAGACAGAGTCCAAAACACCAGAATGATGGGCTCTTTAGTAGCTGTTGTTTTTAACTTTTTATTCCAAAATACGGCTGTTCCAAAAAATCTTGACCTTGATATTTTTTCTTCTAGTCCTTCTTGGAATGGCCTTGGAAGCATCCCTAGCACAGATATCTACAAAAGTACCAAGAATTACAAAAACGTAAGTACCTTTGTGAGACATTTGCTGGACTTGGGTTTACTAGCCTGAAGTTTCAGCAGCTCCATTTTACGTACAAGGTAGCCAAAGGGA
SLC26A4_ex_15	CACGACGTTGTAAAACGAC	ACTGTGACTTGACTCCTTGC	CACGACGTTGTAAAACGACACTGTGACTTGACTCCTTGC	CAGGAAACAGCTATGACC	CCCAGTAAATACTTGTAGAATGAATGA	CAGGAAACAGCTATGACCCCCAGTAAATACTTGTAGAATGAATGA	261	GRCh37	7	107340434	107340453	107340669	107340695	ACTGTGACTTGACTCCTTGCTAAGTAGCCAGAAATGTAATTAAATACTTGAGGCTTGAAATTATTTAATCCCAGACAATTTCTTTTAATGCCAGATTGAAGAACCTCAAGGAGTGAAGATTCTTAGATTTTCCAGTCCTATTTTCTATGGCAATGTCGATGGTTTTAAAAAATGTATCAAGTCCACAGTAAGTATTTTATCCCTAGAAATTTGTTTTCTAACCTCTTTTGAGACTTCATTCATTCTACAAGTATTTACTGGG
SLC26A4_ex_16	CACGACGTTGTAAAACGAC	TCTGGGTAGGAGTAGGGTAGC	CACGACGTTGTAAAACGACTCTGGGTAGGAGTAGGGTAGC	CAGGAAACAGCTATGACC	ACTGCTCTCATCAGGGAAAGG	CAGGAAACAGCTATGACCACTGCTCTCATCAGGGAAAGG	338	GRCh37	7	107341361	107341381	107341679	107341699	TCTGGGTAGGAGTAGGGTAGCCTGGGAGTAGACAGAGATCTACTCCATCAGACCTTACAATTTCTTTTTTGGCAGGATAGCTCAAGGAATTATACCCTTTGAGAAATAGCCTTTCCAGATAACAGTTGCCATTAATAAGCTTTAGGTGCCAGGCATTTTAAGTAACTTGACATTTATTTCCAAAGGTTGGATTTGATGCCATTAGAGTATATAATAAGAGGCTGAAAGCGCTGAGGAAAATACAGAAACTAATAAAAAGTGGACAATTAAGAGCAACAAAGGTGAGATGACATCTTTCTTTTCCCCCTTAAATTATTTCCTTTCCCTGATGAGAGCAGT
SLC26A4_ex_17	CACGACGTTGTAAAACGAC	ggttgaaagatttcaaatctttgaca	CACGACGTTGTAAAACGACggttgaaagatttcaaatctttgaca	CAGGAAACAGCTATGACC	attgccaaagctccaaatg	CAGGAAACAGCTATGACCattgccaaagctccaaatg	331	GRCh37	7	107342217	107342242	107342529	107342547	GGTTGAAAGATTTCAAATCTTTGACAATTAAGTTGACAGTGTTTTCTTCGTTTAGAATGGCATCATAAGTGATGCTGTTTCAACAAATAATGCTTTTGAGCCTGATGAGGATATTGAAGATCTGGAGGAACTTGATATCCCAACCAAGGAAATAGAGATTCAAGTGGATTGGAACTCTGAGCTTCCAGTCAAAGTGAACGTTCCCAAAGTGCCAATCCATAGCCTTGTGCTTGACTGTGGAGCTATATCTTTCCTGGACGTTGTTGGAGTGAGATCACTGCGGGTGGTAAGGTTCTGGTTTTCTGAATTATACATTTGGAGCTTTGGCAAT
SLC26A4_ex_18	CACGACGTTGTAAAACGAC	TCCACGCTATCAAGTGCTGT	CACGACGTTGTAAAACGACTCCACGCTATCAAGTGCTGT	CAGGAAACAGCTATGACC	GGAGAAAGGGCTTACGGGAA	CAGGAAACAGCTATGACCGGAGAAAGGGCTTACGGGAA	349	GRCh37	7	107344537	107344556	107344867	107344886	TCCACGCTATCAAGTGCTGTGCTATTGAGCGCTGGATGTTGCCATCTCTTGAGATATAATCCTAATTATACCATTACTGTAGTTTGAAAACCTCCATGGTTTTGCAATAATAACCTTTCCTTAAAGTCCTGATTAACCATGAAAGTAATAATGTTTCTCCTGAGCAAGTAACTGAATGCTACTGAATTATGGGCAGATAAGGTTGTTAATTGTTACAAACTCTCCTTTTTTATTTTTAGATTGTCAAAGAATTCCAAAGAATTGATGTGAATGTGTATTTTGCATCACTTCAAGGTAAATACATATATCTACATATCTACCTGTAAGACTTTCCCGTAAGCCCTTTCTCC
SLC26A4_ex_19	CACGACGTTGTAAAACGAC	TCCAGCCTGGGCAATAGAA	CACGACGTTGTAAAACGACTCCAGCCTGGGCAATAGAA	CAGGAAACAGCTATGACC	ACTAGACTTGTGTAATGTTTGCCA	CAGGAAACAGCTATGACCACTAGACTTGTGTAATGTTTGCCA	321	GRCh37	7	107350405	107350423	107350703	107350726	TCCAGCCTGGGCAATAGAATGAGACTCTGTCTCAAAAACAAACAAAAATTTCTTTTCCTAGGAACTAACAAAACATTGTGTCTTTCTTTTGAAGATTATGTGATAGAAAAGCTGGAGCAATGCGGGTTCTTTGACGACAACATTAGAAAGGACACATTCTTTTTGACGGTCCATGATGCTATACTCTATCTACAGAACCAAGTGAAATCTCAAGAGGGTCAAGGTTCCATTTTAGAAACGGTAAATATTCAACCTTTCTACAGATGTATCTTTTCTAAACTATCATGATTTCTATAAATGGCAAACATTACACAAGTCTAGT
SLC26A4_ex_20	CACGACGTTGTAAAACGAC	ATGAGAAGCACCAGGAAAGC	CACGACGTTGTAAAACGACATGAGAAGCACCAGGAAAGC	CAGGAAACAGCTATGACC	TCCCTGCTATGAAGCCATCT	CAGGAAACAGCTATGACCTCCCTGCTATGAAGCCATCT	317	GRCh37	7	107352891	107352910	107353189	107353208	ATGAGAAGCACCAGGAAAGCTTCAAATCATTTTCAGTGGAGCATCAGGTGGGTTGATGCTATTCTATTTCTACCCTGTGTTCTCTTTTTCAAGATCACTCTCATTCAGGATTGTAAAGATACCCTTGAATTAATAGAAACAGAGCTGACGGAAGAAGAACTTGATGTCCAGGATGAGGTATGATCATTTTCTTCTGAAGAAAATATTTGAATTACATTTTGAATAATTAGAGTAATACAAATAGTGAATATATCTGATTAAGAACTGTCAGGGAACATAATTCCCCCAAATGCAGAAAAGATGGCTTCATAGCAGGGA
SLC26A4_ex_21-1	CACGACGTTGTAAAACGAC	cagacttaaggagaattcagttgta	CACGACGTTGTAAAACGACcagacttaaggagaattcagttgta	CAGGAAACAGCTATGACC	ATGTAGATCAGCAGCGTATTATAAC	CAGGAAACAGCTATGACCATGTAGATCAGCAGCGTATTATAAC	334	GRCh37	7	107355812	107355836	107356121	107356145	CAGACTTAAGGAGAATTCAGTTGTATCAACACTTTGTTTTCCCCTTGCTTCCACAGGCTATGCGTACACTTGCATCCTGAAAGTGGGTTCGGGAGGTCTCTATGAGCAAGGAATACAAGACAAAACTTCCTCAATGCATTGACTATTTCTTCAGACTCAAAACACTCATTCTTTTTTCTATTAAGCCATTGAAAGAGAAGCACTAAGACTGCTTCTAGGCTTTATTTATAAAATAAACACCTTATCCCTAACATGGGCAAAATGGCTAGAATTATTCAGACGATTTGGCAGCGTCCAGGGTAAGCTGGTGTTATAATACGCTGCTGATCTACAT
SLC26A4_ex_21-2	CACGACGTTGTAAAACGAC	CGATTTGGCAGCGTCC	CACGACGTTGTAAAACGACCGATTTGGCAGCGTCC	CAGGAAACAGCTATGACC	ATCATTTTATTTCAGCATTTACTAAATGTG	CAGGAAACAGCTATGACCATCATTTTATTTCAGCATTTACTAAATGTG	257	GRCh37	7	107356092	107356107	107356319	107356348	CGATTTGGCAGCGTCCAGGGTAAGCTGGTGTTATAATACGCTGCTGATCTACATCACAGATTTGCTAATAATGTTCACGTGGGCCCTGGCATATCTCTGTTCAGTTAGAGTGAGTGCTGACCCAACAGCCTCTGTGGTCAAGCGAGTCACGAATGATTAATCATAAAGAAAAATCAGTTTTTGACTGACCTGGATATCCATGAGCTGCACTGATCACCATGTAAGGTCACATTTAGTAAATGCTGAAATAAAATGAT
SLC26A4_ex_21-3	CACGACGTTGTAAAACGAC	CATGAGCTGCACTGATCAC	CACGACGTTGTAAAACGACCATGAGCTGCACTGATCAC	CAGGAAACAGCTATGACC	GATCAAAGAGATCCTCAATTCCG	CAGGAAACAGCTATGACCGATCAAAGAGATCCTCAATTCCG	190	GRCh37	7	107356290	107356308	107356457	107356479	CATGAGCTGCACTGATCACCATGTAAGGTCACATTTAGTAAATGCTGAAATAAAATGATTAATGCATTTATCAATAAAAGCCTTTGAAAATACTTTGGATAATAAATTGGAGTTTTAAAAATGCAAATTTGCTTAGTATCTAATAATGAAGTGTTATTACATATAGCCGGAATTGAGGATCTCTTTGATC
SLC26A4_ex_21-4	CACGACGTTGTAAAACGAC	AATTTGCTTAGTATCTAATAATGAAGTGTT	CACGACGTTGTAAAACGACAATTTGCTTAGTATCTAATAATGAAGTGTT	CAGGAAACAGCTATGACC	TTATGTCAGATTTTACACAGATCATACC	CAGGAAACAGCTATGACCTTATGTCAGATTTTACACAGATCATACC	325	GRCh37	7	107356415	107356444	107356712	107356739	AATTTGCTTAGTATCTAATAATGAAGTGTTATTACATATAGCCGGAATTGAGGATCTCTTTGATCCTGGAAATGGTTTACCTAAAAGCTACAGAACCAGGCCAATATATTTTGAAATATTGATGCAGACAAATGAAATAATAAAGAGATTTTCATGGTTTATAAAAATCTTTTTTGATATGATAATAATCATGATCACAACTGAGATCAAAAAAATATATGACAGATTATTTTGTTTAAAAATGCAGTTTTAATTATCTTAGTCTATAGAAATGATCATTGCATGGAGGCATGTATAGGTATGATCTGTGTAAAATCTGACATAA
SLC26A4_ex_21-5	CACGACGTTGTAAAACGAC	TAGTCTATAGAAATGATCATTGCATGG	CACGACGTTGTAAAACGACTAGTCTATAGAAATGATCATTGCATGG	CAGGAAACAGCTATGACC	TCAGTATGTACATTCCAAATGAATGTT	CAGGAAACAGCTATGACCTCAGTATGTACATTCCAAATGAATGTT	318	GRCh37	7	107356674	107356700	107356965	107356991	TAGTCTATAGAAATGATCATTGCATGGAGGCATGTATAGGTATGATCTGTGTAAAATCTGACATAAAAACAGTGCTATTCTGAGTGAAAATTTTTTTGATGTGCTTACATAACCATGGTGATTAAAATGAGTTTATATTTTTTCTCAAAAATTTTAGCAGTGTGTAAAGTAAGTAATCTTTAACTGAACTCTGACCACTTAAAAAAAAATCTAAAAATTGAACTACCTATAGTAGTCTGTGTTTAAAGTGAATTTTTAAAGACAAAGCATTCTAAATGAACTCAATATAAAAACATTCATTTGGAATGTACATACTGA
SLC26A4_ex_21-6	CACGACGTTGTAAAACGAC	ATTTTTAAAGACAAAGCATTCTAAATGAAC	CACGACGTTGTAAAACGACATTTTTAAAGACAAAGCATTCTAAATGAAC	CAGGAAACAGCTATGACC	CTGGAGTATACCAAGGGATGAT	CAGGAAACAGCTATGACCCTGGAGTATACCAAGGGATGAT	311	GRCh37	7	107356925	107356954	107357214	107357235	ATTTTTAAAGACAAAGCATTCTAAATGAACTCAATATAAAAACATTCATTTGGAATGTACATACTGAAAAATACAGGTTTTTTTGACCAAAAGTTTTTATATCTTTTCTTTTTATTTATTTTTTTCCTAAGTGCCAACAATTTTCTAGATATTATATACAACACAGGCTTTGATCTTGGGGACTTTTCCCATATATTTCACACTGGAGTGAATGAAGTTGTACTTCATTTCTAGAGAAAAGTTATACCCAGGTCCCCAATTGAGAATGTCTTGCTTGATTGAAAACGACATCATCCCTTGGTATACTCCAG
SLC26A4_ex_21-7	CACGACGTTGTAAAACGAC	CAATTGAGAATGTCTTGCTTGAT	CACGACGTTGTAAAACGACCAATTGAGAATGTCTTGCTTGAT	CAGGAAACAGCTATGACC	GCCTACATTCACTCTTTAGCGA	CAGGAAACAGCTATGACCGCCTACATTCACTCTTTAGCGA	343	GRCh37	7	107357181	107357203	107357502	107357523	CAATTGAGAATGTCTTGCTTGATTGAAAACGACATCATCCCTTGGTATACTCCAGGGATTGGTTTCAGGACCCCTGCATTTACCAAAATTTGTGCACACTCAAGTCCTGCAGTCACCCCTGCCTAAAGATAGAATGGCTTCTCTGTTTTTCTTCTGAAATACAACCAGAAACAATGTGTCTATTTCTGAAAGAATAGGATTAATGATCATACAAATGGGTTAATCCTGAATTCTGGTTGTAAATCTGGTTACAGCATAACTAGGATTATAATGCTGCCTCATTTTCACAGCACTACTTGCTTATATTGACAACAAATCATCTCGCTAAAGAGTGAATGTAGGC
SLC26A4_ex_21-8	CACGACGTTGTAAAACGAC	CAGCACTACTTGCTTATATTGACA	CACGACGTTGTAAAACGACCAGCACTACTTGCTTATATTGACA	CAGGAAACAGCTATGACC	GACGGAGTCTTGCTCTG	CAGGAAACAGCTATGACCGACGGAGTCTTGCTCTG	341	GRCh37	7	107357468	107357491	107357792	107357808	CAGCACTACTTGCTTATATTGACAACAAATCATCTCGCTAAAGAGTGAATGTAGGCCAGGCGCGGTGGCTCATGCCTGTAATCCCAGCACTTTGGGAGGCCGAGGCGGGTGGATCACGAGGTCAGGAGATCGAGACCATCCTGGCTAACATGGTAAAACCCCGTCTCTACTAAAAATAGAAAAAAAGAAATTAGCCTAGCGTGGTGGCTGGCGGGCGCCTGTAGTCCCAGCTATTTGGGAGGCTAAGGCAGGAGAATGGCGTGAACCCGGGAGGCGGAGCTTGCAGTGAGCCGAGGTCGTGCCACTGCACTCCAGCCTGGGCGACAGAGCAAGACTCCGTC
SLC26A4_ex_21-9	CACGACGTTGTAAAACGAC	GTGAGCCGAGGTCGT	CACGACGTTGTAAAACGACGTGAGCCGAGGTCGT	CAGGAAACAGCTATGACC	ACTCATATACAATACTGGAATCTTATCCT	CAGGAAACAGCTATGACCACTCATATACAATACTGGAATCTTATCCT	391	GRCh37	7	107357753	107357767	107358115	107358143	GTGAGCCGAGGTCGTGCCACTGCACTCCAGCCTGGGCGACAGAGCAAGACTCCGTCTCAAAAAAAAAAAAAAAAAAAAAAAAAGAGTGAATGTAATAGTCTTGCAGAAAATGAATGAATACCTTTGTTCAATAAAGGAAATATGCACTGCTCACTTTTTTGAAGGAAATGCCAAAGTTACGTTTTACAACAAGGCTAGAGTTTGTAAATTCTGGGTTCATTTGTGATGACATAAGTCAGCAAACTGCGGGAATACTGTCTCTTCTATGTATTTTGTGAATAGTAAGCATAATTTTAGTTTTGTATTATCAATGAAAATTTCACTTGAAATTAAAGCTGCCTTTTGTTATATTTTTAACCTATAGGATAAGATTCCAGTATTGTATATGAGT
SLC26A4_ex_21-10	CACGACGTTGTAAAACGAC	ATTTCACTTGAAATTAAAGCTGCC	CACGACGTTGTAAAACGACATTTCACTTGAAATTAAAGCTGCC	CAGGAAACAGCTATGACC	atgcaccactgctcct	CAGGAAACAGCTATGACCatgcaccactgctcct	228	GRCh37	7	107358069	107358092	107358281	107358296	ATTTCACTTGAAATTAAAGCTGCCTTTTGTTATATTTTTAACCTATAGGATAAGATTCCAGTATTGTATATGAGTTTTAACAAATTAAAAAATCAAATCATGTACATTTGAAAATATTTGCACACATTTAAAAATAAATGTAAAGTTGTCTTTTAAACTACTCGGATGTGTCCTTTCTGAACAAAACTATTAAATATAATAAAGAATGTGCCAGGAGCAGTGGTGCAT
PCDH15_ex_1-1	CACGACGTTGTAAAACGAC	TCAGCAAATATCACTTCTCTTGGT	CACGACGTTGTAAAACGACTCAGCAAATATCACTTCTCTTGGT	CAGGAAACAGCTATGACC	GCTTATGGATTTAGTAGTATGCTTATGG	CAGGAAACAGCTATGACCGCTTATGGATTTAGTAGTATGCTTATGG	325	GRCh37	10	55580665	55580688	55580963	55580990	TCAGCAAATATCACTTCTCTTGGTTTTTCTATTTAAGCTTTTTATATTTCATTTATTAAACTGAAGATCATACTTTCTTTAAAAAGGAATCTTATGAAAAAATTTAAATTAGGGAGATGATTAATAATATGAACAAACAAAATTAAACAGCACTTTTTAAGCATCTGTTGGAACAATGAAATGCCTTACAAAAGTCAACGACTCAAGATTTATTTTCATTATAAAGAAGGGAAGGGAAAGCACAATGAGAAATAAAGAGAATAAGACAGCAACTGAAAAAGTATAAGATTTATCAAATCCATAAGCATACTACTAAATCCATAAGC
PCDH15_ex_1-2	CACGACGTTGTAAAACGAC	AGAAGGGAAGGGAAAGCACA	CACGACGTTGTAAAACGACAGAAGGGAAGGGAAAGCACA	CAGGAAACAGCTATGACC	TGAAGCCTATGTATTTGGTAAGAAGAA	CAGGAAACAGCTATGACCTGAAGCCTATGTATTTGGTAAGAAGAA	278	GRCh37	10	55580889	55580908	55581141	55581167	AGAAGGGAAGGGAAAGCACAATGAGAAATAAAGAGAATAAGACAGCAACTGAAAAAGTATAAGATTTATCAAATCCATAAGCATACTACTAAATCCATAAGCATACTACTAAGATAAAAGCAAGTCAGAGTAAAAGATGTTCTTATCAGAAAACAGATGACTACATGTTATAGCACCTGAGATTTATTTTGAAATACCTTATGTCTGTCATCTCCTACAATCTAGGTACATTATATTTTACTTCGGTAGTATTTCTTCTTACCAAATACATAGGCTTCA
PCDH15_ex_1-3	CACGACGTTGTAAAACGAC	GACTACATGTTATAGCACCTGAGA	CACGACGTTGTAAAACGACGACTACATGTTATAGCACCTGAGA	CAGGAAACAGCTATGACC	GTGGGAATATGTGGGCATGA	CAGGAAACAGCTATGACCGTGGGAATATGTGGGCATGA	300	GRCh37	10	55581047	55581070	55581328	55581347	GACTACATGTTATAGCACCTGAGATTTATTTTGAAATACCTTATGTCTGTCATCTCCTACAATCTAGGTACATTATATTTTACTTCGGTAGTATTTCTTCTTACCAAATACATAGGCTTCAAGAAAAAACAGAACCTATCAATCATATCAGTTTTAACTTATTTGTAACAGTCTGCTTTTTTCTTGGAACATTCATATAAAACTACGATCAAAAACTAAATGTAAATGTTACTGCATCCACATGATAGACATGCCTTTGGTTTAAGTTGGGTATCTAATTTTCATGCCCACATATTCCCAC
PCDH15_ex_1-4	CACGACGTTGTAAAACGAC	CCACATGATAGACATGCCTTTGG	CACGACGTTGTAAAACGACCCACATGATAGACATGCCTTTGG	CAGGAAACAGCTATGACC	GTCGGGCAAACCTCTTGTTG	CAGGAAACAGCTATGACCGTCGGGCAAACCTCTTGTTG	314	GRCh37	10	55581284	55581306	55581579	55581598	CCACATGATAGACATGCCTTTGGTTTAAGTTGGGTATCTAATTTTCATGCCCACATATTCCCACTAAAAAAGAGATTAAAATTACTTACTTTTCAAATAAATGTAGAACAAATTATGCTACTTTGTAGTTTTTAAAAAGTAAGGTAAATCTATTATATGAGTGAGTTAGTAGTGATGAGGTTAATATCTTTTTAAATTAAAAACGAGAAAAAAAACTGCATTTCATTGAATTTGGGGTAAAATAATAGAGTCTTCTTTGACGTTCAAATTTGATGTTCAACTTGAAGACTATGATCAACAAGAGGTTTGCCCGAC
PCDH15_ex_1-5	CACGACGTTGTAAAACGAC	TGAGTGAGTTAGTAGTGATGAGGT	CACGACGTTGTAAAACGACTGAGTGAGTTAGTAGTGATGAGGT	CAGGAAACAGCTATGACC	AACTTCAAACTATGTGCCCTTCA	CAGGAAACAGCTATGACCAACTTCAAACTATGTGCCCTTCA	304	GRCh37	10	55581441	55581464	55581723	55581745	TGAGTGAGTTAGTAGTGATGAGGTTAATATCTTTTTAAATTAAAAACGAGAAAAAAAACTGCATTTCATTGAATTTGGGGTAAAATAATAGAGTCTTCTTTGACGTTCAAATTTGATGTTCAACTTGAAGACTATGATCAACAAGAGGTTTGCCCGACTAAAATAAGAAAAGCAACATTACAGTGAAGTAGATTGACTGTGAGATTGTTTTTCAGTTCCCTCGACAATATTGTTCAAACTCCCCTTGTTTTGTTCAGATGTGATTTCCATATTTGTTACTTCTGAAGGGCACATAGTTTGAAGTT
PCDH15_ex_1-6	CACGACGTTGTAAAACGAC	AACAAGAGGTTTGCCCGACT	CACGACGTTGTAAAACGACAACAAGAGGTTTGCCCGACT	CAGGAAACAGCTATGACC	ACAGACCCTCAGAGAGAACCA	CAGGAAACAGCTATGACCACAGACCCTCAGAGAGAACCA	289	GRCh37	10	55581580	55581599	55581849	55581869	AACAAGAGGTTTGCCCGACTAAAATAAGAAAAGCAACATTACAGTGAAGTAGATTGACTGTGAGATTGTTTTTCAGTTCCCTCGACAATATTGTTCAAACTCCCCTTGTTTTGTTCAGATGTGATTTCCATATTTGTTACTTCTGAAGGGCACATAGTTTGAAGTTCTGAAACATTTGTGCGTAGATAGTTTTTTTCTATTTGACTGTACATGTTAGCTACTGATTTTTCAAGTTCTGCTAAGTTTTTAACGTGTCTGAGGATGCCTTTTGGTTCTCTCTGAGGGTCTGT
PCDH15_ex_1-7	CACGACGTTGTAAAACGAC	GGGCACATAGTTTGAAGTTCTGA	CACGACGTTGTAAAACGACGGGCACATAGTTTGAAGTTCTGA	CAGGAAACAGCTATGACC	CTTCCTCCACCACCTCCTTC	CAGGAAACAGCTATGACCCTTCCTCCACCACCTCCTTC	307	GRCh37	10	55581727	55581749	55582015	55582034	GGGCACATAGTTTGAAGTTCTGAAACATTTGTGCGTAGATAGTTTTTTTCTATTTGACTGTACATGTTAGCTACTGATTTTTCAAGTTCTGCTAAGTTTTTAACGTGTCTGAGGATGCCTTTTGGTTCTCTCTGAGGGTCTGTTTTACACACTGTCGTTGTTGATAGCTGTGTCATAGAGGACTTAATTTTCTCGGCAGGCATCAAGTTGGTCGTGCATTTAACACCTGTTATACAGACACACTCTGTGGACAGAAATGAAGCTGAAGGAGGTGGAGGGCAAGGAATAGAAGGAGGTGGTGGAGGAAG
PCDH15_ex_1-8	CACGACGTTGTAAAACGAC	TGAAGCTGAAGGAGGTGGAG	CACGACGTTGTAAAACGACTGAAGCTGAAGGAGGTGGAG	CAGGAAACAGCTATGACC	GCCCATCCACCAAACATCTC	CAGGAAACAGCTATGACCGCCCATCCACCAAACATCTC	299	GRCh37	10	55581984	55582003	55582264	55582283	TGAAGCTGAAGGAGGTGGAGGGCAAGGAATAGAAGGAGGTGGTGGAGGAAGAGGAGTTGGAAATGGAGGTAGAAGAGGTGGTGTTGGGGGACCAGACGTTGAAACGGAAAGTGGAAAAAATGTAGGAGGAGGAAGAGGAAGAGGGATAGAAGGAGGAGAGGGAGGAGGACAAAAAAGAGAAAAAGGAGAAATGTCAGGAGGAGGAGCAAGAGGAGCAGGAGCAGGAGGAGGAGAAGGAGGAGAAATAGGAGGAGGAGGGGGAAGGGGACAGGCAGAAGGAGAGATGTTTGGTGGATGGGC
PCDH15_ex_1-9	CACGACGTTGTAAAACGAC	GAGGAGAGGGAGGAGGACAA	CACGACGTTGTAAAACGACGAGGAGAGGGAGGAGGACAA	CAGGAAACAGCTATGACC	CTCCACTTTGCCAACTGTTTCA	CAGGAAACAGCTATGACCCTCCACTTTGCCAACTGTTTCA	337	GRCh37	10	55582136	55582155	55582452	55582473	GAGGAGAGGGAGGAGGACAAAAAAGAGAAAAAGGAGAAATGTCAGGAGGAGGAGCAAGAGGAGCAGGAGCAGGAGGAGGAGAAGGAGGAGAAATAGGAGGAGGAGGGGGAAGGGGACAGGCAGAAGGAGAGATGTTTGGTGGATGGGCAAAATTTTCAAAAATATTTCTTTCGGTTTCAATAGGTAACATACAAATAGGTGTCTCTCTCCTAGAGAGTGAAGAATGTAAAACACAAGGCCTTGAAGGAGAAAGTTCCAAGGAACACTCAGCAGGAGAACTGATGACATTAGGTTCTGATTTGAGTTCCACAGTTCTTGAAACAGTTGGCAAAGTGGAG
PCDH15_ex_1-10	CACGACGTTGTAAAACGAC	GATGTTTGGTGGATGGGCAA	CACGACGTTGTAAAACGACGATGTTTGGTGGATGGGCAA	CAGGAAACAGCTATGACC	AGAGGAAATAAGGCAAGGTGAAAC	CAGGAAACAGCTATGACCAGAGGAAATAAGGCAAGGTGAAAC	312	GRCh37	10	55582266	55582285	55582555	55582578	GATGTTTGGTGGATGGGCAAAATTTTCAAAAATATTTCTTTCGGTTTCAATAGGTAACATACAAATAGGTGTCTCTCTCCTAGAGAGTGAAGAATGTAAAACACAAGGCCTTGAAGGAGAAAGTTCCAAGGAACACTCAGCAGGAGAACTGATGACATTAGGTTCTGATTTGAGTTCCACAGTTCTTGAAACAGTTGGCAAAGTGGAGAATGAGAAGTGAGGCCTGGGAAAGCAAAATGAAGAGTCTGAAGAGAGAGATTTCAACTGTTCTGTTCCTTCTATCATCAGTGTTTCACCTTGCCTTATTTCCTCT
PCDH15_ex_1-11	CACGACGTTGTAAAACGAC	AGAAGTGAGGCCTGGGAAAG	CACGACGTTGTAAAACGACAGAAGTGAGGCCTGGGAAAG	CAGGAAACAGCTATGACC	TGTGGAGTCAGTCAGTCAGC	CAGGAAACAGCTATGACCTGTGGAGTCAGTCAGTCAGC	290	GRCh37	10	55582478	55582497	55582749	55582768	AGAAGTGAGGCCTGGGAAAGCAAAATGAAGAGTCTGAAGAGAGAGATTTCAACTGTTCTGTTCCTTCTATCATCAGTGTTTCACCTTGCCTTATTTCCTCTTTCTCTGTCAAATTTGCCTCTTCAGTTGTAAGCAATGGATTGCTGCTACCTCTTTTGTTTGTACAGATTCCAGTGTTTTCATTTTCAGCTTTCTGCCTGGTGCCTTGCCACTGCTGCAGATCTATGATCTCTGGTCTATTTGGAACTTTCCTCATCAGCCTCCTGGGTAAGCTGACTGACTGACTCCACA
PCDH15_ex_1-12	CACGACGTTGTAAAACGAC	CTTTCTGCCTGGTGCCTTG	CACGACGTTGTAAAACGACCTTTCTGCCTGGTGCCTTG	CAGGAAACAGCTATGACC	AGGCTCACAAGTCAGCTCAT	CAGGAAACAGCTATGACCAGGCTCACAAGTCAGCTCAT	347	GRCh37	10	55582667	55582685	55582995	55583014	CTTTCTGCCTGGTGCCTTGCCACTGCTGCAGATCTATGATCTCTGGTCTATTTGGAACTTTCCTCATCAGCCTCCTGGGTAAGCTGACTGACTGACTCCACAGCCTCTGAATCTTTTCTCTTGGGCCCCTCAGAGACTTACTCTTGGCTTGTATTTTGGGTGAAAATGGGTCTACAAAATCTGTTCTCTGTGAAATGTCTGAATTTGTTGATACTTGACTTATGTTTTCCTTATAAAGGGGATTATGGGCACTTAAGTCATCCTCATCAGATAGAAATGTGAATTTTCTTGCAGACTTCAGTTTGTTGCTCTTAAGTGATCCGTCTACATGAGCTGACTTGTGAGCCT
PCDH15_ex_1-13	CACGACGTTGTAAAACGAC	TGGGTAAGCTGACTGACTGA	CACGACGTTGTAAAACGACTGGGTAAGCTGACTGACTGA	CAGGAAACAGCTATGACC	GGGAAATAACTCAGTCTCAGAAGA	CAGGAAACAGCTATGACCGGGAAATAACTCAGTCTCAGAAGA	343	GRCh37	10	55582742	55582761	55583062	55583085	TGGGTAAGCTGACTGACTGACTCCACAGCCTCTGAATCTTTTCTCTTGGGCCCCTCAGAGACTTACTCTTGGCTTGTATTTTGGGTGAAAATGGGTCTACAAAATCTGTTCTCTGTGAAATGTCTGAATTTGTTGATACTTGACTTATGTTTTCCTTATAAAGGGGATTATGGGCACTTAAGTCATCCTCATCAGATAGAAATGTGAATTTTCTTGCAGACTTCAGTTTGTTGCTCTTAAGTGATCCGTCTACATGAGCTGACTTGTGAGCCTCAATAGTATTGGAAGAAAAGGGCATCACAACTTGTTGATGTTTCCTGTCTTCTGAGACTGAGTTATTTCCC
PCDH15_ex_1-14	CACGACGTTGTAAAACGAC	TCCGTCTACATGAGCTGACT	CACGACGTTGTAAAACGACTCCGTCTACATGAGCTGACT	CAGGAAACAGCTATGACC	GTGTTGTTTGGCCTTTGATGT	CAGGAAACAGCTATGACCGTGTTGTTTGGCCTTTGATGT	255	GRCh37	10	55582986	55583005	55583221	55583241	TCCGTCTACATGAGCTGACTTGTGAGCCTCAATAGTATTGGAAGAAAAGGGCATCACAACTTGTTGATGTTTCCTGTCTTCTGAGACTGAGTTATTTCCCCTGCTTTGTTGAAAATGGTAGAGAAGGAAAAGACTTGAAAGAAAAGAAGATAATGAAATGTAAGGAAACAAGTTGTGACACAGCTTTCATGAGAAAGATGTTTTTATGGCTCTCATTACTATTAAATACTTAAAAACATCAAAGGCCAAACAACAC
PCDH15_ex_2-1	CACGACGTTGTAAAACGAC	TGAAATTAAATACTCACCACACAGA	CACGACGTTGTAAAACGACTGAAATTAAATACTCACCACACAGA	CAGGAAACAGCTATGACC	CCATCCTTACTTTATCCAAGACG	CAGGAAACAGCTATGACCCCATCCTTACTTTATCCAAGACG	249	GRCh37	10	55587079	55587103	55587306	55587328	TGAAATTAAATACTCACCACACAGAATTCAGTAAAACCCAACTACTTCTCAGAGTTCCTGAACGGTCTACTTACATTGAGCTGTCTCCAAGTTCTTCATAGAGATGCGCACCTGGCGGAGGCGGCGGCGGCGGCGGGGGCGCTGCCACTGGTGCAGGAGCCGGCACTGCTGGTTTAGCCGCGGGTAATGCGGCCTGAATTCGTGCAGTCTTTGTACACTCAGCTTGACGTCTTGGATAAAGTAAGGATGG
PCDH15_ex_2-2	CACGACGTTGTAAAACGAC	GCCGGCACTGCTGGTT	CACGACGTTGTAAAACGACGCCGGCACTGCTGGTT	CAGGAAACAGCTATGACC	GCAAATATGTCTGCTGAATTCTACCC	CAGGAAACAGCTATGACCGCAAATATGTCTGCTGAATTCTACCC	320	GRCh37	10	55587237	55587252	55587532	55587557	GCCGGCACTGCTGGTTTAGCCGCGGGTAATGCGGCCTGAATTCGTGCAGTCTTTGTACACTCAGCTTGACGTCTTGGATAAAGTAAGGATGGCTTGTAAAACTCATTTTAGAAATCATAATGCTTATCAATAAGCCACCTTTTAATAATGGGGTCCAGTTATCAGGGGAACCCACTAAAATTATTTTACACAAACATCAATTTATAAACAGATGTAATTACAAAAGCATCCCCACAGGGTATCATTTGCATATAATCCCTGCTTTGTTCTTGAAAATAGCTATCTCTTGAATAAGGGGTAGAATTCAGCAGACATATTTGC
PCDH15_ex_3	CACGACGTTGTAAAACGAC	GGTTCTGAGCAGGCTGACTT	CACGACGTTGTAAAACGACGGTTCTGAGCAGGCTGACTT	CAGGAAACAGCTATGACC	TGGCTTGAATGACTCTAACGGT	CAGGAAACAGCTATGACCTGGCTTGAATGACTCTAACGGT	304	GRCh37	10	55588234	55588253	55588518	55588539	GGTTCTGAGCAGGCTGACTTGATTGATATAATCTCGGGTTTCTCTTTTCCTATTACATGAAAAGGATGTGTAAAATGTTAATTATACTTACACTTTAAACCTGTTTGGGAAAGCAAGAGTAAGAAAAATAGAAAGCTACATTAGAACTATTGCATTAATAACATTTTAACATCTGATTTATTCTAAATCATGAATAATTTATACGTTAAATTCATAATGACAGAGTTAATGACAGACTAAGAAAACTAAGGATATCAATTCAAAAGGTGAAAATAGTATCGTTACCGTTAGAGTCATTCAAGCCA
PCDH15_ex_4	CACGACGTTGTAAAACGAC	CTGCAATGACTTCTGAGGAACT	CACGACGTTGTAAAACGACCTGCAATGACTTCTGAGGAACT	CAGGAAACAGCTATGACC	GCTCTTTCTCTGCTAGCATCAT	CAGGAAACAGCTATGACCGCTCTTTCTCTGCTAGCATCAT	319	GRCh37	10	55591025	55591046	55591323	55591344	CTGCAATGACTTCTGAGGAACTATCCAGGTTTACCATCCTTGAATACTTACTGTCTGTAGCTGACCAAAACCACCAAGATGGCAGGAATGCAGCAGAGGATGATGATGAAGGCCAGAGCCAACAAGGCCCCTTCTGTGTATCCTAGACTTTCTCCTCTCTTTTTAATGCTGGTCACTGCCTCTGGAGTCCGGATCTCCAGAATGCGTCCTCCTTCCCCATAATACGGCTGAAAGTCTTTATTGATATCAAGTAGTTTGCCATCCAAAAATCTTTATTGTTAGATAAATAGTAAAATTAATGATGCTAGCAGAGAAAGAGC
PCDH15_ex_5	CACGACGTTGTAAAACGAC	AGCCTCAAGTCAGAATCATCT	CACGACGTTGTAAAACGACAGCCTCAAGTCAGAATCATCT	CAGGAAACAGCTATGACC	TTTACTCCCAGAAAGCCCAT	CAGGAAACAGCTATGACCTTTACTCCCAGAAAGCCCAT	303	GRCh37	10	55600009	55600029	55600293	55600312	AGCCTCAAGTCAGAATCATCTATGGTTGCTATTGTAACCAAAGAGCTGTTACAGATAACAAAAAGCACTTACTTAAAAAGCTCATTTCTATCGATGGCTCTGTTGGTTTGGGGGTCAATTGCATAGACAGTCAAGTCACATTTGGTGTAATCTTCTAGGGAAAAGGCATCTCCATGCCGGCGAGCTCCAATGGACTCCACTACGACCTTGGCACCAGGAATTTGTTCCTGAACATAGCGATCCAAGATCCTATAAATCAAACAAAGTACAAACATGACAGTCCAATGGGCTTTCTGGGAGTAAA
PCDH15_ex_6	CACGACGTTGTAAAACGAC	CACACCTGCACATGTATCCC	CACGACGTTGTAAAACGACCACACCTGCACATGTATCCC	CAGGAAACAGCTATGACC	TCAGAAACCACTGTGTCTATGC	CAGGAAACAGCTATGACCTCAGAAACCACTGTGTCTATGC	303	GRCh37	10	55616832	55616851	55617114	55617135	CACACCTGCACATGTATCCCCTGAATCTAAAATAAAATTTAAAAAATACAGTTAAAAATCATGGTCATATAAAAATAAATATATAAGGAGACAAAATCAATTACTCTGTAAGATCTTCTATCTTTTTTTCCACTAGAGTAGGAGGCACATTGGAAACAATGACTTGCATATCCAGCTGATTGACCACGGAGACCTGAAAGAAGAAAAAACAGAATTCATTTAATTTTTACTCACTGAAATTTCCATAATCAGAAAACCCCCACATTACCTCTTCCCTACTATGCATAGACACAGTGGTTTCTGA
PCDH15_ex_7	CACGACGTTGTAAAACGAC	CACTGACCTATGGCTAGTATCG	CACGACGTTGTAAAACGACCACTGACCTATGGCTAGTATCG	CAGGAAACAGCTATGACC	GTAAGCCATTTCATAAGGGTTATCTT	CAGGAAACAGCTATGACCGTAAGCCATTTCATAAGGGTTATCTT	342	GRCh37	10	55626345	55626366	55626662	55626687	CACTGACCTATGGCTAGTATCGTAGCTACTTCCCTTTCCTGAAGTTTTATCTACTTACGAGTACATCGGCTTTGCCGCTCAGTCCCTTCCCATAGTCGTCAGTTGCAATAACTTGAAACTTGAAGTAGGATCTCCTCATATTATGGAAGAGCATAGCAGTTTTGATAAGCCCTGTATATGTTTCCACTACAAATCCTTCTTTTCCCTCTTTAATTGGTGGTATTATGAGTCTGTAGGCCATGACACTATAATTGCCAGTATCTTTATCAGTAGCCTAGACGGAGGGGAAAAAAAAAGAGATTATAATTAAGCAGGAAAAGATAACCCTTATGAAATGGCTTAC
PCDH15_ex_8-1	CACGACGTTGTAAAACGAC	ATAGCTCCAAGTTTCAGGCT	CACGACGTTGTAAAACGACATAGCTCCAAGTTTCAGGCT	CAGGAAACAGCTATGACC	AGCTAAAGTATACATTGAGATTCAGG	CAGGAAACAGCTATGACCAGCTAAAGTATACATTGAGATTCAGG	249	GRCh37	10	55662875	55662894	55663099	55663124	ATAGCTCCAAGTTTCAGGCTTTTGTTTATACAGCATAAGTATGCAGTTAATGCAAACTACAGGCTTACAGCTTATCTGCAAAACCTGAGCTTTTACTTTAGTTCTGTATATTAACATAATTCCGCATACCTTCACTCTGAGTACAGAAGTAAACATTCTTGCATCTTCAGATACACCTCCGATGTAGAATTTTTTCTGAAACACTGGGGGATGATTATTTTCATCCTGAATCTCAATGTATACTTTAGCT
PCDH15_ex_8-2	CACGACGTTGTAAAACGAC	ATAATTCCGCATACCTTCACTCTG	CACGACGTTGTAAAACGACATAATTCCGCATACCTTCACTCTG	CAGGAAACAGCTATGACC	GCATGGCATCTAGAAATGGCT	CAGGAAACAGCTATGACCGCATGGCATCTAGAAATGGCT	274	GRCh37	10	55662990	55663013	55663244	55663264	ATAATTCCGCATACCTTCACTCTGAGTACAGAAGTAAACATTCTTGCATCTTCAGATACACCTCCGATGTAGAATTTTTTCTGAAACACTGGGGGATGATTATTTTCATCCTGAATCTCAATGTATACTTTAGCTGTATTGCCTGGAGGACAAGAAACGATGCATTTTTTATTGGTGGTTATTCATGGGGGAAAAAATGCACTGAAGTAAATATTTGCTGCACTTTTTTTTGGAAACATTGAAAATAAATCAAAAGCCATTTCTAGATGCCATGC
PCDH15_ex_9	CACGACGTTGTAAAACGAC	GCAGAGACACCATACAATTCTGG	CACGACGTTGTAAAACGACGCAGAGACACCATACAATTCTGG	CAGGAAACAGCTATGACC	GTCACTTTCATGCATCACTCTAGTT	CAGGAAACAGCTATGACCGTCACTTTCATGCATCACTCTAGTT	320	GRCh37	10	55698527	55698549	55698823	55698847	GCAGAGACACCATACAATTCTGGTAAAAGCTTTAAGTAGTATAACTTACTTTTTGAAGGAACTCGGAGATTGGCAAGGACCACTTCCAGGGAATCAGCTTGGACTCGAAGTACATAGCTTGTCCTGGTCTCATAATCCAGAGGTCCATTCACATAGATAACACCTGTGATGTTATTAATTCCAAATGTATCTAGAAATTAAAATACAATTACCTGGTCATTGTCTTTACGCTATAAGGAAAGAAATTCTCTTTAAAAGGCACTGTGATTTCAAAAACACTAAAAATGCCTATTTATAACTAGAGTGATGCATGAAAGTGAC
PCDH15_ex_10	CACGACGTTGTAAAACGAC	AGGCCAAATCTAAGTTTACTGGT	CACGACGTTGTAAAACGACAGGCCAAATCTAAGTTTACTGGT	CAGGAAACAGCTATGACC	CACAAAGGTAGCAGTTGGGT	CAGGAAACAGCTATGACCCACAAAGGTAGCAGTTGGGT	336	GRCh37	10	55700570	55700592	55700887	55700906	AGGCCAAATCTAAGTTTACTGGTTGATGGTGAGAACACAAACTAAAAGTCTACTCACCTTCTTCATTTCCTGAAACAATGGAGTACACAATACTTTGATTAATGGCAGCAGCAGAAATTACACCAACCATGGTCCCTTTGGTGGCAAGTTCACTTACTGGAGGAGGTCTGCAGGTTTAGAGAAGATGATGTATTTATTTTTAAATATAATTTTTGATGTAACTTTACGTTCACAGAAAAATTGAGAGAAAGATAAGAGATTTCTGATATACCCTCTGCCCTCACACATTCATGGCCTCCTCCATGATCAAATCCCCCACCCAACTGCTACCTTTGTG
PCDH15_ex_11	CACGACGTTGTAAAACGAC	AAATGCCCTAAACATTTCGTGT	CACGACGTTGTAAAACGACAAATGCCCTAAACATTTCGTGT	CAGGAAACAGCTATGACC	TTCTGGAACCAGGCAATCC	CAGGAAACAGCTATGACCTTCTGGAACCAGGCAATCC	266	GRCh37	10	55719444	55719465	55719692	55719710	AAATGCCCTAAACATTTCGTGTATTTCAAAATCGGACAGAAATCAATACCTATATTCCTCCTGTGTGAAGCGTGGGATCTCACCAGGATGTAAGACAAGAATCTTCACTGTGGCACTGCTGGACATCACAGGCTCCCCATCATCAAAAGCAACCACCACCAACTTAAAAAGCAATAAAAATTCATGTTAAAGATTATAAGTAAGAACAGCGTAACAGCACAATTTTTATATGTATGTTTTTACTTATTGGATTGCCTGGTTCCAGAA
PCDH15_ex_12	CACGACGTTGTAAAACGAC	GTGCTGTCATCTGTTAAGCCAA	CACGACGTTGTAAAACGACGTGCTGTCATCTGTTAAGCCAA	CAGGAAACAGCTATGACC	GATCCATTTAATATTATCATTGCACTGTGT	CAGGAAACAGCTATGACCGATCCATTTAATATTATCATTGCACTGTGT	293	GRCh37	10	55721435	55721456	55721699	55721728	GTGCTGTCATCTGTTAAGCCAAATTCTCTATCAAAAATTAAACATCAAATAGACCACATAATGAAAAGAGACACTGACCTTAAAAATTGTTGTAGGTTCTTCATTAAGATTGACTCGTGTTATTACTCTTCCAGAATCTTCTTCCACTTCAAAAATACTGGCAGGGTAAGGAAACTGTACATCATCTACTCTATACCTCACACGACTTGCAGGTAATCCCTAAAATAAAATTATTAATTATTAATTTGCTGTTACCAAGTTAAAACACAGTGCAATGATAATATTAAATGGATC
PCDH15_ex_13	CACGACGTTGTAAAACGAC	TGCTCTGTACCTGTGGATGA	CACGACGTTGTAAAACGACTGCTCTGTACCTGTGGATGA	CAGGAAACAGCTATGACC	ATCCCTAACCTGGTTTCAACTG	CAGGAAACAGCTATGACCATCCCTAACCTGGTTTCAACTG	332	GRCh37	10	55755246	55755265	55755557	55755578	TGCTCTGTACCTGTGGATGAAATAAGTAAAAGAACATAAAATGTATGAATAAATAGGGTGAAATTTACAGAGACTACTTTTGCTGTCTTGTGATTCGGTCATTTATGAGTGTTAAGGATTTTTCTCAGTACAGTTCAGAATATTAATCAATGCCTTCTACTTACAGGAGGGTCTGCATCTTCAGCATAAACTGTTGTGATAGGTGTACCCTTGACTGCATCCGGAGCCACCATCCCTTTGTATATTCGTTTACTAAAGACAGGAGGATAATCATTCATATCCTGTAAAACACAATTAGGAGTTTAGTACTTCAGTTGAAACCAGGTTAGGGAT
PCDH15_ex_14-1	CACGACGTTGTAAAACGAC	GGTCTGGTACCACTGTGTCA	CACGACGTTGTAAAACGACGGTCTGGTACCACTGTGTCA	CAGGAAACAGCTATGACC	AGATGTCGACCTTGGAGCAA	CAGGAAACAGCTATGACCAGATGTCGACCTTGGAGCAA	341	GRCh37	10	55779831	55779850	55780153	55780172	GGTCTGGTACCACTGTGTCATTAGGAATTGTTATCAAAACATATTATAGGTATAATAGAAGGAACAAAACCTACATGTAGAGAGAGCAAAGCAGGCAACCAGAAGTCATCTCTAGCCCTTACCTTTACAATCACTGTGACAGTAGCAATACCAGGTGGCATTGTTCCATAAATATCAAAGGCCTCTACCAGAAAAGTGATACTTGCTTCTTGGTCTGGAAATGCCTCATAATCTAAACTCCTTAAAAGCGATAGTTCTCCTGTAAATGGATGTAGTGCAAAAAAGTGCTTCACTTCTGGGCTTCTTATCCGGTAAGACACATTTGCTCCAAGGTCGACATCT
PCDH15_ex_14-2	CACGACGTTGTAAAACGAC	AGCAGGCAACCAGAAGTCAT	CACGACGTTGTAAAACGACAGCAGGCAACCAGAAGTCAT	CAGGAAACAGCTATGACC	CTGTCCTAGGCACTAACGCA	CAGGAAACAGCTATGACCCTGTCCTAGGCACTAACGCA	349	GRCh37	10	55779920	55779939	55780250	55780269	AGCAGGCAACCAGAAGTCATCTCTAGCCCTTACCTTTACAATCACTGTGACAGTAGCAATACCAGGTGGCATTGTTCCATAAATATCAAAGGCCTCTACCAGAAAAGTGATACTTGCTTCTTGGTCTGGAAATGCCTCATAATCTAAACTCCTTAAAAGCGATAGTTCTCCTGTAAATGGATGTAGTGCAAAAAAGTGCTTCACTTCTGGGCTTCTTATCCGGTAAGACACATTTGCTCCAAGGTCGACATCTTTGGCCTGTAATAAGCAGAAGAATAGTTTTATTAGTGACGTTACCAAAATAAAGAAATGCAGGAAGGATGGAAGTCATGCGTTAGTGCCTAGGACAG
PCDH15_ex_15-1	CACGACGTTGTAAAACGAC	GGCACACAAACCCTAATAGCA	CACGACGTTGTAAAACGACGGCACACAAACCCTAATAGCA	CAGGAAACAGCTATGACC	ATGGGAGCATTTACACAGCAG	CAGGAAACAGCTATGACCATGGGAGCATTTACACAGCAG	291	GRCh37	10	55782585	55782605	55782856	55782876	GGCACACAAACCCTAATAGCAAATCTCCTAATGTAGGATTCATGTAATAAATGCTTTTTCCCACACACCTCTATTTGAAGGATGGTAGTCCCAGCTGGCAAATTCTCTTCAACAAGGACAGTGTATGTTGAATTGGTGAACACAGGACTGTTATCATCAATGTCCAAAACCTTGATGGCCAAGGTTAGAGTTGAATGACGAGGGTGTACTGCTCCATCTGTTGCCACAACAACAAGTTCATAGTAGTCCCTGACTTCTCTGTTAAGCTTCACTGCTGTGTAAATGCTCCCAT
PCDH15_ex_15-2	CACGACGTTGTAAAACGAC	CCCAGCTGGCAAATTCTCTT	CACGACGTTGTAAAACGACCCCAGCTGGCAAATTCTCTT	CAGGAAACAGCTATGACC	CTTCATTTACAGTAGCCCGTCA	CAGGAAACAGCTATGACCCTTCATTTACAGTAGCCCGTCA	348	GRCh37	10	55782674	55782693	55783001	55783022	CCCAGCTGGCAAATTCTCTTCAACAAGGACAGTGTATGTTGAATTGGTGAACACAGGACTGTTATCATCAATGTCCAAAACCTTGATGGCCAAGGTTAGAGTTGAATGACGAGGGTGTACTGCTCCATCTGTTGCCACAACAACAAGTTCATAGTAGTCCCTGACTTCTCTGTTAAGCTTCACTGCTGTGTAAATGCTCCCATTGGATGTGATACGAAAAAGATTATTAAAGTTACCCAAACTGTAGTGCACTTGACCATTTATTCCAGCATCAGGGTCTGTTGCCTATTAAATAAAACAAAAAAACAAAAAAATTCACGTAAGTTTTGACGGGCTACTGTAAATGAAG
PCDH15_ex_16	CACGACGTTGTAAAACGAC	TTGAAGAATATCCAGCACAGTCA	CACGACGTTGTAAAACGACTTGAAGAATATCCAGCACAGTCA	CAGGAAACAGCTATGACC	AGACAAATGCCAGAATGACTACT	CAGGAAACAGCTATGACCAGACAAATGCCAGAATGACTACT	337	GRCh37	10	55826392	55826414	55826707	55826729	TTGAAGAATATCCAGCACAGTCATTTAACAGATTACATTAGCTGAGTTTCTTTTGAGAATTAAAATGTAATAAACTTACACTCTTTGAAAAACTACATATAAGATCTATATAAATATTCCACTTACTTTTACTTGACCCACAAAGGCATTGGCTTCTTCTTCCACCACAGATAAATTTCTTGGCAGATAAGGATCAAACACTGGAGCATTGTCATTGACATCTGTCACCACTATGTTTACTGTGGCAGTTGAGGTCTTAAAGAAAAACACAAGCATTAAATGTGAGAGGAGCTATTTTTACTTAGAATTCATTTAAGTAGTCATTCTGGCATTTGTCT
PCDH15_ex_17	CACGACGTTGTAAAACGAC	TTTAAGACTCTCTCAGTTGCCTT	CACGACGTTGTAAAACGACTTTAAGACTCTCTCAGTTGCCTT	CAGGAAACAGCTATGACC	TCAAGCTGTGATTACTGAGAGG	CAGGAAACAGCTATGACCTCAAGCTGTGATTACTGAGAGG	277	GRCh37	10	55839029	55839051	55839285	55839306	TTTAAGACTCTCTCAGTTGCCTTAATACTATTTTTAAAACCCCTTCACAGGGAGCATACTCACCCCATCTGGCCTGCCATCTGAAGCTGTGATGATCAGAATGTAGCGATCAGTGCTTTCCCTGTCCAGTGCTTTCCCTAAGGTTAGAATCCCCGTGCTAGTGACAAAACAAACAAACAAATAAGACAAAAAGAGATATTATGTCACAAGGAGAGTCTTCTTAGTATAGTGAATTACTTTTGATAGCTTTTTTTCCCCTCTCAGTAATCACAGCTTGA
PCDH15_ex_18	CACGACGTTGTAAAACGAC	CAAACAGCTGAAAGCCTCTGA	CACGACGTTGTAAAACGACCAAACAGCTGAAAGCCTCTGA	CAGGAAACAGCTATGACC	AGTGTCATGGACATTCTGTGC	CAGGAAACAGCTATGACCAGTGTCATGGACATTCTGTGC	280	GRCh37	10	55849651	55849671	55849911	55849931	CAAACAGCTGAAAGCCTCTGATTAGAAGTCTGCTTTCTTACTAACAGTACGTTGCTGTACATTTTTTTAAAGTAGGAAATCATTTTTAACTTACGTTTCTGAAAGATTAAAAACTCTCTGAGGATCTCCATTCTCAATGGCATATGTTATTGAGTCTCCCTCTCGATCAGTTGCCTTCAGAGAGAAAACATAATTCAATTATCAAGTAATTGATATGGCGCCCACTCATTACAGAGTAATATAAAAGCTTGAAACTAATAGCACAGAATGTCCATGACACT
PCDH15_ex_19	CACGACGTTGTAAAACGAC	GGCAAGCATGTGAGGTTTCT	CACGACGTTGTAAAACGACGGCAAGCATGTGAGGTTTCT	CAGGAAACAGCTATGACC	CTCCTGTAAACCCAACAACTGA	CAGGAAACAGCTATGACCCTCCTGTAAACCCAACAACTGA	337	GRCh37	10	55892526	55892545	55892842	55892863	GGCAAGCATGTGAGGTTTCTCCCTCCATACACAAATATAAACTCATTAAATGCCAAGCTTGTCACTTTAGAATTTATACACACACACACACACACACACCAAGGAACATACCTGTAGATTTAATAAAACAGCACCAACCCTCATGGCTTCACTAATTTCAAGGCTATACATCAGCTGTGGGAAGCGAGGAGGGCTTTGATTATTTGGTGGAAGCACTTCAATATACACAGTGCAGATGGAGTTCCTGCAGAGAAAGAGAGGAAAAGAAGATGGTTACGAATCTGCATCACATTTAATGTTAGACTGCATTGTTTATTCAGTTGTTGGGTTTACAGGAG
PCDH15_ex_20-1	CACGACGTTGTAAAACGAC	ATGCAGTTCCTGAGAATCTGGT	CACGACGTTGTAAAACGACATGCAGTTCCTGAGAATCTGGT	CAGGAAACAGCTATGACC	CGCAGACGAAGGGTCAAATG	CAGGAAACAGCTATGACCCGCAGACGAAGGGTCAAATG	327	GRCh37	10	55912714	55912735	55913022	55913041	ATGCAGTTCCTGAGAATCTGGTCTCTCTGATTTTCTGATCTAATTTAGATGTTTATAGGATAAAAGAATACTTGCCGCGCTTCTTAAATTTAATTACAGGGTTAAACGGGCCCGATGAAAAGACTGCATTGGTTCTAATATAAATTACCTTCGCTCTGCAGGAGGAGCATTATCCGCTGCTTGGACCGTGAGTGCGTAAGTCCGCCCGACTATCATTTCCACCCCTGGAGCGATGGTGATAAGCCCTGTTGTTTTATTGATGATGAAGTCTCCCTGAGCCCCAACAAGGATTTCATATGTGATCTCCCCATTTGACCCTTCGTCTGCG
PCDH15_ex_20-2	CACGACGTTGTAAAACGAC	CGCCCGACTATCATTTCCAC	CACGACGTTGTAAAACGACCGCCCGACTATCATTTCCAC	CAGGAAACAGCTATGACC	CAGGACACAGTAGCCTCAGT	CAGGAAACAGCTATGACCCAGGACACAGTAGCCTCAGT	312	GRCh37	10	55912916	55912935	55913209	55913228	CGCCCGACTATCATTTCCACCCCTGGAGCGATGGTGATAAGCCCTGTTGTTTTATTGATGATGAAGTCTCCCTGAGCCCCAACAAGGATTTCATATGTGATCTCCCCATTTGACCCTTCGTCTGCGTCGACTGCAGTGAGCTGGAATTGAAAATCACAACATAAATCCTCTTGGGTCTCAACTTTTCACCACCATGTCGTTTTTTCCCCCAACAAAAGAAGCTTGCTTTCAAAGAAAAAAACACAGGAAAGTTTCCTTGACATATATACTGTTTTTTGTTTTTTGTTTTTTTAACTGAGGCTACTGTGTCCTG
PCDH15_ex_21	CACGACGTTGTAAAACGAC	GCACATGTAAATAACAGCTTTGAG	CACGACGTTGTAAAACGACGCACATGTAAATAACAGCTTTGAG	CAGGAAACAGCTATGACC	TGTAAGAGCAAACTCTGTACTACT	CAGGAAACAGCTATGACCTGTAAGAGCAAACTCTGTACTACT	272	GRCh37	10	55943154	55943177	55943403	55943426	GCACATGTAAATAACAGCTTTGAGTGTACACTTATATTATGTGAGTAGTTACCTGTATGACACTGTCCCCAGGTCTCATGTCTGTATAAACATACACATCATAGGATATTTCAGGGAAGGTTGGCGTGTTATCATTTGCATCCATCACTTGAATATTGACGATGACTGGCTCACTTTCTTGTACACCATCAAATGCTGTTATCTTTGGGAGGAGAAAAATACACTTAGTAGAGATGTTCTGCAAATATAAGTAGTACAGAGTTTGCTCTTACA
PCDH15_ex_22-1	CACGACGTTGTAAAACGAC	TCATTGATCTTCTCTCTGGTATTGAA	CACGACGTTGTAAAACGACTCATTGATCTTCTCTCTGGTATTGAA	CAGGAAACAGCTATGACC	AAGACCCAGAGCTTCACCTT	CAGGAAACAGCTATGACCAAGACCCAGAGCTTCACCTT	282	GRCh37	10	55944744	55944769	55945007	55945026	TCATTGATCTTCTCTCTGGTATTGAAAATAATGTATTTTTCCCCCAAGTCATTGATTTTTTCAGTTTTAACCAGACATCTCTTTCAGTTCCATACAAACATACATACATACATTCATACATACATATGTATATTTACACAAAAGCTCTTTACCGAAAAGGTGTAAGTTTGCTGTTCTTCCCTGTCCACTGGTTGAAGTAAGGTGAGGTAGCGAGTAATACCAGTCTGTGTGACGGTGAAGACTGAGGTGTAGTCATTCAGAAAAAGGTGAAGCTCTGGGTCTT
PCDH15_ex_22-2	CACGACGTTGTAAAACGAC	TGACGGTGAAGACTGAGGTG	CACGACGTTGTAAAACGACTGACGGTGAAGACTGAGGTG	CAGGAAACAGCTATGACC	TTCCACGATATAGGTCACCATCTT	CAGGAAACAGCTATGACCTTCCACGATATAGGTCACCATCTT	255	GRCh37	10	55944973	55944992	55945205	55945228	TGACGGTGAAGACTGAGGTGTAGTCATTCAGAAAAAGGTGAAGCTCTGGGTCTTTTGTCTTTGAAAAAAAATGACATCGTTTCAAACGTTGAATAAATAATGTAGCTATTAGTTCATTACCTAGAAGTTAATGTTTGAAATTTATAGCAAAAATCCACGTGAAAGTATTAAGAATTTCTAACGATAAAAGATATTTAACTAGATATTTACTCAAATGATCTAAACTATTCAAAAGATGGTGACCTATATCGTGGAA
PCDH15_ex_23-1	CACGACGTTGTAAAACGAC	CTCTTCTCTAGCTTATGTAGCCA	CACGACGTTGTAAAACGACCTCTTCTCTAGCTTATGTAGCCA	CAGGAAACAGCTATGACC	TTTAGGCTGAACAAGACAATGG	CAGGAAACAGCTATGACCTTTAGGCTGAACAAGACAATGG	311	GRCh37	10	55955345	55955367	55955635	55955656	CTCTTCTCTAGCTTATGTAGCCATATCTTTGTCATATTTCCCATTAATGGAAATATGAGATTTGTTACACAAACAAGAGCAAAATATGTATTTAACTTACATCTTCTATGTCCTTGTCCAGAGCTACTATTCTTAAAGGTGAAGTCAAATTGAGACTGTCCGAAATGGTTGCTCCCACTGGGGCAGATTCCAGGATATAGCCTTGATAACTGGGCATTGTAAAATATGGACTTTGATTGTTTTCATCCAGTATTTCAATGTGTAGACCGGCAAAGGCAGGAAGAGGATGACCATTGTCTTGTTCAGCCTAAA
PCDH15_ex_23-2	CACGACGTTGTAAAACGAC	GCCTTGATAACTGGGCATTGT	CACGACGTTGTAAAACGACGCCTTGATAACTGGGCATTGT	CAGGAAACAGCTATGACC	TGAAGCAATTAAGCCTCACTGG	CAGGAAACAGCTATGACCTGAAGCAATTAAGCCTCACTGG	295	GRCh37	10	55955544	55955564	55955818	55955839	GCCTTGATAACTGGGCATTGTAAAATATGGACTTTGATTGTTTTCATCCAGTATTTCAATGTGTAGACCGGCAAAGGCAGGAAGAGGATGACCATTGTCTTGTTCAGCCTAAAATTGAAAAGAAAAGAAAATATTTAGAAAGTATATGTCGTGCTATCTTTTTGGAGTTTCACTTTTCATGCAATATATAGGGTTCTCTTTTTAACTAATATCATCACATAAGGAAAAAATACGTTAAAGGGCCATTTGAAAATATAAATGAGGAAATGAAAATCCAGTGAGGCTTAATTGCTTCA
PCDH15_ex_24	CACGACGTTGTAAAACGAC	TCTGATTAGCAGTTCATAAACACAAG	CACGACGTTGTAAAACGACTCTGATTAGCAGTTCATAAACACAAG	CAGGAAACAGCTATGACC	TGTGTCTGCTTTCCCTGAAC	CAGGAAACAGCTATGACCTGTGTCTGCTTTCCCTGAAC	316	GRCh37	10	55973647	55973672	55973944	55973963	TCTGATTAGCAGTTCATAAACACAAGGAAATAAGATATTAGCTTAATTTACCTTAATAACCAAATCAAATTTCTGGTGAAAGTCTCTGTTTACTGGCTCCAGGAGACTAAGTTCTGCTGTCCTAGGATGCATATGGAAAAATCGTGGGTAATCCTCAGGAGTCCCTGGAAGACATTGAGATTTCAGTACATAATTGAGAACAATAAGTAATATGTGTATCTGCTTTTTCTATTTCCCTTCATCAGCTGAGGAACAAAGCTACAATTTCATTAGTAAATTAAGTTTCACAATTATGCAGTTCAGGGAAAGCAGACACA
PCDH15_ex_25	CACGACGTTGTAAAACGAC	TCCTTGGAATTGAGAGAATTTGTTACT	CACGACGTTGTAAAACGACTCCTTGGAATTGAGAGAATTTGTTACT	CAGGAAACAGCTATGACC	TGTTGAAACTTGAGTTTACTGTCTCA	CAGGAAACAGCTATGACCTGTTGAAACTTGAGTTTACTGTCTCA	305	GRCh37	10	55996510	55996536	55996790	55996815	TCCTTGGAATTGAGAGAATTTGTTACTGTAAGATTCTAGAATAACTGATAGTGTAAAATGTTATCAGATACAAACCAACAAGGATGGAATAGAGGATTCCTGGCCTATCTGATGGCGGTTGAATATTCCGGTCCTGATCAATGGCTTGGATTGGTGGCGTAACAATAATGGGGTTCAGTTCTTCCTGAAAAAAAAATTAAGAGAGTTTCATTCAGCCGCATTACTAATACTTCATGAAGGATTGAGACAGATGCTTTAGTTTGGAAATCTATATAACGTCTGAGACAGTAAACTCAAGTTTCAACA
PCDH15_ex_26-1	CACGACGTTGTAAAACGAC	AACCATGTTGGACTGTTGTTTCA	CACGACGTTGTAAAACGACAACCATGTTGGACTGTTGTTTCA	CAGGAAACAGCTATGACC	CTGGATGGAGATGACTTGGGT	CAGGAAACAGCTATGACCCTGGATGGAGATGACTTGGGT	343	GRCh37	10	56076800	56076822	56077123	56077143	AACCATGTTGGACTGTTGTTTCATAACATACTTTCTATTTGGAAATTATATAATTACTCTTTGTGTTAAAAATGTATTCATACTCCCTGAAAATAGTTTCGGACATAAATATTTTTCAATGTGCATATACTGAGTTTTGCTATTATAAATTATATGTCTACAAAATACTTGAACATGATCCCATTGGGTTTTAAAACATGCAAATAAATGGAGAAAGATAAGAGTATATTTACCGGAGTTCTCAACTCAGGTATGGCAGCTTGATAAGTGAGTGGACGGCAATCACGAGTGTTTGGCACAAGGACACAAGGAAGAAACATTGGACCCAAGTCATCTCCATCCAG
PCDH15_ex_26-2	CACGACGTTGTAAAACGAC	AGTGTTTGGCACAAGGACAC	CACGACGTTGTAAAACGACAGTGTTTGGCACAAGGACAC	CAGGAAACAGCTATGACC	TTGCCAGGCTGGTATCAAAC	CAGGAAACAGCTATGACCTTGCCAGGCTGGTATCAAAC	263	GRCh37	10	56077087	56077106	56077331	56077350	AGTGTTTGGCACAAGGACACAAGGAAGAAACATTGGACCCAAGTCATCTCCATCCAGAACATCCACTGTGAGAGTGGTGGTGGTGGTTCGCCTCTCATTCAGATTTTGGGCACGGTCCTGTTAGGGAGAAAAACAAACAACAGGTAGTTTATAGAAATTAGGCACAATAGCCAGGAGCAGTGGCCCATACCTGTAATCCCAGAACTTTGGGAGGCCAAGGTGGGTGGATCACTTGAGGTCAGGGGTTTGATACCAGCCTGGCAA
PCDH15_ex_27	CACGACGTTGTAAAACGAC	AGAGCTCTCCAAGAGTATCTGA	CACGACGTTGTAAAACGACAGAGCTCTCCAAGAGTATCTGA	CAGGAAACAGCTATGACC	GTCATCTCTAACTTCCAAGAGGAT	CAGGAAACAGCTATGACCGTCATCTCTAACTTCCAAGAGGAT	296	GRCh37	10	56089269	56089290	56089542	56089565	AGAGCTCTCCAAGAGTATCTGATACATTTTGGATGAGTTTTTTACTTCATAAATTCACAGAAGAAATTTAAAAGAAATTGAATACTCACATTAGCTTGGATTATGACAAAGTAGCGAGTCTTATCTTCATAGTTGAGCCTCTTCCTTAACACTATATTTCCAGTCAACATTAGGGGAATTTCAAAGGTGTCATTGGATGTCTGCAAATATTAAAGATACAGACTTCAGATTATTTGAATGTAAGATGAATTAATAACTCAATATTTTGGATTAATCCTCTTGGAAGTTAGAGATGAC
PCDH15_ex_28	CACGACGTTGTAAAACGAC	ACTAATCTGGTTCTGGAAGTTACTG	CACGACGTTGTAAAACGACACTAATCTGGTTCTGGAAGTTACTG	CAGGAAACAGCTATGACC	ACATTTCTGGTGTGCAGTTGA	CAGGAAACAGCTATGACCACATTTCTGGTGTGCAGTTGA	288	GRCh37	10	56106019	56106043	56106287	56106307	ACTAATCTGGTTCTGGAAGTTACTGAATAATACAATAACTATCAGCTGAAAAAATCATTAATTTTATTCCTTTTAAGAAAATTACATTGCAAATAGGTATTTACATACCGGATCATCTGGATTATACTGAATAACATACTCTATCTGTCCATTTGGTCCATCATCTATATCTGTAGCTCCATTGTCTCCTGAAAATCCTGTGAATATTGTGGTACCAACTGGAGTGAGCTGAAAGGAAAAAAGATTTTAAATATCAATTTTCATTTTATCAACTGCACACCAGAAATGT
PCDH15_ex_29-1	CACGACGTTGTAAAACGAC	ACATCGGAAGTCACATACTTCTT	CACGACGTTGTAAAACGACACATCGGAAGTCACATACTTCTT	CAGGAAACAGCTATGACC	GCAATTTCTACATTGCAGCCA	CAGGAAACAGCTATGACCGCAATTTCTACATTGCAGCCA	341	GRCh37	10	56128714	56128736	56129035	56129055	ACATCGGAAGTCACATACTTCTTCTGAGTACTATTTTTTTAATGTTTTCTTGATATTTCTAAACAGTTAAGCTCATAATTTTAAAGGAATCATTTATAAACATTTATTGTATATAGTTAGATACATATATCAACAGAAAGGACAGAGAGAGAGTAAATAGAAACTGACCTCATTCACTGTGGCATAGTAGCTTTCATGCTTGAAAGTGGGTGAGTTGTCATTCCTGTCTCTCACCACTATTCGCACTTCATGGTAGATAATAGTGCCCACTTTTTTGTTGATGCACTGGACCTGCACCACAATGGAGTGTATGTTCATCGGTGGCTGCAATGTAGAAATTGC
PCDH15_ex_29-2	CACGACGTTGTAAAACGAC	TGGGTGAGTTGTCATTCCTGT	CACGACGTTGTAAAACGACTGGGTGAGTTGTCATTCCTGT	CAGGAAACAGCTATGACC	CCTGAATTCCACACGCTGAG	CAGGAAACAGCTATGACCCCTGAATTCCACACGCTGAG	327	GRCh37	10	56128920	56128940	56129228	56129247	TGGGTGAGTTGTCATTCCTGTCTCTCACCACTATTCGCACTTCATGGTAGATAATAGTGCCCACTTTTTTGTTGATGCACTGGACCTGCACCACAATGGAGTGTATGTTCATCGGTGGCTGCAATGTAGAAATTGCATCTTTTAAAATACTAATTAAAAACAAAGCTTCTCATCACTGTCAAAGCACTCGTTCATTCAGTACATTTTTCTATTCTTGTTTATTTTTAAATTATAATAATCTCAAAGAAAATGATCATTTTAAGGACAAGAGAAGACAATCATAATTAATTTATTGTTTAATTTTGTATCTCAGCGTGTGGAATTCAGG
PCDH15_ex_30-1	CACGACGTTGTAAAACGAC	CAGATGTTCCCTTCCTTTCTCA	CACGACGTTGTAAAACGACCAGATGTTCCCTTCCTTTCTCA	CAGGAAACAGCTATGACC	TCTTTGGTTTGCAGGTACAATTC	CAGGAAACAGCTATGACCTCTTTGGTTTGCAGGTACAATTC	348	GRCh37	10	56138370	56138391	56138696	56138718	CAGATGTTCCCTTCCTTTCTCATTCTTCTTTAAATGAGTTAAAGAAACTGTTGTTGCTATACTCAGGAAATAAACTCAAATTATGTAAATAATTCAATATCATATAAACACACACATAGACATTTAAATTATAATAAACTTATATTACAGGGGCAAAGAAAAAAAATCACTAACATCTCTATCCAGAACTCTTCCGGTGCTGTTCAGGAAAAGCATTTGCTTAACAGGATCCATCAACACCCAGTAATCCACATTATCCTTTAAAGAAAGTTCTATGGTGGGGTCTGGTCCTCCAGCAGTCCCTTTGATCAGCATGTTGTCCACCAGAATTGTACCTGCAAACCAAAGA
PCDH15_ex_30-2	CACGACGTTGTAAAACGAC	AGCAGTCCCTTTGATCAGCA	CACGACGTTGTAAAACGACAGCAGTCCCTTTGATCAGCA	CAGGAAACAGCTATGACC	CTGTATCTCTGCCTTCCACCA	CAGGAAACAGCTATGACCCTGTATCTCTGCCTTCCACCA	260	GRCh37	10	56138664	56138683	56138904	56138924	AGCAGTCCCTTTGATCAGCATGTTGTCCACCAGAATTGTACCTGCAAACCAAAGAAAGGTACTTGAAAACATATTCTACTCATATGAATTCTTTAGCAAAGATCATGCTCTTAAACCGCGGCTGGCTCACAATCAGTTTTAAAGCTGAAAATACTCAACTGTATATCTAGCATAAGACAGAAAATATTCTTTACCAAAAGGCCAAAGTATCTGCATTATATTATTTATAAATAATATTTTTGGTGGAAGGCAGAGATACAG
PCDH15_ex_31	CACGACGTTGTAAAACGAC	TCCATGGATTTGGGTTGAAACTT	CACGACGTTGTAAAACGACTCCATGGATTTGGGTTGAAACTT	CAGGAAACAGCTATGACC	TTGTGATGCACAAAGTGACTGTA	CAGGAAACAGCTATGACCTTGTGATGCACAAAGTGACTGTA	393	GRCh37	10	56287458	56287480	56287829	56287851	TCCATGGATTTGGGTTGAAACTTTCATTTTAGTACCTCTACTCATAGTAGATTGAGAATTAAAATCTGAAGAAAACCCTCTTAGATAAGACATTTGTAAAATAAAAAACTCACTTACCATTCCGACTTTCTTCATCAATAGCAACTATGGTAGCTGGTGGTCCTCCCCTAGCTAGTTTGCAATCTAAAGAGAGAAAATAACCAAAAGTAATAATTGACTGCAGGGGCACACACAATGAGAAAAAAATTCATTGAGATGTATATTAATATTTAAAAAGGAAAATCTTGCAATCTAATTAATATGCATCACTACAATTAATATTATTTAAAAACATTTTATAATAACCACATAGATTCCTTACCACATCATAATACAGTCACTTTGTGCATCACAA
PCDH15_ex_32	CACGACGTTGTAAAACGAC	ACACAGAGATACTAACCTTTCAATC	CACGACGTTGTAAAACGACACACAGAGATACTAACCTTTCAATC	CAGGAAACAGCTATGACC	TGTGCTGTGACAATTGTGTT	CAGGAAACAGCTATGACCTGTGCTGTGACAATTGTGTT	320	GRCh37	10	56423811	56423835	56424112	56424131	ACACAGAGATACTAACCTTTCAATCATAAACTACAAATTAGCATTATTCATCTCTGTGGTATATTTTCAATGTAATAATAAAAATCCTGGCTCGCTCTAAAGGTCAAGCTAAAAGCAACCTTACCATCATCATACTGGCCCAAGCAGATTTCAAAGAGAGAGCCCAGGATGATCCCTGAAGCTAAACATGTCCAGAGATAAAACTGTCGAAACATCTTCTGTCAAAGTTCACTCAAAGCTGATCTGAAATAAGAAAAGGTAGAAAGAAACATTTGACATGTTCATTAATCTGTTATAGGTAAACACAATTGTCACAGCACA
PCDH15_ex_33-1	CACGACGTTGTAAAACGAC	TGTGGTTCACTGCTGCCTT	CACGACGTTGTAAAACGACTGTGGTTCACTGCTGCCTT	CAGGAAACAGCTATGACC	GGCAGGTGGCATACATCTCA	CAGGAAACAGCTATGACCGGCAGGTGGCATACATCTCA	344	GRCh37	10	56560629	56560647	56560954	56560973	TGTGGTTCACTGCTGCCTTAAATTTGAAAAAAATAAGAGAAGGGCGGGGGAAGAACTTACTTGCGGTTTAAAGTTTCATCTTTAGTCCATGTAAGATTATGCAGCAAGTTTTCTTGCCAAGGCTGCCTCTTGCACATCCCTTTAAAAAGAACCAGTGCTCATAATCTAGTTCCAAGACGATTCATTCACATGTTCCACCTCTTGTTTCTGTGAGGCATTGATATCCACTCTCATATCATCAAGAAAATGTTACTAGGAAAATTTTTAGAAAAGCAAAACAGTTCAACATGTTAACTCAGAAAGCATACCATCATTCTCCACGTTCTGAGATGTATGCCACCTGCC
PCDH15_ex_33-2	CACGACGTTGTAAAACGAC	ACCTCTTGTTTCTGTGAGGCA	CACGACGTTGTAAAACGACACCTCTTGTTTCTGTGAGGCA	CAGGAAACAGCTATGACC	CTCCTGTATGTGCTGCGAGA	CAGGAAACAGCTATGACCCTCCTGTATGTGCTGCGAGA	291	GRCh37	10	56560825	56560845	56561097	56561116	ACCTCTTGTTTCTGTGAGGCATTGATATCCACTCTCATATCATCAAGAAAATGTTACTAGGAAAATTTTTAGAAAAGCAAAACAGTTCAACATGTTAACTCAGAAAGCATACCATCATTCTCCACGTTCTGAGATGTATGCCACCTGCCTTAGTTACCACAAGCAACTAACACTAAGCTGCTAGCAGGAATCTGTCTGCCCTCTATCTGTCGCTATTAGCTCAGCACGTTGATTTCACTGGCACTGAAGCAACAGCAATTAGCTATCTTGCTTCTCGCAGCACATACAGGAG
OTOF_ex_1-1	CACGACGTTGTAAAACGAC	CTGCGGCTGCTCCTCTC	CACGACGTTGTAAAACGACCTGCGGCTGCTCCTCTC	CAGGAAACAGCTATGACC	TGTCCTGCCTGTGGGTTTC	CAGGAAACAGCTATGACCTGTCCTGCCTGTGGGTTTC	319	GRCh37	2	26680028	26680044	26680329	26680347	CTGCGGCTGCTCCTCTCAGCTTGACCAGTGCAGACCTGTCAGCTCAGTGCTTGACTTCTTTTATTTAGAGAAAAATCACCACTCAAGAAAAGAAAAACAGCCAACAGAAACCCAGACACAGGCAGGGGCAGCACTTGACGGGCCAGCTCCCAGCTGCAGCTGAAAGGGCTGGAAGGGCAAGGGGGCAGGGGTGGGAGGACAGGGTGTGCCCGGGATGGGGAGTCCCCTCTGCTGCTTCTCACAGCTCCTCAGCTGGGCCTGGAGGCGCTGGCTGGGGCAGAGGGAGCTCTGGGAAGCCATGGAAACCCACAGGCAGGACA
OTOF_ex_1-2	CACGACGTTGTAAAACGAC	GTGGGAGGACAGGGTGTG	CACGACGTTGTAAAACGACGTGGGAGGACAGGGTGTG	CAGGAAACAGCTATGACC	TAACCAAGGACCATGGGTCAG	CAGGAAACAGCTATGACCTAACCAAGGACCATGGGTCAG	324	GRCh37	2	26680218	26680235	26680522	26680542	GTGGGAGGACAGGGTGTGCCCGGGATGGGGAGTCCCCTCTGCTGCTTCTCACAGCTCCTCAGCTGGGCCTGGAGGCGCTGGCTGGGGCAGAGGGAGCTCTGGGAAGCCATGGAAACCCACAGGCAGGACAGGCGACCCCCTGGGAAGTGAGAGGAGCCAAGTGGAGCCCAGCAGTGGCAGAAGCAGCCGCGCTGGGACTTGTGGGCAGGGTCTGGCCCCTGCTGCGGATCAAAGACCGGTGCTATCTGCAGGGGTCACGGCGGGGATACCTTTTGCTCGTTCATTCTTTTTAAAGCCCTGGGCACTGACCCATGGTCCTTGGTTA
OTOF_ex_1-3	CACGACGTTGTAAAACGAC	GGGAAGTGAGAGGAGCCAAG	CACGACGTTGTAAAACGACGGGAAGTGAGAGGAGCCAAG	CAGGAAACAGCTATGACC	CCCAGGCTCCAGAGGAAGA	CAGGAAACAGCTATGACCCCCAGGCTCCAGAGGAAGA	256	GRCh37	2	26680359	26680378	26680597	26680615	GGGAAGTGAGAGGAGCCAAGTGGAGCCCAGCAGTGGCAGAAGCAGCCGCGCTGGGACTTGTGGGCAGGGTCTGGCCCCTGCTGCGGATCAAAGACCGGTGCTATCTGCAGGGGTCACGGCGGGGATACCTTTTGCTCGTTCATTCTTTTTAAAGCCCTGGGCACTGACCCATGGTCCTTGGTTAATTTCACTAAAGCTTCAATCCTGTACTTGGAAGACCTGGGGAGGGTTTCAGGAGTCTTCCTCTGGAGCCTGGG
OTOF_ex_1-4	CACGACGTTGTAAAACGAC	TAAAGCCCTGGGCACTGAC	CACGACGTTGTAAAACGACTAAAGCCCTGGGCACTGAC	CAGGAAACAGCTATGACC	AGTGGCTTGGACTCTTTCCC	CAGGAAACAGCTATGACCAGTGGCTTGGACTCTTTCCC	349	GRCh37	2	26680508	26680526	26680838	26680857	TAAAGCCCTGGGCACTGACCCATGGTCCTTGGTTAATTTCACTAAAGCTTCAATCCTGTACTTGGAAGACCTGGGGAGGGTTTCAGGAGTCTTCCTCTGGAGCCTGGGCCTGAAGAAGGGTGGCGCCTCAGCCAGGTGGGGCAAGAGAGACCCATTCCAGGTCCCCACCCCATCCAAGGCTCCCCAGCCCACAGGCAGGGGTCAGAGGGGCGGGACTGGGCAAGCCGCAGCCTGGGGCAGTGAGGACAGGCGGCCCCCGCAAGCAGGAGGCAGGCTCGGCCCAAGGCATGAAGAGTGGACGCTGGGCTCCTCAGGCTCCCCAGGGGAGATGGGAAAGAGTCCAAGCCACT
OTOF_ex_1-5	CACGACGTTGTAAAACGAC	AAGAGAGACCCATTCCAGGTC	CACGACGTTGTAAAACGACAAGAGAGACCCATTCCAGGTC	CAGGAAACAGCTATGACC	GTGCTGGCGCTGTTGG	CAGGAAACAGCTATGACCGTGCTGGCGCTGTTGG	344	GRCh37	2	26680650	26680670	26680979	26680994	AAGAGAGACCCATTCCAGGTCCCCACCCCATCCAAGGCTCCCCAGCCCACAGGCAGGGGTCAGAGGGGCGGGACTGGGCAAGCCGCAGCCTGGGGCAGTGAGGACAGGCGGCCCCCGCAAGCAGGAGGCAGGCTCGGCCCAAGGCATGAAGAGTGGACGCTGGGCTCCTCAGGCTCCCCAGGGGAGATGGGAAAGAGTCCAAGCCACTGAAAGGAAATGCGGCAGGGCTGGGGAGCGGCTGGCGGGAGCTGGCGGCCTTCATGCCCCAAGGAGCTTTTTGACCATGTAGCCAGGGAGGCTGTAGAGGAAGAGCCCCAACATGAGCAGCCCCAACAGCGCCAGCAC
OTOF_ex_1-6	CACGACGTTGTAAAACGAC	GGGAAAGAGTCCAAGCCACT	CACGACGTTGTAAAACGACGGGAAAGAGTCCAAGCCACT	CAGGAAACAGCTATGACC	GTCCAGAAGGACAGAGGATGG	CAGGAAACAGCTATGACCGTCCAGAAGGACAGAGGATGG	331	GRCh37	2	26680838	26680857	26681149	26681169	GGGAAAGAGTCCAAGCCACTGAAAGGAAATGCGGCAGGGCTGGGGAGCGGCTGGCGGGAGCTGGCGGCCTTCATGCCCCAAGGAGCTTTTTGACCATGTAGCCAGGGAGGCTGTAGAGGAAGAGCCCCAACATGAGCAGCCCCAACAGCGCCAGCACGATCTTGATGATGAGCCACTTGTACCGGGTGCAGATGAGGTACTTGATGGACTTGAGAGGGTTGAGGAACCAGACGAAGGCCGTGTCGGGCCGGCTGGGAAGTGGAAGAGAGGAGCCGGTCAGCCAGTGGGCAGGAGCTGCCTCCCAGTGCACCCCATCCTCTGTCCTTCTGGAC
OTOF_ex_2-1	CACGACGTTGTAAAACGAC	GTGTGCCTGTGTGTGCTTG	CACGACGTTGTAAAACGACGTGTGCCTGTGTGTGCTTG	CAGGAAACAGCTATGACC	AGTCGGCTCGCTACTTCTTG	CAGGAAACAGCTATGACCAGTCGGCTCGCTACTTCTTG	343	GRCh37	2	26682689	26682707	26683013	26683032	GTGTGCCTGTGTGTGCTTGAGTGCATGTGTATGCACTTGTGCGTGGCACATGTGTGCATACATGCTTGTGTGTGTTTGTGTGCACATGTATGCATATTTGTGTTTGTGGATGTGTGCGTGTATATGTGTGTGTGTGCACGCGCCTGCCTAGCCCTTGGTCCAGAGGAAGAAGTAAGAAATATCAGACCCAGGAGGCCACTGGGCTCAGGCCCCGAGGATTTTCTTGACCAGGTAGCCAGGCACAGAGTAGAGGAACAGGGCGAGGAGGAGGAGCAGCAGCAGGAGCAGCAACAGTTTGAGGAGCAGCCAGCGATACGTGTGCCACAAGAAGTAGCGAGCCGACT
OTOF_ex_2-2	CACGACGTTGTAAAACGAC	GGTAGCCAGGCACAGAGTAG	CACGACGTTGTAAAACGACGGTAGCCAGGCACAGAGTAG	CAGGAAACAGCTATGACC	GTGCCTAGAACTGCACACAC	CAGGAAACAGCTATGACCGTGCCTAGAACTGCACACAC	272	GRCh37	2	26682919	26682938	26683172	26683191	GGTAGCCAGGCACAGAGTAGAGGAACAGGGCGAGGAGGAGGAGCAGCAGCAGGAGCAGCAACAGTTTGAGGAGCAGCCAGCGATACGTGTGCCACAAGAAGTAGCGAGCCGACTTGAGAGGGTTCAGGAACCAGATGAAGCTCGTGTCGGGCCGGCTGGAGTATGAAGGGTAGAGAGCGCAGAGGAGGGACAGGGAGGAGAAGGGATTGGGTGTGGCGAGGGGCCAAGACCAAGAGGGAAGCTGTCCTGGGCTGTGTGTGCAGTTCTAGGCAC
OTOF_ex_3	CACGACGTTGTAAAACGAC	GGGATCGTCTCCTTCCTGTT	CACGACGTTGTAAAACGACGGGATCGTCTCCTTCCTGTT	CAGGAAACAGCTATGACC	CGCAATGAGAACGATGAGTTTG	CAGGAAACAGCTATGACCCGCAATGAGAACGATGAGTTTG	307	GRCh37	2	26683442	26683461	26683728	26683749	GGGATCGTCTCCTTCCTGTTCCAGCGCCTCCAAGAGCCAGAGTGGGGAGGGGCTGGGCCGGCAGGGCACTCACTTGGGTTTCTCTAGGGGGTCAGGTTCATTGCGGGCCAGGCCCACTGGGTTCTTCTCTGCCTCCTCTGCTGTCAGTAAATGCAGCTCAGCCTCCACCTTGCCCTGCAGAGGACAGACAGGTCCCAGCGTCCAGGCTGCGTGCTGGGCCCTTGGCACCCCAGCCAGTCCCAGCCCTGCCTACTGCCCGAGCAGGAAGGGGTGCGCACCGTGAGCTCAAACTCATCGTTCTCATTGCG
OTOF_ex_4-1	CACGACGTTGTAAAACGAC	AGCTCAGCCTCCACCTTG	CACGACGTTGTAAAACGACAGCTCAGCCTCCACCTTG	CAGGAAACAGCTATGACC	CTCTGAGCTGACACTGAGGT	CAGGAAACAGCTATGACCCTCTGAGCTGACACTGAGGT	330	GRCh37	2	26683596	26683613	26683907	26683926	AGCTCAGCCTCCACCTTGCCCTGCAGAGGACAGACAGGTCCCAGCGTCCAGGCTGCGTGCTGGGCCCTTGGCACCCCAGCCAGTCCCAGCCCTGCCTACTGCCCGAGCAGGAAGGGGTGCGCACCGTGAGCTCAAACTCATCGTTCTCATTGCGGGCCAGGAGGGGCCACCAGCCTTTGACGCGCTTTTGCTTGAAGATGGACACGAGGGGCACGTCCACCTCCCCGGTGGCCATCTCCATGGTGCACTGCTTGGCTGTCTTTGCGCCCCGCGGGAACCGGTTCAGGTCCAGCTCGATGGCCCCTGTGGCAACCTCAGTGTCAGCTCAGAG
OTOF_ex_4-2	CACGACGTTGTAAAACGAC	CACTGCTTGGCTGTCTTTGC	CACGACGTTGTAAAACGACCACTGCTTGGCTGTCTTTGC	CAGGAAACAGCTATGACC	GAATGGATGCATGGCAGGGA	CAGGAAACAGCTATGACCGAATGGATGCATGGCAGGGA	333	GRCh37	2	26683841	26683860	26684155	26684174	CACTGCTTGGCTGTCTTTGCGCCCCGCGGGAACCGGTTCAGGTCCAGCTCGATGGCCCCTGTGGCAACCTCAGTGTCAGCTCAGAGTGAACAGGGCTGGGGTGGGGCGGGGTGGGGGTGGGGGTCTGGGCTCCTCGGCCCCTTGTTTGCTGAGTGCAGACCTCCCTGAGCCCACATCTCATCCTCCTGCCTCACTCCCAGCAACTGGCCTCAATGCAGGCATCCTCGTGGGCTTGCTAGGCAGCCCCAGCCCCCATGCTTTACTCAGGTCCTTCTTTCACCCCAGAGGGTCTCTCCTGGGGTCTCCCCTGCCACTCCCTGCCATGCATCCATTC
OTOF_ex_5	CACGACGTTGTAAAACGAC	GCTCTGATGGACTGGAAGCA	CACGACGTTGTAAAACGACGCTCTGATGGACTGGAAGCA	CAGGAAACAGCTATGACC	GGACACAGACGTCCACTACC	CAGGAAACAGCTATGACCGGACACAGACGTCCACTACC	338	GRCh37	2	26684437	26684456	26684756	26684775	GCTCTGATGGACTGGAAGCAATGACCCCTTGTCCCCCCAAGGCAGGGCTCTCCCTGTCCCCGCCAACCCGGCCCCTGCCTCTTCTCAGTTCTGGATCCTGAACCCCCATCCCTGCCCTGCTCTGCACCCAGGAAGTCGTCAGCGGAGAAGTGGTCCGCATCCCAGATCTGCAGGGTGAGCCGCGCGGGGATCTTGTACTCGGTCTCGTCCCAGGAGAACATGGACTCCTTCTTGGAGATGACGATCTTCTCCTCCGCCGCCAGGTAGTCGAAGGGGAACAGGTAGCGCCAGTTGAAGTTGCCCTCGCCAGTGAGGGAGTGGTAGTGGACGTCTGTGTCC
OTOF_ex_6-1	CACGACGTTGTAAAACGAC	GGTAGCGCCAGTTGAAGTTG	CACGACGTTGTAAAACGACGGTAGCGCCAGTTGAAGTTG	CAGGAAACAGCTATGACC	TCCAGTGACATCTTCGTGAGG	CAGGAAACAGCTATGACCTCCAGTGACATCTTCGTGAGG	256	GRCh37	2	26684717	26684736	26684953	26684973	GGTAGCGCCAGTTGAAGTTGCCCTCGCCAGTGAGGGAGTGGTAGTGGACGTCTGTGTCCTGCTTGTCCTCCTGCTGGCCCTTCAGCCACCTGTGGGCGCCACATCTCCAGACCCGCAGCCAGGCTGGTGGGGCCTCTCCCACCCACAGCCACCTTCCCTCTGCCTCCTCTCCTGCCCCCCGGGAAGCAAGCCCCACCCAGCTCAGTCCCTCCCATGCAGGGACTGCTCACCCACCCCCTCACGAAGATGTCACTGGA
OTOF_ex_6-2	CACGACGTTGTAAAACGAC	TCTGTGTCCTGCTTGTCCTC	CACGACGTTGTAAAACGACTCTGTGTCCTGCTTGTCCTC	CAGGAAACAGCTATGACC	GTACGAGCTGCGGGTCA	CAGGAAACAGCTATGACCGTACGAGCTGCGGGTCA	282	GRCh37	2	26684767	26684786	26685033	26685049	TCTGTGTCCTGCTTGTCCTCCTGCTGGCCCTTCAGCCACCTGTGGGCGCCACATCTCCAGACCCGCAGCCAGGCTGGTGGGGCCTCTCCCACCCACAGCCACCTTCCCTCTGCCTCCTCTCCTGCCCCCCGGGAAGCAAGCCCCACCCAGCTCAGTCCCTCCCATGCAGGGACTGCTCACCCACCCCCTCACGAAGATGTCACTGGACTTCTCCCCTGTGAAGAAGTCGTCGTCCTCCAAGACCACCTCATCTGTGTTCCAGATGATGACCCGCAGCTCGTAC
OTOF_ex_6-3	CACGACGTTGTAAAACGAC	TCACGAAGATGTCACTGGACT	CACGACGTTGTAAAACGACTCACGAAGATGTCACTGGACT	CAGGAAACAGCTATGACC	TTCTCACTCATGCCTCTGCT	CAGGAAACAGCTATGACCTTCTCACTCATGCCTCTGCT	272	GRCh37	2	26684955	26684975	26685208	26685227	TCACGAAGATGTCACTGGACTTCTCCCCTGTGAAGAAGTCGTCGTCCTCCAAGACCACCTCATCTGTGTTCCAGATGATGACCCGCAGCTCGTACCTGGGCCCAGGGAGAGAAGGCTGGTTAGCAGCCCCAGGTGGGGGTTATGCCAGGGTGCCAGGGCTGGGATGGGGCAGGCGGAGAGAAGCCCTGGGGTCTTGGGGTCAGCACAGGGCCTGGGCCAGGCTGGGGCTGGAGGAGTGGTTTGGGGTTGGGGGAGCAGAGGCATGAGTGAGAA
OTOF_ex_7	CACGACGTTGTAAAACGAC	CGATTGGTTGGTCAGTTTCTCC	CACGACGTTGTAAAACGACCGATTGGTTGGTCAGTTTCTCC	CAGGAAACAGCTATGACC	GTTAGGAGGGAGAGGAGAGC	CAGGAAACAGCTATGACCGTTAGGAGGGAGAGGAGAGC	340	GRCh37	2	26686178	26686199	26686499	26686518	CGATTGGTTGGTCAGTTTCTCCCCTATAAGGCCCAGTGGCCACACCCAGGCCCCAGGGATGCCAACTGGCCAAGGCCATCTGGACCTGAGCCCCCCGCAGGAAGGGTTGGGCCGTGGTGGGAAGTGGGTGGGGTGGGCCGGAAGGGAGTAGCGCTGGGCCCCAGGCCGCTCACTTCTTGGGCTTCCGAGGTGAGATGTCCAGAGGCGTCCCAGGGGCTGGCATGTCCATGGGGAACATGTCCACCCACAGCTCCAGGCGGCCCTGAGGAAGAGGGTTGTGGCAGATCTCCCAGGGCCTTCTCCCTCTGCCCAGGAAGATCAGCTCTCCTCTCCCTCCTAAC
OTOF_ex_8	CACGACGTTGTAAAACGAC	TTCTGGAATGCAGCGGACA	CACGACGTTGTAAAACGACTTCTGGAATGCAGCGGACA	CAGGAAACAGCTATGACC	CCCTAGTCCCAGCAAAGGTC	CAGGAAACAGCTATGACCCCCTAGTCCCAGCAAAGGTC	323	GRCh37	2	26686720	26686738	26687024	26687043	TTCTGGAATGCAGCGGACAGCGTGAGGCCTGGCTTCTACCTTTACTGACTCAGGTTGGGGATCCCTGGTCCCCAATACCCAAGAACCCCAGTCTTGGCCATGCAAGTGTCACCTGCTCGATGCCCGGCTTGTCGGGGTTGAGCAGCGGCCTCGTCTCCACATGCTCTGGCACCAGGCGGCAGCCTGCGCGGGGGATGTCCTCCCAGTGCCTCAGGGCCAACAGCGCCACATGCTCGTCTGTGGGCTTCCTCTGACCTGTGGGTGCCGGCGGCTCAGCTGCACACATGGCTCAGCAGAACCAGAAGACCTTTGCTGGGACTAGGG
OTOF_ex_9-1	CACGACGTTGTAAAACGAC	GCAGAGGGTCACTAAGACCAG	CACGACGTTGTAAAACGACGCAGAGGGTCACTAAGACCAG	CAGGAAACAGCTATGACC	CCTCCCACAGACATGGCTAC	CAGGAAACAGCTATGACCCCTCCCACAGACATGGCTAC	309	GRCh37	2	26687598	26687618	26687888	26687907	GCAGAGGGTCACTAAGACCAGGTTTAGGCTGAGGACACCCCAGGCTAGGCTGTGAGGTTCCCCAGGGAAGTGTGGGCCCCTCCTGGCCTCTGAAACCCCCTGGAGAGGGGGCAGGCGGCTGCATCCAGTGCCCCATTACCGTTCTCGTCCTCAATCTCAGAGGGCCCAGTGAAGACGCGGTTGGCCACCTTCACTCTCCCAGGGGGCCCAAAGTGGGGGCCGTCCACTTTGCCGTCTTTGCAGAGGCGGGTCAGGATCTGGCTGGGCTTCATGGGGTCCCGCCAGATATTGTAGCCATGTCTGTGGGAGG
OTOF_ex_9-2	CACGACGTTGTAAAACGAC	CCCATTACCGTTCTCGTCCT	CACGACGTTGTAAAACGACCCCATTACCGTTCTCGTCCT	CAGGAAACAGCTATGACC	ACTTTAGAGAACTGGCCACGA	CAGGAAACAGCTATGACCACTTTAGAGAACTGGCCACGA	255	GRCh37	2	26687729	26687748	26687964	26687984	CCCATTACCGTTCTCGTCCTCAATCTCAGAGGGCCCAGTGAAGACGCGGTTGGCCACCTTCACTCTCCCAGGGGGCCCAAAGTGGGGGCCGTCCACTTTGCCGTCTTTGCAGAGGCGGGTCAGGATCTGGCTGGGCTTCATGGGGTCCCGCCAGATATTGTAGCCATGTCTGTGGGAGGGGACACACAGGCTTGGAGGGGCTGGGTGGGACTAAGCCATCCTGGATGACAGCTGGTCGTGGCCAGTTCTCTAAAGT
OTOF_ex_10	CACGACGTTGTAAAACGAC	TTTGGGATCTGCAGTCCTGT	CACGACGTTGTAAAACGACTTTGGGATCTGCAGTCCTGT	CAGGAAACAGCTATGACC	GCACTGATGACCTCATTGGG	CAGGAAACAGCTATGACCGCACTGATGACCTCATTGGG	274	GRCh37	2	26688362	26688381	26688617	26688636	TTTGGGATCTGCAGTCCTGTCCCCTGAAGACTGTGCCCAGGGACTGTAGGGGCAGAGGCCTGGCCTGGGACAGAAACCACAATGTCTAACCTCTCAAATCACCAGGATCTGAATCTCATTTTAGAGTGGAGGCAAAGCAGGCACACTGCCCCCGCCCTCTGCCCCATGCCCCACATACGTGGAGTAGGTCTGGGCGATGCCGCAGGTGGCGCGGTGCTTGCTGTAGAAGCGGTTCTCCAGGTCGATCTTGGTTTCCCCAATGAGGTCATCAGTGC
OTOF_ex_11	CACGACGTTGTAAAACGAC	GTAGAAGCGGTTCTCCAGGT	CACGACGTTGTAAAACGACGTAGAAGCGGTTCTCCAGGT	CAGGAAACAGCTATGACC	GACATCAACGGCAAAGCTGA	CAGGAAACAGCTATGACCGACATCAACGGCAAAGCTGA	339	GRCh37	2	26688584	26688603	26688904	26688923	GTAGAAGCGGTTCTCCAGGTCGATCTTGGTTTCCCCAATGAGGTCATCAGTGCCCACCAGGTCCCAGTCATACACAGCCACCGTCAGCATGGATTCCATGGGGAAGGAGGCCTCGATGTCAAAGGACCTGGTGGGGTGGAGTTAGGAGAAGGGCTTAAGGATTGGCTAGGGTGGGAGGTGTTCTGGGTTGGAGAAGTAGGGGTGTGGCAGGGGAGGGCACCAAGAAGCCTTACTTCCCAAAGACAGGGTTGAGCTGCTTGGAGATGTAGTTCTCCTTGTCGCGGATGTCAGTCTTGCCTAGCCGGATGGCGATGTAGGGGTCAGCTTTGCCGTTGATGTC
OTOF_ex_12-1	CACGACGTTGTAAAACGAC	GTAGAAGCGGTTCTCCAGGT	CACGACGTTGTAAAACGACGTAGAAGCGGTTCTCCAGGT	CAGGAAACAGCTATGACC	GACATCAACGGCAAAGCTGA	CAGGAAACAGCTATGACCGACATCAACGGCAAAGCTGA	339	GRCh37	2	26688584	26688603	26688904	26688923	GTAGAAGCGGTTCTCCAGGTCGATCTTGGTTTCCCCAATGAGGTCATCAGTGCCCACCAGGTCCCAGTCATACACAGCCACCGTCAGCATGGATTCCATGGGGAAGGAGGCCTCGATGTCAAAGGACCTGGTGGGGTGGAGTTAGGAGAAGGGCTTAAGGATTGGCTAGGGTGGGAGGTGTTCTGGGTTGGAGAAGTAGGGGTGTGGCAGGGGAGGGCACCAAGAAGCCTTACTTCCCAAAGACAGGGTTGAGCTGCTTGGAGATGTAGTTCTCCTTGTCGCGGATGTCAGTCTTGCCTAGCCGGATGGCGATGTAGGGGTCAGCTTTGCCGTTGATGTC
OTOF_ex_12-2	CACGACGTTGTAAAACGAC	TTGTCGCGGATGTCAGTCTT	CACGACGTTGTAAAACGACTTGTCGCGGATGTCAGTCTT	CAGGAAACAGCTATGACC	AGAAGTCAACGCCCAGAGAG	CAGGAAACAGCTATGACCAGAAGTCAACGCCCAGAGAG	265	GRCh37	2	26688859	26688878	26689105	26689124	TTGTCGCGGATGTCAGTCTTGCCTAGCCGGATGGCGATGTAGGGGTCAGCTTTGCCGTTGATGTCAGCAGGGTGCAGGTCCGTGGCCTGGAATGGGGAGAAGGGCTGCCTGAGCAGGCTCCCATGCCCTGCTCATCTTCAGTGCCCCTGCCAGGCTGCCTGAGGGTCCTATGACAGTGAAGGGCAGGGGCAGGAGCACTGGACCCCTCAGGAGGCTTGCTGTGTGACCCTAGGCAAGTGGCTACCCCTCTCTGGGCGTTGACTTCT
OTOF_ex_13	CACGACGTTGTAAAACGAC	ACAGGCGTAAACCATTGCAC	CACGACGTTGTAAAACGACACAGGCGTAAACCATTGCAC	CAGGAAACAGCTATGACC	TGAATGCCACCCTTGCCA	CAGGAAACAGCTATGACCTGAATGCCACCCTTGCCA	296	GRCh37	2	26689479	26689498	26689758	26689775	ACAGGCGTAAACCATTGCACCTGGCCAGTATGCAGCTTCTTTGCTCTCTCCCAGATGGGAGGATGAGGAGACTTGCAAGGAGGGAAAGCGACGGGAGTCTCACCCGGACCACATAGACTCGGACCAGCACATTGATGGGGTCATTGCTCGGGATGCCCTGGAACATGCCGTAGGTGGAGTCGTAGCCGGCTTCCCGGGACACGTCCTCTGGGAGTGGCACTTTGTACACGCAGAGGGAGCCCTGGGCAAGACAAATGTGGGTCAGGGTGTAGGTTTGCCTGGCAAGGGTGGCATTCA
OTOF_ex_14	CACGACGTTGTAAAACGAC	TGGTGGGAGGTGAGTGG	CACGACGTTGTAAAACGACTGGTGGGAGGTGAGTGG	CAGGAAACAGCTATGACC	GGTGAGAGCCTAGGAGCA	CAGGAAACAGCTATGACCGGTGAGAGCCTAGGAGCA	347	GRCh37	2	26689886	26689902	26690216	26690233	TGGTGGGAGGTGAGTGGGGGAACCTGTGGGGGGGGCAAGGGCTGGCGGGTGCTCAGGCTGGGCCCGTGCTCCTGGCCTGACCTTGAAGCGTCCCACAATGCGCTCCTCCTCGGTGGAGCCATCCTCATCATCCCCGGTCTTGCCCCGAAGCAAGTTGAAAGTGTGCAGCCAGTCCTCAAAGTTATCAAACTCGGACTCCAGCTCTTTGGGGTATACCTGAGACAGACCAGGCTGTTAGGGGGCGGCTGCCTGGTCTCTGGCTTTTGTCCTGCCCCACCTGCAGGATCACTGCGCCCCCCTCTTCCCGCCCCCACACACCCTAGAAGGGTCTGCTCCTAGGCTCTCACC
OTOF_ex_15	CACGACGTTGTAAAACGAC	ACTCGGACTCCAGCTCTTTG	CACGACGTTGTAAAACGACACTCGGACTCCAGCTCTTTG	CAGGAAACAGCTATGACC	CCTGCTCTGCTCATTTCTGC	CAGGAAACAGCTATGACCCCTGCTCTGCTCATTTCTGC	342	GRCh37	2	26690074	26690093	26690397	26690416	ACTCGGACTCCAGCTCTTTGGGGTATACCTGAGACAGACCAGGCTGTTAGGGGGCGGCTGCCTGGTCTCTGGCTTTTGTCCTGCCCCACCTGCAGGATCACTGCGCCCCCCTCTTCCCGCCCCCACACACCCTAGAAGGGTCTGCTCCTAGGCTCTCACCTTAAGCTCATCAATCTTGGGTTTCTTCTTCTCGGGGGCCTCGGACCCCTGGCCAGAGCCAGAGCTCTGAGTTTTCTTCTTCTTCTCCTCTTTGGCAGCCCTTGCCTTCTCCTTGCCCTTCATTGACCCCTTCAGGCCTGGCCAGAAGCAGAAAAGGAGGTGGAGCAGAAATGAGCAGAGCAGG
OTOF_ex_16	CACGACGTTGTAAAACGAC	ATCACTGTGGGTGCTGAACT	CACGACGTTGTAAAACGACATCACTGTGGGTGCTGAACT	CAGGAAACAGCTATGACC	CCCAGGAAACCCACCTTCT	CAGGAAACAGCTATGACCCCCAGGAAACCCACCTTCT	328	GRCh37	2	26691059	26691078	26691369	26691387	ATCACTGTGGGTGCTGAACTGGTCAGAGTAAAAGCCTCCCTGGACAAGGGCCTTAGCCTGCCCAGTACTGCCCATGGATTACTGATGCTGCTTCCCTGGCTACTAAGGCTGGGAGGGCTGGCAGGAGGGAAAAGAGAAGCAGGTGATGAGGTGGGCAGGAGAGCTGACCACCCAGGGGCGGGGAGGAGGAGGCAGAGTTCCAGGTTCCAGGGCTCACCCTCGGTATTGTCCACTTCCTCCTTCTCCTCCAAGTCAATTCCAGAGGGCTCTTGTTGTCGAAGTTGCTGCCAAAAGATGAGATGAAAAGGACAGAAGGTGGGTTTCCTGGG
OTOF_ex_17	CACGACGTTGTAAAACGAC	CAGGAGGGTCTGAGTGTGG	CACGACGTTGTAAAACGACCAGGAGGGTCTGAGTGTGG	CAGGAAACAGCTATGACC	GCTGACAGATGGCGGAATG	CAGGAAACAGCTATGACCGCTGACAGATGGCGGAATG	272	GRCh37	2	26693405	26693423	26693659	26693677	CAGGAGGGTCTGAGTGTGGAGGGGGTCACCTCCCCTCACCCTACCCGAGGTCTCACCTCCTTCATGGTGTCAATGGAGGCAAAGTACTTGGACCACCAGTCCAGCATGCTCTCGTCTGGCTCCTCCTCCTCTGGCTCCTCCGCAGTGCCCTTCTTCTTCTTCTTCTTCTCCTTCTCCTCCTCAGCCTGCAGGTTGGCCAGGTCCAGAGTCCTACATGGACTCCTCCTGCCTGGACAATCCCGAGAGCCTCCACCCATTCCGCCATCTGTCAGC
OTOF_ex_18	CACGACGTTGTAAAACGAC	GGACCCTTTGGCCTGACATC	CACGACGTTGTAAAACGACGGACCCTTTGGCCTGACATC	CAGGAAACAGCTATGACC	AATGCAAAGTTGGCCTTGCG	CAGGAAACAGCTATGACCAATGCAAAGTTGGCCTTGCG	251	GRCh37	2	26693914	26693933	26694146	26694165	GGACCCTTTGGCCTGACATCATTGCCAATAAAGGACCCTCTCACCCCAGAGCCCCTGCATGGCCCCCACACTCACCACATCCACCTTGACAACAGCTTCAGAAGTCTGCAGAGGAACCAAGGAGACAGGGGCAGAATCAGCCACTGGGGCCTGGAGTGGCAGGCAGTGGCCTAGCACAGGGTGTGTGGAGGAGCCGAGATGGAAATTACTGTGTGCTGGCAGCCCCTGTGCCCGCAAGGCCAACTTTGCATT
OTOF_ex_19	CACGACGTTGTAAAACGAC	TCTGGTTCACAGGATGTGTCA	CACGACGTTGTAAAACGACTCTGGTTCACAGGATGTGTCA	CAGGAAACAGCTATGACC	TAGTTCTCCGCACCTTCCTG	CAGGAAACAGCTATGACCTAGTTCTCCGCACCTTCCTG	289	GRCh37	2	26695315	26695335	26695585	26695604	TCTGGTTCACAGGATGTGTCACACGAAGTTGCATGTTCCCAGCCAGCAGGGGGCTGACCCCACCCGCCTTACCGCGTCCAGCTTCACCATGGTCTCCAGTTTCTTGATGGGTACCTCTGGCTCCATAGTCACCACAACCTCCCCTGTGGAGTGAGAGGAGGAGCCCCCATTGCACAGCACACGGCAGCGCCGGAGAAGCCTGACTGGACAGATGGATAGATGGACAGACAGGCAGAGGAAGGAGCAAGAGGAACAGTGAGATTGGCGGGGCAGGAAGGTGCGGAGAACTA
OTOF_ex_20	CACGACGTTGTAAAACGAC	GACCTGGAGCCCTTCCC	CACGACGTTGTAAAACGACGACCTGGAGCCCTTCCC	CAGGAAACAGCTATGACC	TGGTTTGAAGTGGTGAGTGC	CAGGAAACAGCTATGACCTGGTTTGAAGTGGTGAGTGC	349	GRCh37	2	26695936	26695952	26696266	26696285	GACCTGGAGCCCTTCCCTGGGGGGCGTGGAGCCAGGCTTGGTGGCAGGGTGGATGTGGCCATACCCGTGGTGTTCCAGCTGGGGGCCGAGCGGTCTGGGGGCCGGTAGATGAAGCGTCGCAGGGAGCTGACGGCATGGGAGCCCACCAGTGTGTAGCGACCGAAGGCCCGGCAGTCCACCACACGGATGTTCAAGGGCGGGTGCAGCAGCTCGTTCTCTGGGAGGTCCTGGGGTGTTGGCGACAGGAGCCTGAGCCTCCAAGAAGGGGCAGAGGAAGCCGGCTGGCTGAGTGGAGCCACACTGGCCACAGGATGTCCTCCGCCAGGGCCTGCACTCACCACTTCAAACCA
OTOF_ex_21-1	CACGACGTTGTAAAACGAC	GCTCGTTCTCTGGGAGGTC	CACGACGTTGTAAAACGACGCTCGTTCTCTGGGAGGTC	CAGGAAACAGCTATGACC	GCTCTCTTCTCTGCACCCA	CAGGAAACAGCTATGACCGCTCTCTTCTCTGCACCCA	328	GRCh37	2	26696144	26696162	26696454	26696472	GCTCGTTCTCTGGGAGGTCCTGGGGTGTTGGCGACAGGAGCCTGAGCCTCCAAGAAGGGGCAGAGGAAGCCGGCTGGCTGAGTGGAGCCACACTGGCCACAGGATGTCCTCCGCCAGGGCCTGCACTCACCACTTCAAACCACTTGACGAGGGTGTTGAAGTTGGGGTTCTTCTTATAATTGTGGATCAGGGACGACTGCACCCCCTTCCCTGCACACTCGATGTCCACCCGTGGCCGGTCCACCTGGGCCAGGTTCACCCGCTTTAGGTCCCGTAGGCCCCAGAACAGCACCTGGGAGAGGTTGGAGGGTGGGTGCAGAGAAGAGAGC
OTOF_ex_21-2	CACGACGTTGTAAAACGAC	ACTTGACGAGGGTGTTGAAGT	CACGACGTTGTAAAACGACACTTGACGAGGGTGTTGAAGT	CAGGAAACAGCTATGACC	CACCCTCATCCCTGGAGAAC	CAGGAAACAGCTATGACCCACCCTCATCCCTGGAGAAC	338	GRCh37	2	26696285	26696305	26696604	26696623	ACTTGACGAGGGTGTTGAAGTTGGGGTTCTTCTTATAATTGTGGATCAGGGACGACTGCACCCCCTTCCCTGCACACTCGATGTCCACCCGTGGCCGGTCCACCTGGGCCAGGTTCACCCGCTTTAGGTCCCGTAGGCCCCAGAACAGCACCTGGGAGAGGTTGGAGGGTGGGTGCAGAGAAGAGAGCCCCTTAGTCAAGGGAGCCAGCCATGGGGGTGCTGGACCATCCAATAGGGAACCGGGCAGTGGGATGGGCAGTAGTTCACCCCAGATTTCAAAGGGTGGGAGCAGGGCCAGGAGAGCAGAGGAGGGGCAGGCGTTCTCCAGGGATGAGGGTG
OTOF_ex_22	CACGACGTTGTAAAACGAC	GGTCCTCAGACTCCTCATCC	CACGACGTTGTAAAACGACGGTCCTCAGACTCCTCATCC	CAGGAAACAGCTATGACC	TCCTACCCATCCTGACCAAAG	CAGGAAACAGCTATGACCTCCTACCCATCCTGACCAAAG	310	GRCh37	2	26696808	26696827	26697098	26697118	GGTCCTCAGACTCCTCATCCAAAAGGGAAGGGCCACACAGAGCCCTCGCACCTCCACTCGGTACTTGCTGAGCACGGGCCGGATGCCCATGGGCACGGGCATGATGGGACCTCGGTCCACGTCCACCGGGCCATTGATGGGGGGCAGGTCAGCCTTCCCTGCTGGTCCAATCTGGGGAATGGGGGTCACAGGTCACACACTGGGGAGCCCAGGGACAGGGTCTCTTTCCCCATGAGTTGTTTGCCATGATCTGGGGAGACAGGGAAACCCCCTAAGGACCACGCCCCCAGCTTTGGTCAGGATGGGTAGGA
OTOF_ex_23	CACGACGTTGTAAAACGAC	CCAACTCCCAGCCTCCAG	CACGACGTTGTAAAACGACCCAACTCCCAGCCTCCAG	CAGGAAACAGCTATGACC	GCTGTGGTAAGGACCAAACG	CAGGAAACAGCTATGACCGCTGTGGTAAGGACCAAACG	292	GRCh37	2	26697327	26697344	26697600	26697619	CCAACTCCCAGCCTCCAGTCCCCAGGCCTCAGCCCCTCTTCCCTGCAGTCCCACCTGCAGCAGCTCGAAGGCCGCCAGCAGGTCTCCAGCTGTGGCGTTGCCACGGTAGATCTGGTAGTACTCGAGCTGAGGTGGGAAGCGGGGTGGGCAGTACGCCTCGTCTGCCATCTTCACCAGGGGTTTGGCGAAGGTCCGGCCCATGAAGTCAGCTTTGCCCTGACGCAACAGACAACCCAGAAGCCTCTTGGTGCTTGCTGTCCACACCTGTGATCTCGTTTGGTCCTTACCACAGC
OTOF_ex_24-1	CACGACGTTGTAAAACGAC	GGTGGAGTGCAGGGAACAA	CACGACGTTGTAAAACGACGGTGGAGTGCAGGGAACAA	CAGGAAACAGCTATGACC	GTTCCGTGGAAGCTGAGTGA	CAGGAAACAGCTATGACCGTTCCGTGGAAGCTGAGTGA	298	GRCh37	2	26698158	26698176	26698437	26698456	GGTGGAGTGCAGGGAACAAGGGCCAGGTGTGGTGCTGCTGGGGTCCCTGGCACCAGAGCCCACCCATACCATGGAATCCTGGTCATAGATTTCAATGACAATGATGGGCGGATCGTCCCTCAGCTCATGAGCTTCACCATAGAGCTCCAGGTTGTCGAACACCAGCATCTGGTCCCAGGTGGGACACAGGGTCTCATTCAGCACCTGCAGCATGGGATGGGGAGACAGGGGACAAGTGACAGAGGGGGGGGCAGATGCACAAACAGAAGCCACCCCTACTCACTCAGCTTCCACGGAAC
OTOF_ex_24-2	CACGACGTTGTAAAACGAC	ACAGCTAAAGCCCGTAGCC	CACGACGTTGTAAAACGACACAGCTAAAGCCCGTAGCC	CAGGAAACAGCTATGACC	TCGAAGCCTCACCTGGGA	CAGGAAACAGCTATGACCTCGAAGCCTCACCTGGGA	396	GRCh37	2	26698580	26698598	26698959	26698976	ACAGCTAAAGCCCGTAGCCTTTCCAGTGTGACCCGCGTCTGCTGCAGTTATCTGCAGGGCTTCCCCTGAGAAACCGGGGCACTGGCTGACCTGTGGCTCCAGGCCCCACAGGCTCACAGGCCCCACAGGCTCCAGTCCCCACAGGCTCACAGGCTTCTGGTGCTCTCAAAGCCAGAGCCACTCCCTCCTCCCAGGCCCTCACCTCTGTGCACTGACTCTGATTGATGAAGAAGACGCGGGCAAAGGGGTCTGAGAGTCCGCTGCTGTCGGCGGCAAAGAGGCTGCGGGCCTGGTACATGTGCGCTCGGAGCTGGAACGCCTGCTTCTCTGTGGGGAAGGGCAGCCTGAGGTTCCAGGATGGGCAGCCCCTCCGGCCCCCTCCCAGGTGAGGCTTCGA
OTOF_ex_25-1	CACGACGTTGTAAAACGAC	GTACATGTGCGCTCGGA	CACGACGTTGTAAAACGACGTACATGTGCGCTCGGA	CAGGAAACAGCTATGACC	AGGCTCCTGGTGACCC	CAGGAAACAGCTATGACCAGGCTCCTGGTGACCC	344	GRCh37	2	26698872	26698888	26699201	26699216	GTACATGTGCGCTCGGAGCTGGAACGCCTGCTTCTCTGTGGGGAAGGGCAGCCTGAGGTTCCAGGATGGGCAGCCCCTCCGGCCCCCTCCCAGGTGAGGCTTCGAGTGAGGGGTCCTCACTCACTGGTGTAGACCAGGCTGACGGGTGGGAAGGCATGCAGGCCCAGGCCCTGGGCTGCCTTGACCTCCTGGAAGCCACAGGGCAGGCCGCACAGGAACTCCTTGCGCTGTTTGCTGAGGCCCAGCCACAGGTACAGCTCCACCTTGGCCTGCACTGTCCAGCCTGCCGAGCCGAAGCCCCGCTTCCCTGGCAGCTGGGGGTGGGCATGGGGTCACCAGGAGCCT
OTOF_ex_25-2	CACGACGTTGTAAAACGAC	CAGGAACTCCTTGCGCTGTT	CACGACGTTGTAAAACGACCAGGAACTCCTTGCGCTGTT	CAGGAAACAGCTATGACC	ATCCTCCTGCCTCCACCG	CAGGAAACAGCTATGACCATCCTCCTGCCTCCACCG	252	GRCh37	2	26699084	26699103	26699319	26699336	CAGGAACTCCTTGCGCTGTTTGCTGAGGCCCAGCCACAGGTACAGCTCCACCTTGGCCTGCACTGTCCAGCCTGCCGAGCCGAAGCCCCGCTTCCCTGGCAGCTGGGGGTGGGCATGGGGTCACCAGGAGCCTGACGGCTGCCAGGGCCCAAGAGGTGGGGAAGGGGCAGGGGCCGGCAGAGGCCCTGGTCAGAGCTGCCCTGCCCCTTCACAGCCATCCCGCTGGGCTGGGGTCCGGTGGAGGCAGGAGGAT
OTOF_ex_26	CACGACGTTGTAAAACGAC	CCCTGTCACTCAGGCTTCC	CACGACGTTGTAAAACGACCCCTGTCACTCAGGCTTCC	CAGGAAACAGCTATGACC	ATCCAGGGCTGGCTCTCT	CAGGAAACAGCTATGACCATCCAGGGCTGGCTCTCT	338	GRCh37	2	26699671	26699689	26699992	26700009	CCCTGTCACTCAGGCTTCCAGCCCCAGGTGGGGGCTGCTGCTCCCCTGAAAGGACCCAGGCCCCCATCCATCCTGCCCCCTCCAGCACCTTAAGGAAGAGCGTCTTGACCTTGGCGCAGTCCTTGCCAGTCTCCTCCTCCACGATGGAGAAGAGCAGGTCCTTGGAGGGCACACGGGCATAGGCGACACGCTTGTTGTTGCTCATCATCCAGATGAAGATGTCGGGAATGCTGTGCTGGGGCTGGGGGTTGGGGGGTGGCCAGGGGCAGTGGGTAAGGGGGTCTAGCCTCCTGATTGAGCCCCCTGATCCTGAGGGGCCCCAGAGAGCCAGCCCTGGAT
OTOF_ex_27	CACGACGTTGTAAAACGAC	GAGCCAGCCCTGGATGAG	CACGACGTTGTAAAACGACGAGCCAGCCCTGGATGAG	CAGGAAACAGCTATGACC	TGGTGAGGACGCAACTGG	CAGGAAACAGCTATGACCTGGTGAGGACGCAACTGG	290	GRCh37	2	26699995	26700012	26700268	26700285	GAGCCAGCCCTGGATGAGGCAAAGCCCCGACCCCTTGGGCCGCACCTCGTCCGCCAGGAAGCGCAGCTTCTGCAGGAAGTTCTGGCACAGCCTCAGCTTGTCCCGCACCGTGTGCCGCTTCACCTGGGCCCGCAGCATCCTGGCCTGCTGCCCCATGTTTTCCTGCGAAGGAGGGGGTGTCAGTGAACCCAGCAACTGGGGGACAGCTCGGGCCATGACAAAGGGGGTTGTGACACCTTCTCACAACCAGGCCCTCCCTCCAGCCCCCGCCGTCCAGTTGCGTCCTCACCA
OTOF_ex_28	CACGACGTTGTAAAACGAC	AGCTCGGGCCATGACAAAG	CACGACGTTGTAAAACGACAGCTCGGGCCATGACAAAG	CAGGAAACAGCTATGACC	TGAGGCGGAACTGGACAAAG	CAGGAAACAGCTATGACCTGAGGCGGAACTGGACAAAG	284	GRCh37	2	26700199	26700217	26700464	26700483	AGCTCGGGCCATGACAAAGGGGGTTGTGACACCTTCTCACAACCAGGCCCTCCCTCCAGCCCCCGCCGTCCAGTTGCGTCCTCACCAGCTCCCTCATGCAGGACTTGAGGCGCTCCCGGTCAAGCCTGGTGCGGGATGAGTGGCCCTGGTCCTTGTCAGCGAGGGAGAGGAAGCGGCTGGGGGTAGGGCGAGCCGGGGTTTAGCGAGCCTGACCAGCAGGGGCTCTGTAGATTCTTCCTCATCTGCCCAGCCCTGGCAGGGTCCCCTTTGTCCAGTTCCGCCTCA
OTOF_ex_29-1	CACGACGTTGTAAAACGAC	TTTGTCCAGTTCCGCCTCAT	CACGACGTTGTAAAACGACTTTGTCCAGTTCCGCCTCAT	CAGGAAACAGCTATGACC	GATACTCAGGATGGCCCTAGC	CAGGAAACAGCTATGACCGATACTCAGGATGGCCCTAGC	287	GRCh37	2	26700465	26700484	26700732	26700752	TTTGTCCAGTTCCGCCTCATCCTCCCCCCACCTGCCGCCCCTCCCTTCTCACCAGCAGCCACAGCTCAGCTCCTCCAGGACGCCCCGCAGGCGACGCTCAGGGTAGGACTTCTCCGTTTTGATCATCTCCTGTATGTCGTTCAGGCCTTCTTCCTGTGAATCAGGAGTGTGGGTGATGCTGGGCCACAGCCCCGCCTCCCCAGCCTCCCCAAATGCCTCCTCCCTGTTGATCAGGGGAGTGAGGGACCTCATGATCTGGGAGCTCTCGCTAGGGCCATCCTGAGTATC
OTOF_ex_29-2	CACGACGTTGTAAAACGAC	ATCATCTCCTGTATGTCGTTCA	CACGACGTTGTAAAACGACATCATCTCCTGTATGTCGTTCA	CAGGAAACAGCTATGACC	CCCGTAGCCGTGAGTTC	CAGGAAACAGCTATGACCCCCGTAGCCGTGAGTTC	331	GRCh37	2	26700586	26700607	26700901	26700917	ATCATCTCCTGTATGTCGTTCAGGCCTTCTTCCTGTGAATCAGGAGTGTGGGTGATGCTGGGCCACAGCCCCGCCTCCCCAGCCTCCCCAAATGCCTCCTCCCTGTTGATCAGGGGAGTGAGGGACCTCATGATCTGGGAGCTCTCGCTAGGGCCATCCTGAGTATCGGTCATCATGAGGAAGTCATCAATTTCCCAGGTTCTGTTCTCAGAACCTGGAGATGTTGGTGTTCATGGGGGTTCTTCAGTTCCTGAAGGAAGAAGCCACCTCTGGGCTGTGAGTCTGTGGCTCTGGTGAGCTCACAGGGCCTGGGCAGAACTCACGGCTACGGG
OTOF_ex_29-3	CACGACGTTGTAAAACGAC	AGGGACCTCATGATCTGGGA	CACGACGTTGTAAAACGACAGGGACCTCATGATCTGGGA	CAGGAAACAGCTATGACC	ACGTCAGGATCTTGGCACAT	CAGGAAACAGCTATGACCACGTCAGGATCTTGGCACAT	272	GRCh37	2	26700706	26700725	26700959	26700978	AGGGACCTCATGATCTGGGAGCTCTCGCTAGGGCCATCCTGAGTATCGGTCATCATGAGGAAGTCATCAATTTCCCAGGTTCTGTTCTCAGAACCTGGAGATGTTGGTGTTCATGGGGGTTCTTCAGTTCCTGAAGGAAGAAGCCACCTCTGGGCTGTGAGTCTGTGGCTCTGGTGAGCTCACAGGGCCTGGGCAGAACTCACGGCTACGGGGCTCAGGGCTGGCCAGAGACAGAGGGAAACCCTAGGACTGGATGTGCCAAGATCCTGACGT
OTOF_ex_30	CACGACGTTGTAAAACGAC	TGGGCAGACCAGCTTTGTG	CACGACGTTGTAAAACGACTGGGCAGACCAGCTTTGTG	CAGGAAACAGCTATGACC	CAGTCTCCTCCACTCCACCA	CAGGAAACAGCTATGACCCAGTCTCCTCCACTCCACCA	346	GRCh37	2	26702037	26702055	26702364	26702383	TGGGCAGACCAGCTTTGTGTGTTCCAGGGAAGGCCCTCTGACAGCGCCGTCTCCCCCAGGACCCCACCCCTGCTGGCCCCTGGCCTGGCCCTGACCAGCTTGTCGGCAATGTGGTCCATGATGTTGGCATTGTAGAGGCGGCGGCGCTGGTCCGGCCACCAGCTCTTGATGTAGATGCAGGGCTTTCGCTCCAGGTAGGGCAGATGGAAGTAGTTCCTGGGGTGGGCAGAGGCGGGAGGTGAGGTCTTGGGGGCCCAGGGAGGTGGGAGGGCCAGGCCACAGGAGGATGGGAGGCTGGGCCCACCTGTCGGTGACCTGGGGCCGCATTGGTGGAGTGGAGGAGACTG
OTOF_ex_31	CACGACGTTGTAAAACGAC	AGGCGGGAGGTGAGGT	CACGACGTTGTAAAACGACAGGCGGGAGGTGAGGT	CAGGAAACAGCTATGACC	CCTTTCCCAAACCCAAGGC	CAGGAAACAGCTATGACCCCTTTCCCAAACCCAAGGC	347	GRCh37	2	26702266	26702281	26702595	26702613	AGGCGGGAGGTGAGGTCTTGGGGGCCCAGGGAGGTGGGAGGGCCAGGCCACAGGAGGATGGGAGGCTGGGCCCACCTGTCGGTGACCTGGGGCCGCATTGGTGGAGTGGAGGAGACTGAGGCCAGGTCCCCGGCATCACCGGCCTCGTCATCACTTGCGTTCTGAATCAGGTCTACTTCTTCCTCATCCCCCGGCTCCTTCCGGGGCCGAGGCCGCTGGGGCCGGGACAGGCCATCAACTTCGTTCCCATAGTTGCCTGGAGCAGAATGGGCCCAGAAGGCCTAGAGTGCATTCCCCACCAGGCCCCTCCCACCGTCCAATCCGGTGCTGCCTTGGGTTTGGGAAAGG
OTOF_ex_32	CACGACGTTGTAAAACGAC	GGGTCAACGTTCCCTACAAGA	CACGACGTTGTAAAACGACGGGTCAACGTTCCCTACAAGA	CAGGAAACAGCTATGACC	GCCACCCTTACTCAAGCTCA	CAGGAAACAGCTATGACCGCCACCCTTACTCAAGCTCA	291	GRCh37	2	26702935	26702955	26703207	26703226	GGGTCAACGTTCCCTACAAGAGTGAGGACAGGGCTGAGGTGCAGAGCCTCACACTTACCACCTGCAGCCTAGGCCTGAAGCCCCCGTGGGCCCAGCACTCACCTAGGCCCGAAGCCCCCGTGGGCCCAGCACTCACCTATGGTGACCTCAAAGGTGATGGGCTTGTCTCCGTTTCTCCGGTCGATCATTGAGGCCTCCAGGAAGGCTCCAAAGAGAAAGAATTCTTCCATTTTACCTGCACAGCTCTGTGGGGAGGCAGTTCAAAGCGTTCCTGAGCTTGAGTAAGGGTGGC
OTOF_ex_33-1	CACGACGTTGTAAAACGAC	AGGTGACTCAGGGAGAAGG	CACGACGTTGTAAAACGACAGGTGACTCAGGGAGAAGG	CAGGAAACAGCTATGACC	CCCAGGGAAACTGGATGTG	CAGGAAACAGCTATGACCCCCAGGGAAACTGGATGTG	344	GRCh37	2	26703587	26703605	26703913	26703931	AGGTGACTCAGGGAGAAGGGGGCTGAGCTGGAGGCCCTGGGGGACAGCACAGTGCCTGGGGTCTCACCTCCGAGATGGGCGTGGCCTGCTCCACCTGCACCTCTGTGGAGCTGGTGAGCTCAGGGTTGGAGGTGTCTACGATCTCCACAGCCAGGCCCAGCAGGAGCCGGGCCCGGAAGGACACACCCTCCCCCAGGCCCTCGTTCAGGTCCTGATGCTCATCCAGCAGCGTGTAGTTACGTGTGGAGCCGTACATGTTCACCCAGGCTGGGCCCAGTGTGGGCAGGAAGCCTGTGGCAGTGGGAACAAAAATGAGGGGGCAGCGTCACATCCAGTTTCCCTGGG
OTOF_ex_33-2	CACGACGTTGTAAAACGAC	ATTCCTTCCCTTCAGGCCAC	CACGACGTTGTAAAACGACATTCCTTCCCTTCAGGCCAC	CAGGAAACAGCTATGACC	CACTCACACACACATGCCAC	CAGGAAACAGCTATGACCCACTCACACACACATGCCAC	295	GRCh37	2	26705214	26705233	26705490	26705509	ATTCCTTCCCTTCAGGCCACTCCCTCTGCCCCCCAGCACACCGGGTCTCCCGCTGCTGACCTTTGTCTCCGTCATTAGAAATCTTGCGCAGGTCAATGAAGTGGGTGCCGATGGCCACGTCGTTGACCTTGTCCGAGTCTCGGATCTGCACCTTCATGCGTTTGCAGAGTGGGGGGAAGAGGTCTGTAAAGACGACCTGCTCATTCCACAGGGGCTCATAGCTGCTCTTCTGCACTGAAGTCTTGCCCTGGTGGAAGGGGGAGCACAGGTGAGGGCGTGGCATGTGTGTGTGAGTG
OTOF_ex_33-3	CACGACGTTGTAAAACGAC	CCTTGTGATACCTGTCACCCA	CACGACGTTGTAAAACGACCCTTGTGATACCTGTCACCCA	CAGGAAACAGCTATGACC	CCAGGAGTGTGTAGATGCCA	CAGGAAACAGCTATGACCCCAGGAGTGTGTAGATGCCA	317	GRCh37	2	26706277	26706297	26706575	26706594	CCTTGTGATACCTGTCACCCAGCCCCAGCCTCCTGTACCTCATACCCCAGTACCTTCTGGCCAGCAAAGAAGACTTGCACGTAGGGGTCCACGAGGTCCTTGTTTTCACCGATGAAAGCCTTCTTTACATTGGCCATGAGGCTTGTGTTCATACGGGGCAGCCCCTCTGCTCGGTAAATTTTCACATAGAACCGGGCCCACTGGCGTTCGGGGGGCACCCCCTCGGGGAGCAGCAAGTTCCTGCCAGCACATACAGCCAGGGCCATGGTCACCAGGTCCAGGTCCCCAACCCCCATCCTGGCATCTACACACTCCTGG
OTOF_ex_34-1	CACGACGTTGTAAAACGAC	TCTCAGCCATCCTCCATCAC	CACGACGTTGTAAAACGACTCTCAGCCATCCTCCATCAC	CAGGAAACAGCTATGACC	TCCATCACAAGTGGGCCAT	CAGGAAACAGCTATGACCTCCATCACAAGTGGGCCAT	336	GRCh37	2	26707156	26707175	26707474	26707492	TCTCAGCCATCCTCCATCACCCCCTGCCCCTGCCCTGCCTCGGAAGAGTGGGGCTGCTTGGGAGAGTGAGCGAGAGCAGGGTGAGGGAGACGGGTGGCAGGTGCTCTCAGCAAACCCTCACCGGGGGCTCCCTGGGGGAAGGAAGGGCTGGCTCAGACTCCAGGGGCTGGGGTAGCTGGGCCTCACCCCTCAATGTCATCTTCGTCGGTCTCATTGGCCTTGTGGGGCGTCTTGATGTTGTCCCCTTTGCCCACCACGGCAACGTCACACTTCACGTAGCCCTTCAGCCCCGAGGAGATGTCATCGGGGTCAGACAGGATGGCCCACTTGTGATGGA
OTOF_ex_34-2	CACGACGTTGTAAAACGAC	ACACTTCACGTAGCCCTTCA	CACGACGTTGTAAAACGACACACTTCACGTAGCCCTTCA	CAGGAAACAGCTATGACC	AAGTCACACCACTCATGGGAT	CAGGAAACAGCTATGACCAAGTCACACCACTCATGGGAT	319	GRCh37	2	26707422	26707441	26707721	26707741	ACACTTCACGTAGCCCTTCAGCCCCGAGGAGATGTCATCGGGGTCAGACAGGATGGCCCACTTGTGATGGAACTGGTGCTCTGCAATGATGAGGGGTGGGCACTGCACCAGACACCCCCACCCAGAGCGTCTCCCAGTGCTCAGGGCAGGCCAAGGGGTGGCAGAACCAAATGCTGTCTTGGTCCCTAGAGTCCCGGGACCTGGGGCCACAGCTCTGCCTGTCCCTAGCCCAGGGTGTGATAGAGTCTGAGGTCCTCTGGAGCTGGGGCAGTGGGTGCATGGCCTGCCCATGGACATATATCCCATGAGTGGTGTGACTT
OTOF_ex_35-1	CACGACGTTGTAAAACGAC	GCACTATTCAGAGGCATCCA	CACGACGTTGTAAAACGACGCACTATTCAGAGGCATCCA	CAGGAAACAGCTATGACC	CCCTCCAGTACTTCGTCTTC	CAGGAAACAGCTATGACCCCCTCCAGTACTTCGTCTTC	265	GRCh37	2	26712351	26712370	26712597	26712616	GCACTATTCAGAGGCATCCAATGAAAGGGGTGGGTGGGGGCCAGAATCCAGCCTGTCCCTACTTGCCCAGCCGTGTGTCCAGGCACGGCGCTGCCTCTTTATCATGGGTCTAGACAGAGGGGGCCCCTCTCAAGTCTGCACAAAGGTGCAGTTTGAGGGAGTGGCCCTGCCGGCCAGGGGCTGCTCCCCACTCACCGAAATCTTGATGATCTTGTCAAACATGACATCCGGAGAGACATGGAAGTCGAAGACGAAGTACTGGAGGG
OTOF_ex_35-2	CACGACGTTGTAAAACGAC	TGTCAAACATGACATCCGGAGA	CACGACGTTGTAAAACGACTGTCAAACATGACATCCGGAGA	CAGGAAACAGCTATGACC	TAGAACCCAGGTCTGCTTGC	CAGGAAACAGCTATGACCTAGAACCCAGGTCTGCTTGC	374	GRCh37	2	26712563	26712584	26712918	26712937	TGTCAAACATGACATCCGGAGAGACATGGAAGTCGAAGACGAAGTACTGGAGGGGGAAGGATCCAGGCCTGCTGTCACTGAGGGCAGCAGCAACAGCCCAGGCAGTGTTGGGCCCCTCCCTCCTCGCAGGGCCTGTCTGCACCCCAGACATTTGCCCTGAGCCCCAAAGTTCAGAGGAGCAGCAGAGGCAACTCATCTGATCCTGATTGACCCTGGTGGTGGGTGGTAGGAAGCAGAGCCCCATCCCCTAGGTGGGGCTGGTGCTGGCTAGTGTGGGGTGGGAAAGGAACTTGGAACAGTAGGTGGGACAGCCCATGCCCTTGTACTGTGCTCAGAAGAGGCACAGGGCCAGGGAGCAAGCAGACCTGGGTTCTA
OTOF_ex_36	CACGACGTTGTAAAACGAC	CTTGACTTCCAGCCACTCCTA	CACGACGTTGTAAAACGACCTTGACTTCCAGCCACTCCTA	CAGGAAACAGCTATGACC	CAGGATCACCCAGCAGATGA	CAGGAAACAGCTATGACCCAGGATCACCCAGCAGATGA	394	GRCh37	2	26717716	26717736	26718091	26718110	CTTGACTTCCAGCCACTCCTATTTCTCCTGGGGAGGGCTGGGGCCACCCTCCTGCCATATTTACAGAGGCTCCTTTCCCCACAGGGCCACTGACCTCGTTGTAATAGGGGCAGTTAGTGGACTCCTTCATGGATGTGTACTTCTTGTCGTCACCCACCTCCACGCACACCACAGGGTCCATGTTCAAGCCCACCAGCTGCCGGGCCTCGATCACCGTGATGCTGACCTGCAGGCAGGAGAAGGGGGAGCCAGAAGGAAAGCTGCCTGAGCCTAGGAGCCTGGTCCCGCAGGGGTCCAGGGGCTGGGGCAGCAGGGTCAGAGGGAGGGCCCGGGAGCCAGCACTGGCCTCCTGGGCTCCATTCTGACCACTGCCTCTCATCTGCTGGGTGATCCTG
OTOF_ex_37	CACGACGTTGTAAAACGAC	CCTGGATCCATGCCTCAGTA	CACGACGTTGTAAAACGACCCTGGATCCATGCCTCAGTA	CAGGAAACAGCTATGACC	TGTTGAGGCCTCTGAAGACA	CAGGAAACAGCTATGACCTGTTGAGGCCTCTGAAGACA	324	GRCh37	2	26724522	26724541	26724827	26724846	CCTGGATCCATGCCTCAGTATAGTGGATAATGCACATCCGGCTAGAATCCCCCACTAGAGCAGAGTCTGAAAGACATGAGGCCTCCAGGTGCCCACCTACCTGGTAATCCATGGGCCGCCCAGCACTTGGCTCCATCTTAATGTCTGGCTTAGATCTGAGGAAGAGAATGTACCATCAGGCCTGGGGTATGGGGACTGCTTGTTGGGGAGGAGGACACTGGCAGTGGTTAGACCTGGGAGTGGGCAGAGGGACAGAATCATGGTCTTTAAACACTCAAGCACTGCCAAGAATAGTGAGGATTAGTTGTCTTCAGAGGCCTCAACA
OTOF_ex_38	CACGACGTTGTAAAACGAC	AGGAAGAAGCCGTCCATGAG	CACGACGTTGTAAAACGACAGGAAGAAGCCGTCCATGAG	CAGGAAACAGCTATGACC	CTCTCAGCTTTCTGGATGCC	CAGGAAACAGCTATGACCCTCTCAGCTTTCTGGATGCC	333	GRCh37	2	26725052	26725071	26725366	26725385	AGGAAGAAGCCGTCCATGAGCCCTGATTCTTCCCTACCCAAATTCCAATCATGGCAAGCCAGGTCCTGCCTGACAGGGTGGGGGCAGCTGGGGTTGCAGGGCTCCCGTCCACTCACCGCTTGTTGGAGACATTAGTGGTGAGAGCTGTGACTGAGGCTAGAGACACCGAGTCGGGATCCAGTCCATCTCCTAGCCGAATGGCCAGATGGTCAAGGTCTTCCATCTCCAGCACCGCCGGTTCATCTGGGGAAGATGAAAGACTGGTTAGGTGGGCTGACTGATGGTGAGATAGTGACCATTTCTCCTTTTACTCTGGCATCCAGAAAGCTGAGAG
OTOF_ex_39-1	CACGACGTTGTAAAACGAC	GAACCGGGAGCAACGAG	CACGACGTTGTAAAACGACGAACCGGGAGCAACGAG	CAGGAAACAGCTATGACC	CCTGCACCTCATTCTGGT	CAGGAAACAGCTATGACCCCTGCACCTCATTCTGGT	349	GRCh37	2	26726396	26726412	26726728	26726745	GAACCGGGAGCAACGAGGGCGGGAGGAGCCTTGTAACCAGGCACCCCCGACAGAGGGCGCTGCCCGTTTCCCTCCCTCGGCCCTAGGGCGTCTCCTTCCTAGAGGGCCACGCATCACTGGGTGGGGCCTGGCCCTGGGACGACCTATCCCAGGAGGGCCTTTTGGCAGCCGGGCAGGGGCTGGAAAGCGGCGGGAGGGCGCCGCGAGGCGCGGGGCTGCGGGGCTCACGCGGCACCTGTCCTACCTGGTCTTTGGGGCTCCTCCTTGTGAGACCGGTTTTTGCCGAGCTTCATGGCGGAGAACACGCTCCTCCCGGCTCTGTGAGGGGGGCCACCAGAATGAGGTGCAGG
OTOF_ex_39-2	CACGACGTTGTAAAACGAC	CTTCATGGCGGAGAACACG	CACGACGTTGTAAAACGACCTTCATGGCGGAGAACACG	CAGGAAACAGCTATGACC	TGTGAAAGGATGGCAAAGGC	CAGGAAACAGCTATGACCTGTGAAAGGATGGCAAAGGC	260	GRCh37	2	26726683	26726701	26726924	26726943	CTTCATGGCGGAGAACACGCTCCTCCCGGCTCTGTGAGGGGGGCCACCAGAATGAGGTGCAGGGAGAGGGACGCATGGAGGAAAACACACAAACACAGAAGAGCCAAACATGAGAGAACACATCAGAGAAGGGAGATGGACCCGGCCCCTCACCTACTGGTCCCGAGACAGATCGGGATCTGTCTTCCCAAATTGGGAGCCAGGAGGGGGAATCAGGGCAGTGAGAGACCCCTCCACTTCCGCCTTTGCCATCCTTTCACA
OTOF_ex_40-1	CACGACGTTGTAAAACGAC	CCCTTGGATGTCTCTCCAGAAG	CACGACGTTGTAAAACGACCCCTTGGATGTCTCTCCAGAAG	CAGGAAACAGCTATGACC	CCTCCCTCCCTTCAGACCA	CAGGAAACAGCTATGACCCCTCCCTCCCTTCAGACCA	336	GRCh37	2	26739146	26739167	26739464	26739482	CCCTTGGATGTCTCTCCAGAAGCTCAGCCCTGTACTCTGAGCCCAGCTAGGCCTAGAGAGGCCTGTCAGTAGGACCAGGCCCCAGGTCTCTTCCCCGTGTCTTGGGAGCAGTGGGCAGCCAGAGGGGTCCTGCCTGTTACCTCCGGAAGCTCTTCTCTCCTGGGGGCCGGGAGCTGGGCCGGGAGCCTGGGAGCAGTCCATCCGTCTCTTGGCTGTCCTTCTCTTCCTCTTGAAGAGACTCATCTCCCAGGAAGTCCCCATCGTCCCAGGAGCCCACTGTGCCGTCAGTGGCCTGATACCGGACCTCCACGCACAGGCTGGTCTGAAGGGAGGGAGG
OTOF_ex_40-2	CACGACGTTGTAAAACGAC	AGCAGTCCATCCGTCTCTTG	CACGACGTTGTAAAACGACAGCAGTCCATCCGTCTCTTG	CAGGAAACAGCTATGACC	CTGACCCGGTCTGCACAA	CAGGAAACAGCTATGACCCTGACCCGGTCTGCACAA	333	GRCh37	2	26739337	26739356	26739653	26739670	AGCAGTCCATCCGTCTCTTGGCTGTCCTTCTCTTCCTCTTGAAGAGACTCATCTCCCAGGAAGTCCCCATCGTCCCAGGAGCCCACTGTGCCGTCAGTGGCCTGATACCGGACCTCCACGCACAGGCTGGTCTGAAGGGAGGGAGGCGGTGGTGAGCAGCTGGGATGGTGACAGCAATCTCCACCCCGTATATGTGGCTGCTTGGTGGTGTTTACACAGCGCTTCCACACCCTTGCCTCACTGGAGGAGGTCAGGATGGTATGATCCCCTCTGCCCCATTTTGCTGATGAGAAAACAGAGGCTCTGAAAGGCTGACTTGTGCAGACCGGGTCAG
OTOF_ex_41	CACGACGTTGTAAAACGAC	CAGCAGAGTCTGACCTGAGT	CACGACGTTGTAAAACGACCAGCAGAGTCTGACCTGAGT	CAGGAAACAGCTATGACC	CACCCTGGTCTCTTCCATGT	CAGGAAACAGCTATGACCCACCCTGGTCTCTTCCATGT	298	GRCh37	2	26741728	26741747	26742007	26742026	CAGCAGAGTCTGACCTGAGTCTCCTCCTCCTGCGACACCTCGCCATGCATGAGAGGCATTCCCCAGACCACCCCATGTGTGAGGCAGGGAGAACAGACCCCCAGATGGCCCCATATGGGAAAGTCCAGGAACTCCGTGGGGCATACCCACCTTGATGATAGCATTGTTGTCATCAATCAGCGTGTCAGTCACCTCCACATGGCTCTCCTCTACCACCTTCTGCAGCACCATGCGGAAGGTCCCGATGAGCCTGGGGATGGCAGAGGGGGCACGGTGGTAACATGGAAGAGACCAGGGTG
OTOF_ex_42	CACGACGTTGTAAAACGAC	AGAGGGTAGCCCAAGGAGA	CACGACGTTGTAAAACGACAGAGGGTAGCCCAAGGAGA	CAGGAAACAGCTATGACC	GCTCTACAAGGTGGTTGTTGG	CAGGAAACAGCTATGACCGCTCTACAAGGTGGTTGTTGG	349	GRCh37	2	26750625	26750643	26750954	26750974	AGAGGGTAGCCCAAGGAGAAGAGCAGGCTCCCAGCCCGTCCAGGCCCAGCCCCTCCTGCCCCATCCCACACTTACTTGTTGCTGAAGACTTTGCTGTAGTTGAAAACCTGAATCTCCAGCATCTCATTTCTGTCGATGCTGCTGGCCACCGGCCACCGAAATGTCTGGGGAGAGAGGGACAACTGCGGCTTCGGTGGCAATAACAGGTAGGAGCCGTGGGGTGTGGGAGGGGAATCTCTTGTGGGGATCTCCAACAGTCAGAGTGGCCCCTCACTTGGGCCCAGTGCTCCCCAGGGACAAAGCATTGACACCTGGAATCTCATTTAGTTCCAACAACCACCTTGTAGAGC
OTOF_ex_43	CACGACGTTGTAAAACGAC	CAAGAGGCAGCGAAGGGT	CACGACGTTGTAAAACGACCAAGAGGCAGCGAAGGGT	CAGGAAACAGCTATGACC	CTTTGACCCGCTTCCCTCA	CAGGAAACAGCTATGACCCTTTGACCCGCTTCCCTCA	346	GRCh37	2	26760511	26760528	26760839	26760857	CAAGAGGCAGCGAAGGGTGGCTGTTCCCCTCTGGGCTCAGGGCTGAGGGAGGGGGGAGTCTTGGGCCTCCTACCTCATCAAAGTCAGCCACATCCTCACAGTTCTCCAGGACCCGAGAGTAGAAGGATTGCCCTGTGGGGAAAGAGGAAATAAATTCTAGGGTCAGAGCTGTCCAGACGATGAGCATGGGGTCAGACCTCCTCATCCTGGGAGTCGTCCTAACAGCATTTGACTTTTCATGCAACATGGGACCTCGTGGCTTGCTCACCTCTCCCAGGGTGAGGCCAGTCCCCATGCGGCTTCTTCTCTGACCCTCTCAGCAGCCTCGTGAGGGAAGCGGGTCAAAG
OTOF_ex_44-1	CACGACGTTGTAAAACGAC	TTCCCACCCATCCTCCCA	CACGACGTTGTAAAACGACTTCCCACCCATCCTCCCA	CAGGAAACAGCTATGACC	TTGGTTGCCTTGGTCTCTGT	CAGGAAACAGCTATGACCTTGGTTGCCTTGGTCTCTGT	336	GRCh37	2	26781257	26781274	26781574	26781593	TTCCCACCCATCCTCCCAGCCCTGTCCTATCCCCGGCCACCTCCAGAGCATGGGCTGGTCCAGCTCTCAGAGCTGGCGTCCCTCTGAGACAGCGGCTTCCCTACCTCGGAAAGTCACTTTGGCGATCCGGTCGCCCCTGCCCCGCAGCTCCGAGACTGTCTTGAGGTGGATGAGCAAGGCCATGCTGGTGTGGGCTGCCTGGCACTGCCAGGCAGGAGCAGCGGGAAGGAGCTAGCCGGTGGAGCACGGCTCACACGCCTCTCTCTTCTCTGCCGCTGCCTCCTCCTCCTCCTCCCGACCCCCCTCCGATGCTGCCCACAGAGACCAAGGCAACCAA
OTOF_ex_44-2	CACGACGTTGTAAAACGAC	ACACGCCTCTCTCTTCTCTG	CACGACGTTGTAAAACGACACACGCCTCTCTCTTCTCTG	CAGGAAACAGCTATGACC	AAGACACCTGAAGCTGGACA	CAGGAAACAGCTATGACCAAGACACCTGAAGCTGGACA	293	GRCh37	2	26781509	26781528	26781783	26781802	ACACGCCTCTCTCTTCTCTGCCGCTGCCTCCTCCTCCTCCTCCCGACCCCCCTCCGATGCTGCCCACAGAGACCAAGGCAACCAAGCCGAGCTAAGCTGCTCCTGCAGCGACTCACAGAGCCTCACAGCCCCCGCCCCTCCAAGTTGTCAGCCCAGCGTGTGTGTATCGGTGTGTGCGTGTGTGTGTGTGTGTGTGTGCACCCAATGTGCAGCCTGGGAGTGCGGCAGAGTTGGAATTCATTATTCAGCAGCCGCCGGCTCCCAGATAAAGCTCTGTCCAGCTTCAGGTGTCTT
GJB2_ex_1-1	CACGACGTTGTAAAACGAC	ACACTCTGGCAACTTACCCA	CACGACGTTGTAAAACGACACACTCTGGCAACTTACCCA	CAGGAAACAGCTATGACC	TGCCATTATGCTTGACATGGTT	CAGGAAACAGCTATGACCTGCCATTATGCTTGACATGGTT	316	GRCh37	13	20761492	20761511	20761787	20761808	ACACTCTGGCAACTTACCCATTGGTGTTATGAAATATAAAACATTAATGTATTTATATAAAAAGTGATAGATGAAATTAAAATTTGCTGTTCTATTAAAACCATATTAGATTTTAAATTATTATAGAGATTATATTTTAATGTTTTAAATGTATTTGATACATTACAAAATTATTTTAGTTACAAGCATATCATTAAAGCTATTCTTTATTATTACAAAATGCTTTTACAATGCTATTCTTGACAACAGGAAAATACTTACCCTCACTGAAATATGTGGAGTACCATTTTTTGGAAACCATGTCAAGCATAATGGCA
GJB2_ex_1-2	CACGACGTTGTAAAACGAC	ACAATGCTATTCTTGACAACAGG	CACGACGTTGTAAAACGACACAATGCTATTCTTGACAACAGG	CAGGAAACAGCTATGACC	ACAGATTTGGAAAGACTGGACT	CAGGAAACAGCTATGACCACAGATTTGGAAAGACTGGACT	281	GRCh37	13	20761719	20761741	20761979	20762000	ACAATGCTATTCTTGACAACAGGAAAATACTTACCCTCACTGAAATATGTGGAGTACCATTTTTTGGAAACCATGTCAAGCATAATGGCAATATTCAGGTTCAATCTTCCTATAGATCTGCTCAATATTTATCTAAACCTTAGCTTCTATTCTTTTCACATGTTATTAGCTATATTTTCACTTAAAAAATTGGAGGCTGAAGGGGTAAGCAAACAAACTTTTGAAGTAGACAAAGCTCATCTTTAATCAACAGACTTTAGAGTCCAGTCTTTCCAAATCTGT
GJB2_ex_1-3	CACGACGTTGTAAAACGAC	ACCATGTCAAGCATAATGGCA	CACGACGTTGTAAAACGACACCATGTCAAGCATAATGGCA	CAGGAAACAGCTATGACC	CATGACTGTGGTAGCCAGC	CAGGAAACAGCTATGACCCATGACTGTGGTAGCCAGC	342	GRCh37	13	20761788	20761808	20762112	20762130	ACCATGTCAAGCATAATGGCAATATTCAGGTTCAATCTTCCTATAGATCTGCTCAATATTTATCTAAACCTTAGCTTCTATTCTTTTCACATGTTATTAGCTATATTTTCACTTAAAAAATTGGAGGCTGAAGGGGTAAGCAAACAAACTTTTGAAGTAGACAAAGCTCATCTTTAATCAACAGACTTTAGAGTCCAGTCTTTCCAAATCTGTTTTTAACGACAGAAACTTCTCCCTCCCCTGCCCCATTTTGTCCTCCCCATTAAATGGTACTGTGTCAATAAAATTCCCAAGCGACCTCTTTAAATCAGCGTTCTTTCCGATGCTGGCTACCACAGTCATG
GJB2_ex_1-4	CACGACGTTGTAAAACGAC	CGACAGAAACTTCTCCCTCC	CACGACGTTGTAAAACGACCGACAGAAACTTCTCCCTCC	CAGGAAACAGCTATGACC	GCACCTAACAACATTGTAGCC	CAGGAAACAGCTATGACCGCACCTAACAACATTGTAGCC	304	GRCh37	13	20762007	20762026	20762291	20762311	CGACAGAAACTTCTCCCTCCCCTGCCCCATTTTGTCCTCCCCATTAAATGGTACTGTGTCAATAAAATTCCCAAGCGACCTCTTTAAATCAGCGTTCTTTCCGATGCTGGCTACCACAGTCATGGAAAAGGGAGATGTGTTGGACAGGCCTGTCATTACAGGTAGTAGTTGGTGGTACATCCAGTCTGTATTTCTTACACAAAATTACATCTAAATATTTGACATGAGGCCATTTGCTATCATAAGCCATCACTAGGAACTTCTAGTCTGTCTCACTCGATTGAGGCTACAATGTTGTTAGGTGC
GJB2_ex_1-5	CACGACGTTGTAAAACGAC	TTGACATGAGGCCATTTGCT	CACGACGTTGTAAAACGACTTGACATGAGGCCATTTGCT	CAGGAAACAGCTATGACC	TGGACAAAGTTACCAGTGCC	CAGGAAACAGCTATGACCTGGACAAAGTTACCAGTGCC	336	GRCh37	13	20762225	20762244	20762542	20762561	TTGACATGAGGCCATTTGCTATCATAAGCCATCACTAGGAACTTCTAGTCTGTCTCACTCGATTGAGGCTACAATGTTGTTAGGTGCTATGACCACAATGAATACAACAGACAGCCTCTCAGCTGTGCTGCAAAGTATTCATAACCAAAAGACCATATTTCAAATTAAATCATAGTAGCGAATGACATACCATTTACATATTACAATCTGAGCCTCTGAAACAGGGGGAACATATAATGGTATCCAGAACATCTTTACATCAAAATAACCTATCATACTACAAAGTTTTCACTTCCAAAAAGTGTAACAGAGTTTAAGGCACTGGTAACTTTGTCCA
GJB2_ex_1-6	CACGACGTTGTAAAACGAC	TCTGAGCCTCTGAAACAGGG	CACGACGTTGTAAAACGACTCTGAGCCTCTGAAACAGGG	CAGGAAACAGCTATGACC	AAACAGAGGATATCGGCATTTGTT	CAGGAAACAGCTATGACCAAACAGAGGATATCGGCATTTGTT	306	GRCh37	13	20762431	20762450	20762714	20762737	TCTGAGCCTCTGAAACAGGGGGAACATATAATGGTATCCAGAACATCTTTACATCAAAATAACCTATCATACTACAAAGTTTTCACTTCCAAAAAGTGTAACAGAGTTTAAGGCACTGGTAACTTTGTCCACTGTTAGAGATTAAAACTTCCAAAGCAAATGAAAGAACCAATGTTCACCTTTAACGTGGGGAAAGTTGGCAAAAAGAACCCCAGGAGGACACCCAAACCTTCTCTGTGTCCTCTGTGGAACCTGGCTTTTTTCTCTTGTCCTCAGAGAAAGAAACAAATGCCGATATCCTCTGTTT
GJB2_ex_1-7	CACGACGTTGTAAAACGAC	CAATGTTCACCTTTAACGTGGG	CACGACGTTGTAAAACGACCAATGTTCACCTTTAACGTGGG	CAGGAAACAGCTATGACC	TGTAGGCCTCAGGTGAAACT	CAGGAAACAGCTATGACCTGTAGGCCTCAGGTGAAACT	303	GRCh37	13	20762600	20762621	20762884	20762903	CAATGTTCACCTTTAACGTGGGGAAAGTTGGCAAAAAGAACCCCAGGAGGACACCCAAACCTTCTCTGTGTCCTCTGTGGAACCTGGCTTTTTTCTCTTGTCCTCAGAGAAAGAAACAAATGCCGATATCCTCTGTTTAAAATATGAAAGTACCTTACACCAATAACCCCTAACAGCCTGGGGTCTCAGTGGAACTAACTTAAGTGAAAGAAAATTAAGACAGGCATAGAATTAGGCCTTTGTTTTGAGGCTTTAGGGGAGCAGAGCTCCATTGTGGCATCTGGAGTTTCACCTGAGGCCTACA
GJB2_ex_1-8	CACGACGTTGTAAAACGAC	TCAGAGAAAGAAACAAATGCCGA	CACGACGTTGTAAAACGACTCAGAGAAAGAAACAAATGCCGA	CAGGAAACAGCTATGACC	ACAGCATGAGAGGGATGAGG	CAGGAAACAGCTATGACCACAGCATGAGAGGGATGAGG	305	GRCh37	13	20762703	20762725	20762989	20763008	TCAGAGAAAGAAACAAATGCCGATATCCTCTGTTTAAAATATGAAAGTACCTTACACCAATAACCCCTAACAGCCTGGGGTCTCAGTGGAACTAACTTAAGTGAAAGAAAATTAAGACAGGCATAGAATTAGGCCTTTGTTTTGAGGCTTTAGGGGAGCAGAGCTCCATTGTGGCATCTGGAGTTTCACCTGAGGCCTACAGGGGTTTCAAATGGTTGCATTTAAGGTCAGAATCTTTGTGTTGGGAAATGCTAGCGACTGAGCCTTGACAGCTGAGCACGGGTTGCCTCATCCCTCTCATGCTGT
GJB2_ex_1-9	CACGACGTTGTAAAACGAC	ATCTGGAGTTTCACCTGAGGC	CACGACGTTGTAAAACGACATCTGGAGTTTCACCTGAGGC	CAGGAAACAGCTATGACC	CTGGCCTTGTCCCAACACT	CAGGAAACAGCTATGACCCTGGCCTTGTCCCAACACT	330	GRCh37	13	20762878	20762898	20763190	20763208	ATCTGGAGTTTCACCTGAGGCCTACAGGGGTTTCAAATGGTTGCATTTAAGGTCAGAATCTTTGTGTTGGGAAATGCTAGCGACTGAGCCTTGACAGCTGAGCACGGGTTGCCTCATCCCTCTCATGCTGTCTATTTCTTAATCTAACAACTGGGCAATGCGTTAAACTGGCTTTTTTGACTTCCCAGAACAATATCTAATTAGCAAATAACACAATTCAGTGACATTCAGCAGGATGCAAATTCCAGACACTGCAATCATGAACACTGTGAAGACAGTCTTCTCCGTGGGCCGGGACACAAAGCAGTCCACAGTGTTGGGACAAGGCCAG
GJB2_ex_1-10	CACGACGTTGTAAAACGAC	TCCAGACACTGCAATCATGAAC	CACGACGTTGTAAAACGACTCCAGACACTGCAATCATGAAC	CAGGAAACAGCTATGACC	CGGAGACATGAGAAGAAGAGGA	CAGGAAACAGCTATGACCCGGAGACATGAGAAGAAGAGGA	308	GRCh37	13	20763121	20763142	20763408	20763429	TCCAGACACTGCAATCATGAACACTGTGAAGACAGTCTTCTCCGTGGGCCGGGACACAAAGCAGTCCACAGTGTTGGGACAAGGCCAGGCGTTGCACTTCACCAGCCGCTGCATGGAGAAGCCGTCGTACATGACATAGAAGACGTACATGAAGGCGGCTTCGAAGATGACCCGGAAGAAGATGCTGCTTGTGTAGGTCCACCACAGGGAGCCTTCGATGCGGACCTTCTGGGTTTTGATCTCCTCGATGTCCTTAAATTCACTCTTTATCTCCCCCTTGATGAACTTCCTCTTCTTCTCATGTCTCCG
GJB2_ex_1-11	CACGACGTTGTAAAACGAC	TGACCCGGAAGAAGATGCTG	CACGACGTTGTAAAACGACTGACCCGGAAGAAGATGCTG	CAGGAAACAGCTATGACC	TTGTGGCTGCAAAGGAGGT	CAGGAAACAGCTATGACCTTGTGGCTGCAAAGGAGGT	323	GRCh37	13	20763288	20763307	20763593	20763611	TGACCCGGAAGAAGATGCTGCTTGTGTAGGTCCACCACAGGGAGCCTTCGATGCGGACCTTCTGGGTTTTGATCTCCTCGATGTCCTTAAATTCACTCTTTATCTCCCCCTTGATGAACTTCCTCTTCTTCTCATGTCTCCGGTAGGCCACGTGCATGGCCACTAGGAGCGCTGGCGTGGACACGAAGATCAGCTGCAGGGCCCATAGCCGGATGTGGGAGATGGGGAAGTAGTGATCGTAGCACACGTTCTTGCAGCCTGGCTGCAGGGTGTTGCAGACAAAGTCGGCCTGCTCATCTCCCCACACCTCCTTTGCAGCCACAA
GJB2_ex_1-12	CACGACGTTGTAAAACGAC	CTCTTCTTCTCATGTCTCCGGT	CACGACGTTGTAAAACGACCTCTTCTTCTCATGTCTCCGGT	CAGGAAACAGCTATGACC	CGCCCAGAGTAGAAGATGGAT	CAGGAAACAGCTATGACCCGCCCAGAGTAGAAGATGGAT	325	GRCh37	13	20763410	20763431	20763715	20763735	CTCTTCTTCTCATGTCTCCGGTAGGCCACGTGCATGGCCACTAGGAGCGCTGGCGTGGACACGAAGATCAGCTGCAGGGCCCATAGCCGGATGTGGGAGATGGGGAAGTAGTGATCGTAGCACACGTTCTTGCAGCCTGGCTGCAGGGTGTTGCAGACAAAGTCGGCCTGCTCATCTCCCCACACCTCCTTTGCAGCCACAACGAGGATCATAATGCGAAAAATGAAGAGGACGGTGAGCCAGATCTTTCCAATGCTGGTGGAGTGTTTGTTCACACCCCCCAGGATCGTCTGCAGCGTGCCCCAATCCATCTTCTACTCTGGGCG
GJB2_ex_1-13	CACGACGTTGTAAAACGAC	CCTCCTTTGCAGCCACAAC	CACGACGTTGTAAAACGACCCTCCTTTGCAGCCACAAC	CAGGAAACAGCTATGACC	TGGTGTTTGCTCAGGAAGAGA	CAGGAAACAGCTATGACCTGGTGTTTGCTCAGGAAGAGA	260	GRCh37	13	20763594	20763612	20763834	20763854	CCTCCTTTGCAGCCACAACGAGGATCATAATGCGAAAAATGAAGAGGACGGTGAGCCAGATCTTTCCAATGCTGGTGGAGTGTTTGTTCACACCCCCCAGGATCGTCTGCAGCGTGCCCCAATCCATCTTCTACTCTGGGCGGTTTGCTCTGGAAAAGACGAATGCACACAACACAGGAATCACTAGCTAGGACAGAACAGGGAGACTTCTCTGAGTCTGGGTAAGCAAGCATGCTTAAATCTCTTCCTGAGCAAACACCA
GJB2_ex_2-1	CACGACGTTGTAAAACGAC	cgggagacaggtgttgc	CACGACGTTGTAAAACGACcgggagacaggtgttgc	CAGGAAACAGCTATGACC	ggttccccgagacccac	CAGGAAACAGCTATGACCggttccccgagacccac	267	GRCh37	13	20766823	20766839	20767073	20767089	GGTTCCCCGAGACCCACGCGGCCGGGCAACCGCTCTGGGTCTCGCGGTCCCTCCCCGCGCCAGGTTCCTGGCCGGGCAGTCCGGGGCCGGCGGGCTCACCTGCGTCGGGAGGAAGCGCGGCGGGGCCGGGGCGGGGGTCTCGGCGTTGGGGTCTCTGCGCTGGGGCTCCTGCGCTCCTAGGCGGGTCCTGGGCCGGGCGCCGCCGAGGGGCTCCGAGTCGGGGAGAGGAGCGCGCGGGCGCTGCGGGGCCGCAACACCTGTCTCCCG
ESRRB_ex_1-1	CACGACGTTGTAAAACGAC	TCTGCTGACCATCACTCAGG	CACGACGTTGTAAAACGACTCTGCTGACCATCACTCAGG	CAGGAAACAGCTATGACC	CTTACCACCAGCCCAGGAAG	CAGGAAACAGCTATGACCCTTACCACCAGCCCAGGAAG	312	GRCh37	14	76837622	76837641	76837915	76837934	TCTGCTGACCATCACTCAGGGATATAACTCCACACCCCCAAATTCAAGCATGTAAGAAGACAGCAGGTCCGCAGAGAGGTGTGGTCAGGGACATTTCCCCTGGCCGGGAGCCCATGGAGCACTGTCCTCAGAGATGCGCAGGTTAGGCTCACTGTCTAGGCCAGGCCCACCTTAGTCACTGTGGACTGGCAATGGAAGCTCTTCCTGGACACACCTGCCCTAGCCCTCACCCTGGGGTGGAAGAGAAATGAGCTTGGCTTGCAACTCAGACCATTCCACGGAGGCATCCTCCCCTTCCTGGGCTGGTGGTAAG
ESRRB_ex_1-2	CACGACGTTGTAAAACGAC	GGAAGCTCTTCCTGGACACA	CACGACGTTGTAAAACGACGGAAGCTCTTCCTGGACACA	CAGGAAACAGCTATGACC	AGACAAGACCCAACAGGCAT	CAGGAAACAGCTATGACCAGACAAGACCCAACAGGCAT	298	GRCh37	14	76837815	76837834	76838094	76838113	GGAAGCTCTTCCTGGACACACCTGCCCTAGCCCTCACCCTGGGGTGGAAGAGAAATGAGCTTGGCTTGCAACTCAGACCATTCCACGGAGGCATCCTCCCCTTCCTGGGCTGGTGGTAAGAAGTGGCTACATACTGTGGGTGTTTCTGAAGGTATCATTCCCACCTGGAAGCTTGGCTTCAGGAAAATGGGGATGGGTGAGGGACAGGGATGGCATAAACAAACAGTTAGCATTCCTACACTCACTGGATTTAGAGAGCATGTGGCAGATTCTCCAAAAATGCCTGTTGGGTCTTGTCT
ESRRB_ex_2	CACGACGTTGTAAAACGAC	GGACCTAGCCATAGGAGTGC	CACGACGTTGTAAAACGACGGACCTAGCCATAGGAGTGC	CAGGAAACAGCTATGACC	GCTGACTGCCATTTCCCAAG	CAGGAAACAGCTATGACCGCTGACTGCCATTTCCCAAG	341	GRCh37	14	76870574	76870593	76870896	76870915	GGACCTAGCCATAGGAGTGCCCACAAACAGTGTGTCTGCATATGTGTGTGTAGATACATACCACACATAAATGTATTCCTGTATCACAAAGTACTTTTAAATTCTTTATATATATTATTTATATAATATTATATAATATAATTAATTATCTGTCTCTCCCACCAGAATAAAAGTTTCCTGAGGTCAAGGACTTCCTTTTCCCTGCCAAAATGGTGTCCAGAACTTTGAGGTATCTAATAAATATTGTGAATGAATGAATGGCCAGACCATGGGCTGTGATCTCTTAGCTAATGTCCTAGAATTTACACCTTCAGCAGAGCCCCTTGGGAAATGGCAGTCAGC
ESRRB_ex_3	CACGACGTTGTAAAACGAC	GAGCCCATGGTTCCAGAGTC	CACGACGTTGTAAAACGACGAGCCCATGGTTCCAGAGTC	CAGGAAACAGCTATGACC	GACTGAGTGTGAATCGGCCA	CAGGAAACAGCTATGACCGACTGAGTGTGAATCGGCCA	277	GRCh37	14	76873716	76873735	76873974	76873993	GAGCCCATGGTTCCAGAGTCGGGGGTTGCCCCTCTCCATGTTTGAGGGCCGAAGAGCCTGCATCGAGCAGAGCCACCAGGCTAAATCCTCTGACCTTGACTTTGGTTTAGGGACCAGAGTCTGGTATCTAAGTGCGATCTTACTCTAGCTTTCCCATCTGTTCTGTTTAGGCCAGAGGTGATCCAGTGATTTGGGAGCTGCAGGTCACACAGGCTGCTCAGAGGGTAAGTTGGGTCCAGTCGGGCCAGCAGGGCCACATGGCCGATTCACACTCAGTC
ESRRB_ex_4-1	CACGACGTTGTAAAACGAC	ATAGAGCCCTTCCCAGCCA	CACGACGTTGTAAAACGACATAGAGCCCTTCCCAGCCA	CAGGAAACAGCTATGACC	GGCACAGTCCTCGTAGCTC	CAGGAAACAGCTATGACCGGCACAGTCCTCGTAGCTC	348	GRCh37	14	76905588	76905606	76905918	76905936	ATAGAGCCCTTCCCAGCCACCCTACCTGCGGGGCTGGACCCGCCCACCACACCCACAGCACCTTGCTGGGGCTGACTTCCCGATTTGTGTCCACAGGCTGCTGAACAGGATGTCCTCGGACGACAGGCACCTGGGCTCCAGCTGCGGCTCCTTCATCAAGACTGAGCCGTCCAGCCCGTCCTCGGGCATCGATGCCCTCAGCCACCACAGCCCCAGTGGCTCGTCCGACGCCAGCGGCGGCTTTGGCCTGGCCCTGGGCACCCACGCCAACGGTCTGGACTCGCCACCCATGTTTGCAGGCGCCGGGCTGGGAGGCACCCCATGCCGCAAGAGCTACGAGGACTGTGCC
ESRRB_ex_4-2	CACGACGTTGTAAAACGAC	TCCTCGGACGACAGGCA	CACGACGTTGTAAAACGACTCCTCGGACGACAGGCA	CAGGAAACAGCTATGACC	AGTGGTAGCCAGAGGCAATG	CAGGAAACAGCTATGACCAGTGGTAGCCAGAGGCAATG	339	GRCh37	14	76905700	76905716	76906020	76906039	TCCTCGGACGACAGGCACCTGGGCTCCAGCTGCGGCTCCTTCATCAAGACTGAGCCGTCCAGCCCGTCCTCGGGCATCGATGCCCTCAGCCACCACAGCCCCAGTGGCTCGTCCGACGCCAGCGGCGGCTTTGGCCTGGCCCTGGGCACCCACGCCAACGGTCTGGACTCGCCACCCATGTTTGCAGGCGCCGGGCTGGGAGGCACCCCATGCCGCAAGAGCTACGAGGACTGTGCCAGCGGCATCATGGAGGACTCGGCCATCAAGTGCGAGTACATGCTCAACGCCATCCCCAAGCGCCTGTGCCTCGTGTGCGGGGACATTGCCTCTGGCTACCACT
ESRRB_ex_4-3	CACGACGTTGTAAAACGAC	AGAGCTACGAGGACTGTGC	CACGACGTTGTAAAACGACAGAGCTACGAGGACTGTGC	CAGGAAACAGCTATGACC	CCACAGAAGTACCGCTCCA	CAGGAAACAGCTATGACCCCACAGAAGTACCGCTCCA	306	GRCh37	14	76905917	76905935	76906205	76906223	AGAGCTACGAGGACTGTGCCAGCGGCATCATGGAGGACTCGGCCATCAAGTGCGAGTACATGCTCAACGCCATCCCCAAGCGCCTGTGCCTCGTGTGCGGGGACATTGCCTCTGGCTACCACTACGGCGTGGCCTCCTGCGAGGCTTGCAAGGCCTTCTTCAAGAGGACTATCCAAGGTGCGTGGTGGGCCTCAAGGAGCCTGGGCGCAGGGTTGGGGGTGGCAGCCGTGCCTGCGGGTCTGGCAGAAGCCCTAGGAATTCCCAGAGACTGCCAATTCTGGGCGCTGTTGGAGCGGTACTTCTGTGG
ESRRB_ex_5	CACGACGTTGTAAAACGAC	GTGGCAGCTCTGGCAAATTA	CACGACGTTGTAAAACGACGTGGCAGCTCTGGCAAATTA	CAGGAAACAGCTATGACC	AGCAAGCAGAGCCTCACA	CAGGAAACAGCTATGACCAGCAAGCAGAGCCTCACA	268	GRCh37	14	76928783	76928802	76929034	76929051	GTGGCAGCTCTGGCAAATTAAAATCCCCATCCAGCCAGCCCTGCGCTGGCAGGTGGGGGCCCTGGGCGGCCAGCACCCGGCAACCCTCTCTGTGTCTGGTTGCAGGGAACATTGAGTACAGCTGCCCGGCCACCAACGAGTGCGAGATCACCAAACGGAGGCGCAAGTCCTGCCAGGCCTGCCGCTTCATGAAATGCCTCAAAGTGGGGATGCTGAAGGAAGGTAAGAGACCCCACCGAGTCGGGGTTCACTGTGAGGCTCTGCTTGCT
ESRRB_ex_6	CACGACGTTGTAAAACGAC	TCGAAGGTCATCCGAGCAAG	CACGACGTTGTAAAACGACTCGAAGGTCATCCGAGCAAG	CAGGAAACAGCTATGACC	GGATGCCTGATGTTCCAGGT	CAGGAAACAGCTATGACCGGATGCCTGATGTTCCAGGT	292	GRCh37	14	76948239	76948258	76948512	76948531	TCGAAGGTCATCCGAGCAAGGCCCTGAAGGACCCAGCCAGTGCTGAAATTCCAAAGTCAGTGCTTCTACCCTGGTGATGTTGAACAACTGCTGAGATCTTTTCCCTTTCCTCCCCAATAGGTGTGCGCCTTGATCGAGTGCGTGGAGGCCGTCAGAAATACAAGCGACGGCTGGACTCAGAGAGCAGCCCATACCTGAGCTTACAAATTTCTCCACCTGCTAAAAAGCCATGTGAGTGTCAGGGCAGTCCCTGCCCCTTTTGCCAGCATCTGTACCTGGAACATCAGGCATCC
ESRRB_ex_7	CACGACGTTGTAAAACGAC	ATAGCCGCTTTGACCTTCCT	CACGACGTTGTAAAACGACATAGCCGCTTTGACCTTCCT	CAGGAAACAGCTATGACC	GAGATACCGGCTGAGAGTCC	CAGGAAACAGCTATGACCGAGATACCGGCTGAGAGTCC	339	GRCh37	14	76948817	76948836	76949137	76949156	ATAGCCGCTTTGACCTTCCTGGAGCTCTTAGGAACCCAACTTTGCTTCCTGACCCATCTGAGCCTCCACCCCGGCCCCTTTCCTCTTTTCCCAGCATTTACCTTTCCCTCTTTGGTTGTTGCAGTGACCAAGATTGTCTCATACCTACTGGTGGCTGAGCCGGACAAGCTCTATGCCATGCCTCCCCCTGGTATGCCTGAGGGGGACATCAAGGCCCTGACCACTCTCTGTGACCTGGCAGACCGAGAGCTTGTGGTCATCATTGGCTGGGCCAAGCACATCCCAGGTGAGCATGTGGGACCAGGGGAGAGTGTGGCCAGGGACTCTCAGCCGGTATCTC
ESRRB_ex_8-1	CACGACGTTGTAAAACGAC	CCTCCTGACCTGCTGCTG	CACGACGTTGTAAAACGACCCTCCTGACCTGCTGCTG	CAGGAAACAGCTATGACC	CCTCCTTCTCCACCTTGAGC	CAGGAAACAGCTATGACCCCTCCTTCTCCACCTTGAGC	273	GRCh37	14	76957747	76957764	76958001	76958020	CCTCCTGACCTGCTGCTGCCCTCTGTGCCCCCTCTTCCTGCAGGCTTCTCAAGCCTCTCCCTGGGGGACCAGATGAGCCTGCTGCAGAGTGCCTGGATGGAAATCCTCATCCTGGGCATCGTGTACCGCTCGCTGCCCTATGACGACAAGCTGGTGTACGCTGAGGACTACATCATGGATGAGGAGCACTCCCGCCTCGCGGGGCTGCTGGAGCTCTACCGGGCCATCCTGCAGCTGGTACGCAGGTACAAGAAGCTCAAGGTGGAGAAGGAGG
ESRRB_ex_8-2	CACGACGTTGTAAAACGAC	TACGCTGAGGACTACATCATGG	CACGACGTTGTAAAACGACTACGCTGAGGACTACATCATGG	CAGGAAACAGCTATGACC	TCAGCCTTCATCACCAGCTT	CAGGAAACAGCTATGACCTCAGCCTTCATCACCAGCTT	345	GRCh37	14	76957903	76957924	76958229	76958248	TACGCTGAGGACTACATCATGGATGAGGAGCACTCCCGCCTCGCGGGGCTGCTGGAGCTCTACCGGGCCATCCTGCAGCTGGTACGCAGGTACAAGAAGCTCAAGGTGGAGAAGGAGGAGTTTGTGACGCTCAAGGCCCTGGCCCTCGCCAACTCCGGTAAGGGCGGCGGCGGGGCCTGGAAGGGGAGCTTCTAGGGCTCTGCATGGGCCTAATGAGCCCATCCCTGGGGCCTGTGGGCAGGGCTGGCTGCCATGGATAGAGATGAAAGGAAAACACTGAAACTTTTTATTACTGAAGATTGTCCAAGGGGTGGCCTGCAGATAAAAAGCTGGTGATGAAGGCTGA
ESRRB_ex_9-1	CACGACGTTGTAAAACGAC	CCCTGCCTGCCTCCAT	CACGACGTTGTAAAACGACCCCTGCCTGCCTCCAT	CAGGAAACAGCTATGACC	ATCTCCAGGAAGAGTTTGTGC	CAGGAAACAGCTATGACCATCTCCAGGAAGAGTTTGTGC	325	GRCh37	14	76964457	76964472	76964762	76964782	CCCTGCCTGCCTCCATGCTGCCTCCTGGACCCCAAGATGGCCCCCACACCAGGCAGCACTCCCTGGCCAAGCCTGCTAATGCTCGTCCTTGTGCCTGCAGATTCCATGTACATCGAGGATCTAGAGGCTGTCCAGAAGCTGCAGGACCTGCTGCACGAGGCACTGCAGGACTACGAGCTGAGCCAGCGCCATGAGGAGCCCTGGAGGACGGGCAAGCTGCTGCTGACACTGCCGCTGCTGCGGCAGACGGCCGCCAAGGCCGTGCAGCACTTCTATAGCGTCAAACTGCAGGGCAAAGTGCCCATGCACAAACTCTTCCTGGAGAT
ESRRB_ex_9-2	CACGACGTTGTAAAACGAC	CAAGCCTGCTAATGCTCGTC	CACGACGTTGTAAAACGACCAAGCCTGCTAATGCTCGTC	CAGGAAACAGCTATGACC	TCTGTCCGTTTGTCTGTCTGT	CAGGAAACAGCTATGACCTCTGTCCGTTTGTCTGTCTGT	327	GRCh37	14	76964524	76964543	76964831	76964851	CAAGCCTGCTAATGCTCGTCCTTGTGCCTGCAGATTCCATGTACATCGAGGATCTAGAGGCTGTCCAGAAGCTGCAGGACCTGCTGCACGAGGCACTGCAGGACTACGAGCTGAGCCAGCGCCATGAGGAGCCCTGGAGGACGGGCAAGCTGCTGCTGACACTGCCGCTGCTGCGGCAGACGGCCGCCAAGGCCGTGCAGCACTTCTATAGCGTCAAACTGCAGGGCAAAGTGCCCATGCACAAACTCTTCCTGGAGATGCTGGAGGCCAAGGTGTGATGGCCCCGCACACGGACCAATGCCCACCTACAGACAGACAAACGGACAGA
ESRRB_ex_10	CACGACGTTGTAAAACGAC	GGCTCGACTGTAACTGGCTT	CACGACGTTGTAAAACGACGGCTCGACTGTAACTGGCTT	CAGGAAACAGCTATGACC	GAGCAGGTAGGACCTCTGGA	CAGGAAACAGCTATGACCGAGCAGGTAGGACCTCTGGA	294	GRCh37	14	76965008	76965027	76965283	76965302	GGCTCGACTGTAACTGGCTTTTTCTTTGGTATGTCTTTCCTTCTCCATGGACGGTGCGGAGGCCTGGGCCAGGGCTGACTCCCTTCAGGAGTGGAGGCCACTGGAGCAAGTGCCCTCTCCCCTCCACCGAGCCACCAAGAGGCAGCATGTGCATTTCCTAACTCCCTTGCCCCCTCCCCCATCTGTGGCCTGGGTGGGCACTGCTCAGGCTGGATACCACCTGGAGGTTTTCCTTCCGCAGAGGGCAGGTACGCAAGGGACAACAGTATCTTTCTTCCAGAGGTCCTACCTGCTC
ESRRB_ex_11-1	CACGACGTTGTAAAACGAC	TATTTCTGTGGATGGCCGTGA	CACGACGTTGTAAAACGACTATTTCTGTGGATGGCCGTGA	CAGGAAACAGCTATGACC	CTCCTGGTGTCCTAGTGCTG	CAGGAAACAGCTATGACCCTCCTGGTGTCCTAGTGCTG	270	GRCh37	14	76966134	76966154	76966385	76966404	TATTTCTGTGGATGGCCGTGAAAGTTTTCACTAACTCAAGGGGCAGCCCTGAACACCCATTTGTGCTCACAGGTTGGCCAAGAGCAGCTTAGAGGATCTCCCAAGGATGAAAGAATGTCAAGCCATGATGGAAAATGCCCCTTCCAATCAGCTGCCTTCACAAGCAGGGATCAGAGCAACTCCCCGGGGATCCCCAATCCACGCCCTTCTAGTCCAACCCCCCTCAATGAGAGAGGCAGGCAGATCTCACCCAGCACTAGGACACCAGGAG
ESRRB_ex_11-2	CACGACGTTGTAAAACGAC	ACAAGCAGGGATCAGAGCAA	CACGACGTTGTAAAACGACACAAGCAGGGATCAGAGCAA	CAGGAAACAGCTATGACC	TGTGTGGGACACCATCAGAG	CAGGAAACAGCTATGACCTGTGTGGGACACCATCAGAG	289	GRCh37	14	76966293	76966312	76966563	76966582	ACAAGCAGGGATCAGAGCAACTCCCCGGGGATCCCCAATCCACGCCCTTCTAGTCCAACCCCCCTCAATGAGAGAGGCAGGCAGATCTCACCCAGCACTAGGACACCAGGAGGCCAGGTAACTTTCTGCAGCTTTTCCATAGAAGCCCTGGTCCCACCTCCTTGGCTCTACCCCAGGAACCTCCCGGCCTGGGCTTCTGGGCTGGGACGTGCTGAGGTCATCCCAGACAGGAGGGAGGGCTGGCTGAAATCCACAAACTGCAGAGCAGCTCTCTGATGGTGTCCCACACA
ESRRB_ex_12	CACGACGTTGTAAAACGAC	CACTGTGCTGTGTCCTTGC	CACGACGTTGTAAAACGACCACTGTGCTGTGTCCTTGC	CAGGAAACAGCTATGACC	TTGTTACTGACACATTTCCTGTTGT	CAGGAAACAGCTATGACCTTGTTACTGACACATTTCCTGTTGT	345	GRCh37	14	76966914	76966932	76967235	76967259	CACTGTGCTGTGTCCTTGCAGCGGGGCCGAGGTAGCACCCTGCTCTGTCACTTCCTGCTCAAGCTGGAGGACCCAGGCGGCAGGGCATCATGCCCAGCTGGCATCTGCTGTCTGTCTTTTCTAGGGAAAGCATCTCTGGCTCACCATGTAACATCTGGCTTGGAGCAAGTGGGTGTTCTGCACACCAGGCAGCTGCACCTCACTGGATCTAGTGTTGCTGCGAGTGACCTCACTTCAGAGCCCCTCTAGCAGAGTGGGGCGGAAGTCCTGATGGTTGGTGTCCATGAGGTGGAAGCTGCTTTTATACTTAAAACTCAGATCACAACAGGAAATGTGTCAGTAACAA
ESPN_ex_1-1	CACGACGTTGTAAAACGAC	gggcccgagtcttaagc	CACGACGTTGTAAAACGACgggcccgagtcttaagc	CAGGAAACAGCTATGACC	GAGGGCCCCAGGAGG	CAGGAAACAGCTATGACCGAGGGCCCCAGGAGG	309	GRCh37	1	6484796	6484812	6485090	6485104	GGGCCCGAGTCTTAAGCCGGCGTCCGCGGGCTCCGGCCCCAGAGCGCGGCGGAGCGGAGCGCCAGGCAGCGCGGAGCGGAGGCCAGGCCCACAGCCGCTCCGCCTCCCGGCCCGCAGATCCCCGACGGCCGCACCGCGGGCTCCTCTGGCCCGCAAGAACACGTGCATGGCGTCCTGGGGAAGGCGCTGAGTGCGGAGTCGCGGCGCCGCACGCGGCACCATGGCCCTGGAGCAGGCGCTGCAGGCGGCGCGGCAGGGCGAGCTGGACGTGCTGAGGTCGCTGCACGCCGCAGGCCTCCTGGGGCCCTC
ESPN_ex_1-2	CACGACGTTGTAAAACGAC	CTGGACGTGCTGAGGT	CACGACGTTGTAAAACGACCTGGACGTGCTGAGGT	CAGGAAACAGCTATGACC	gaggaggaagcctcagt	CAGGAAACAGCTATGACCgaggaggaagcctcagt	295	GRCh37	1	6485058	6485073	6485336	6485352	CTGGACGTGCTGAGGTCGCTGCACGCCGCAGGCCTCCTGGGGCCCTCGCTGCGCGACCCGCTGGACGCGCTGCCCGTGCACCACGCGGCCCGCGCTGGGAAGCTGCACTGTCTGCGCTTCCTGGTGGAGGAAGCCGCCCTCCCCGCCGCGGCCCGCGCCCGCAACGGCGCCACACCGGCCCACGACGCCTCCGCCACCGGCCACCTCGCCTGCCTGCAGTGGCTGCTGTCGCAGGGCGGCTGCAGAGTGCAGGTGGGTCCGCGCGGTTCGCCAGGGGCACTGAGGCTTCCTCCTC
ESPN_ex_2-1	CACGACGTTGTAAAACGAC	CTCCAGGGAAGACAGAGAGC	CACGACGTTGTAAAACGACCTCCAGGGAAGACAGAGAGC	CAGGAAACAGCTATGACC	TAGTGCTCGACGAGAAGCC	CAGGAAACAGCTATGACCTAGTGCTCGACGAGAAGCC	306	GRCh37	1	6488167	6488186	6488455	6488473	CTCCAGGGAAGACAGAGAGCACAGAGCTACCTTCCAGGCCTGTGGGAGTCTGGGAGTGGCCCAAGCCAGGGGCGGGGCAGCAACAGGCTTTAGGACTTGAACCAGCTCTCCTCCCACAGGACAAAGACAATTCTGGTGCCACAGTCTTGCATCTGGCTGCCCGCTTCGGCCACCCCGAGGTGGTGAACTGGCTCTTGCATCATGGCGGTGGGGACCCCACCGCGGCCACAGACATGGGCGCCCTGCCTATCCACTACGCTGCCGCCAAAGGAGACTTCCCCTCCCTGAGGCTTCTCGTCGAGCACTA
ESPN_ex_2-2	CACGACGTTGTAAAACGAC	CCACAGTCTTGCATCTGGCT	CACGACGTTGTAAAACGACCCACAGTCTTGCATCTGGCT	CAGGAAACAGCTATGACC	AGTGGGAGCCATTTCTCTGG	CAGGAAACAGCTATGACCAGTGGGAGCCATTTCTCTGG	330	GRCh37	1	6488305	6488324	6488616	6488635	CCACAGTCTTGCATCTGGCTGCCCGCTTCGGCCACCCCGAGGTGGTGAACTGGCTCTTGCATCATGGCGGTGGGGACCCCACCGCGGCCACAGACATGGGCGCCCTGCCTATCCACTACGCTGCCGCCAAAGGAGACTTCCCCTCCCTGAGGCTTCTCGTCGAGCACTACCCTGAGTAAGATCACCCCTCTTAAGGGGTCCTCTGGGTGGGCTGGGCCAGGGCTTTGGGGGATGCCTGGGATTTTCCACGCCTCTCTGGCACTCCAGGGCAATGATCCCTCCAGTGGCCATCCTGGGGCCAGAGGGCCAGGCCAGAGAAATGGCTCCCACT
ESPN_ex_3	CACGACGTTGTAAAACGAC	gggtgaggcgctgaaa	CACGACGTTGTAAAACGACgggtgaggcgctgaaa	CAGGAAACAGCTATGACC	ccgctccctccactc	CAGGAAACAGCTATGACCccgctccctccactc	303	GRCh37	1	6500270	6500285	6500558	6500572	GGGTGAGGCGCTGAAAGCCCACGGTGGGCGCTGTGTCTCCGCAGGGGAGTGAATGCCCAAACCAAGAACGGTGCCACGCCCCTGTACCTGGCGTGCCAGGAGGGCCACCTGGAGGTGACCCAGTACCTGGTGCAGGAATGCGGCGCAGACCCGCACGCGCGCGCCCACGACGGCATGACCCCGCTGCACGCCGCGGCGCAGATGGGCCACAGCCCAGTCATCGTGTGGTTGGTGAGCTCCGGGCCCGGGCGGGGAGCAGGGGAGGCGGGGCGGAGCCGGCAGGGCGGGGAGTGGAGGGAGCGG
ESPN_ex_4	CACGACGTTGTAAAACGAC	gggccacggaggtaca	CACGACGTTGTAAAACGACgggccacggaggtaca	CAGGAAACAGCTATGACC	gcggtgccagcagag	CAGGAAACAGCTATGACCgcggtgccagcagag	311	GRCh37	1	6500605	6500620	6500901	6500915	GGGCCACGGAGGTACAGGGGGCGGGCCTACAGGGGCCTGGCGCCCAGCCCCCGCCCCCCTCTCCCCGCCCGTCCCGCCCAGGTGAGCTGCACCGACGTGAGCCTGTCCGAGCAGGACAAAGACGGCGCCACCGCCATGCACTTCGCGGCGAGCCGCGGCCACACCAAGGTGCTCAGCTGGCTGCTGCTGCACGGCGGGGAGATCTCGGCTGACCTGTGGGGCGGGACCCCGCTGCACGACGCCGCCGAGAACGGGGAGCTAGAGGTCAGCGCGGGCCCGGGGTGGGGGCGCGCGCCCTCTGCTGGCACCGC
ESPN_ex_5	CACGACGTTGTAAAACGAC	ccctctgctggcacc	CACGACGTTGTAAAACGACccctctgctggcacc	CAGGAAACAGCTATGACC	tggaggggcgagaaga	CAGGAAACAGCTATGACCtggaggggcgagaaga	276	GRCh37	1	6500899	6500913	6501159	6501174	CCCTCTGCTGGCACCGCGCTTTCAGCACGGCCCTGCCCGGGCGCGGGGGTCCCAGCTCGCGGCCGCGGCCGGGTCCTCACTGCGTGCCCCCGCAGTGCTGCCAGATCCTGGTAGTGAACGGCGCGGAGCTGGACGTCCGCGACCGCGACGGGTACACGGCCGCCGACCTGTCGGACTTCAACGGCCACAGCCACTGCACCCGCTACCTGCGCACGGTGGAGAACCTGGTACGATCCCTGAGCTGCTCCTGTCGCATTCTTTCTTCTCGCCCCTCCA
ESPN_ex_6-1	CACGACGTTGTAAAACGAC	ACCTGGAGGAACCTGAGAGA	CACGACGTTGTAAAACGACACCTGGAGGAACCTGAGAGA	CAGGAAACAGCTATGACC	GAGTGGCTGGAGGAGCAG	CAGGAAACAGCTATGACCGAGTGGCTGGAGGAGCAG	339	GRCh37	1	6504374	6504393	6504696	6504713	ACCTGGAGGAACCTGAGAGACCGTCTAGTGATGGGGAAGAGACCCCAGAGAGCGGTGTGGCTTGGCCAAGATCCCACAGCGAAGGCATGACTGAGTAGGACCCTGGCCTGGAGAGCAACGCATCTTGGGGTATGGTTGTCTTCATGGCCTCCCTGCCTCCCCTTCAGAGCGTGGAGCACCGCGTGCTTTCCCGGGATCCATCCGCAGAGCTGGAGGCTAAGCAGCCGGATTCAGGCATGTCCTCACCCAATACCACGGTGTCGGTCCAGCCGCTGAACTTTGACCTCAGCTCGCCTACCAGCACCCTCTCCAACTACGACTCCTGCTCCTCCAGCCACTC
ESPN_ex_6-2	CACGACGTTGTAAAACGAC	CTTTGACCTCAGCTCGCCTA	CACGACGTTGTAAAACGACCTTTGACCTCAGCTCGCCTA	CAGGAAACAGCTATGACC	ACACGTGGACTTTGTGGGT	CAGGAAACAGCTATGACCACACGTGGACTTTGTGGGT	337	GRCh37	1	6504651	6504670	6504970	6504988	CTTTGACCTCAGCTCGCCTACCAGCACCCTCTCCAACTACGACTCCTGCTCCTCCAGCCACTCCAGCATCAAGGGCCAGCACCCTCCATGTGGTGAGTGTGCCCAGGAGGAAGACGGGGAGGGAGAGCAGACTGAAGCCAGACTGCTGGGCTGTGAGGATTGGCCTTGGGCCGCCCTGCCACAGCCAATATCGGACACTACCCTCATCACTTGCTCTTAAACATGGGGAGGCGACACCCCTTCTGGTGAGAGACAGATGTCACTCATACTTGTGTGTGCTTATCACAAACATACATGTACATCCACATGTACTCTCCCCACCCACAAAGTCCACGTGT
ESPN_ex_7-1	CACGACGTTGTAAAACGAC	AGGTGGTGGAGAGTCTCAGT	CACGACGTTGTAAAACGACAGGTGGTGGAGAGTCTCAGT	CAGGAAACAGCTATGACC	CTCCTTCTTGAGGGCCTCTG	CAGGAAACAGCTATGACCCTCCTTCTTGAGGGCCTCTG	349	GRCh37	1	6505646	6505665	6505976	6505995	AGGTGGTGGAGAGTCTCAGTCTTGGGGGACAGCCTGTCTGCATGCTCCCAAATCTGGCCCTTCCTTCTGCCTCCCCAGGGCTTTCCAGCGCTAGAGCTGCAGACATACAGAGCTACATGGACATGCTGAACCCGGAGCTGGGCCTGCCTCGGGGCACGATTGGGAAGCCCACACCCCCACCACCCCCACCCAGCTTCCCCCCGCCACCCCCGCCCCCAGGCACCCAACTGCCCCCACCCCCACCTGGCTACCCAGCTCCCAAGCCTCCTGTAGGACCACAGGCAGCTGACATCTACATGCAGACCAAGAACAAACTCCGCCACGTGGAGACAGAGGCCCTCAAGAAGGAG
ESPN_ex_7-2	CACGACGTTGTAAAACGAC	ATGCTGAACCCGGAGCTG	CACGACGTTGTAAAACGACATGCTGAACCCGGAGCTG	CAGGAAACAGCTATGACC	TGCCATGGACCCAGGGAT	CAGGAAACAGCTATGACCTGCCATGGACCCAGGGAT	347	GRCh37	1	6505768	6505785	6506098	6506115	ATGCTGAACCCGGAGCTGGGCCTGCCTCGGGGCACGATTGGGAAGCCCACACCCCCACCACCCCCACCCAGCTTCCCCCCGCCACCCCCGCCCCCAGGCACCCAACTGCCCCCACCCCCACCTGGCTACCCAGCTCCCAAGCCTCCTGTAGGACCACAGGCAGCTGACATCTACATGCAGACCAAGAACAAACTCCGCCACGTGGAGACAGAGGCCCTCAAGAAGGAGGTAGTGAGCCCTCACCCCCTGCCTGCCTCCCAGCAGGGGGACTGGGCTGATGGGGGCCAGTGAGGCCAAAGGCCTGGCCTCACTAGTGGGCATAGGGTGGGGATCCCTGGGTCCATGGCA
ESPN_ex_7-3	CACGACGTTGTAAAACGAC	ggtgatgtcaggccgtc	CACGACGTTGTAAAACGACggtgatgtcaggccgtc	CAGGAAACAGCTATGACC	cagagcctgtgctctcg	CAGGAAACAGCTATGACCcagagcctgtgctctcg	210	GRCh37	1	6508037	6508053	6508230	6508246	GGTGATGTCAGGCCGTCGGAGCCCATAGGCTGGCTGTGCGCGGGTGGCTGTAACCTGAGAGGAAGTATCAGGTAACGCAGGTGTCGGGTCCTGCCGCCCCCACAGCCAGGTGCACAGCGGGGGCCACCAGCACCGTGGCAGGTAGGAGCAGCCCCCGGACGGGCAACCGGGGTCCGTGGCAAGCCGGAGCCTCCGAGAGCACAGGCTCTG
ESPN_ex_8-1	CACGACGTTGTAAAACGAC	cagaacccctccctgtaag	CACGACGTTGTAAAACGACcagaacccctccctgtaag	CAGGAAACAGCTATGACC	tgcgggaagacagtgac	CAGGAAACAGCTATGACCtgcgggaagacagtgac	224	GRCh37	1	6508476	6508494	6508683	6508699	CAGAACCCCTCCCTGTAAGGCGGGCGGAGCCTGCCCTTCCACCGAGGCCCCCATGACCCTCGCCCGCTGCCCACTGTGAGAACCAGGGGGTCTAGGAAGTCAGCTGCTGCACCCCTCGACGGCCGCTGGCCGCGAGTCCCCAGGAGGTGAAGAGCTGGGTGGGGAGGCGTGGGGGGCGCCTACCGGGCAGGTGCCCGAGCCCCACCGGTCACTGTCTTCCCGCA
ESPN_ex_8-2	CACGACGTTGTAAAACGAC	tgcccgagccccac	CACGACGTTGTAAAACGACtgcccgagccccac	CAGGAAACAGCTATGACC	GGACGCCTTGGGGT	CAGGAAACAGCTATGACCGGACGCCTTGGGGT	346	GRCh37	1	6508667	6508680	6508999	6509012	TGCCCGAGCCCCACCGGTCACTGTCTTCCCGCAGCTGAGCTCCTGTGACGGCCACGACGGGCTGCGGAGGCAGGACTCCAGCCGCAAGCCCCGCGCCTTCAGCAAGCAGCCCAGCACGGGGGACTACTACCGGCAGCTGGGCCGCTGCCCCGGCGAGACGCTGGCCGCACGCCCGGGCATGGCGCACAGCGAGGAGGTGCGTGCCCGCCAGCCCGCGCGCGCCGGCTGCCCGCGCCTCGGCCCTGCCGCCCGCGGCTCACTCGAAGGCCCCTCCGCTCCCCCGCAGGCGGCGCTGCTTCCTGGGAACCATGTTCCTAACGGCTGCGCCGCGGACCCCAAGGCGTCC
ESPN_ex_8-3	CACGACGTTGTAAAACGAC	TGGGAACCATGTTCCTAACG	CACGACGTTGTAAAACGACTGGGAACCATGTTCCTAACG	CAGGAAACAGCTATGACC	agatttccctcccctttcag	CAGGAAACAGCTATGACCagatttccctcccctttcag	246	GRCh37	1	6508967	6508986	6509193	6509212	TGGGAACCATGTTCCTAACGGCTGCGCCGCGGACCCCAAGGCGTCCAGGGAGCTGCCACCGCCGCCCCCACCGCCGCCGCCGCCCCTGCCGGAGGCCGCGAGTTCGCCACCGCCGGCCCCGCCTCTGCCCCTCGAGAGCGCTGGCCCTGGCTGCGGGCAGCGCCGCTCCTCCTCGTCCACCGGCAGTGAGTAGGGGCAGGTTGAGGGGCGTGGGGCGGCGCTAGCCCTGAAAGGGGAGGGAAATCT
ESPN_ex_9	CACGACGTTGTAAAACGAC	CCCATCCAATCTTGGCTTAGGA	CACGACGTTGTAAAACGACCCCATCCAATCTTGGCTTAGGA	CAGGAAACAGCTATGACC	ACTGGTGACAGTGCAGGTG	CAGGAAACAGCTATGACCACTGGTGACAGTGCAGGTG	377	GRCh37	1	6511559	6511580	6511918	6511936	CCCATCCAATCTTGGCTTAGGAAAGGGGCTGCAGAGGGGCGGGTGAGGGGTGGCGGGGATGCAGCCCCACCCTGGCCAGTGCCTCATCTCCTGCCTCCGCATAGGCACCAAGTCTTTCAACATGATGTCCCCGACGGGCGACAACTCGGAGCTACTGGCTGAGATTAAGGCAGGCAAGAGCCTGAAGCCGACGCCCCAGAGCAAGGGGCTGACCACAGTGTTCTCAGGCATCGGGCAGCCGGCCTTCCAGGTAGGCGGGCCCAGCAGGAGCCTGCGACCCGGCTTCCCTGGCCCTAGGCCACCGGGCGCTCAGCCCCACCGCTTCTCCCTGCAGCCCGATTCGCCGCTGCCTTCTGTGTCACCTGCACTGTCACCAGT
ESPN_ex_10-1	CACGACGTTGTAAAACGAC	CCGACGGGCGACAACT	CACGACGTTGTAAAACGACCCGACGGGCGACAACT	CAGGAAACAGCTATGACC	CGGGAACCAAGCTTCCATTG	CAGGAAACAGCTATGACCCGGGAACCAAGCTTCCATTG	309	GRCh37	1	6511689	6511704	6511979	6511998	CCGACGGGCGACAACTCGGAGCTACTGGCTGAGATTAAGGCAGGCAAGAGCCTGAAGCCGACGCCCCAGAGCAAGGGGCTGACCACAGTGTTCTCAGGCATCGGGCAGCCGGCCTTCCAGGTAGGCGGGCCCAGCAGGAGCCTGCGACCCGGCTTCCCTGGCCCTAGGCCACCGGGCGCTCAGCCCCACCGCTTCTCCCTGCAGCCCGATTCGCCGCTGCCTTCTGTGTCACCTGCACTGTCACCAGTCCGGAGCCCCACACCGCCAGCTGCGGGGTTTCAGCCGCTGCTCAATGGAAGCTTGGTTCCCG
ESPN_ex_10-2	CACGACGTTGTAAAACGAC	CACCTGCACTGTCACCAGTC	CACGACGTTGTAAAACGACCACCTGCACTGTCACCAGTC	CAGGAAACAGCTATGACC	AAATGGGAGGTCCCGAGGTT	CAGGAAACAGCTATGACCAAATGGGAGGTCCCGAGGTT	338	GRCh37	1	6511918	6511937	6512237	6512256	CACCTGCACTGTCACCAGTCCGGAGCCCCACACCGCCAGCTGCGGGGTTTCAGCCGCTGCTCAATGGAAGCTTGGTTCCCGTGCCGCCCACTACTCCTGCGCCGGGAGTGCAGCTGGACGTGGAGGCTCTCATCCCCACGCACGATGAGCAGGGCCGGCCCATCCCCGAGTGGAAGCGCCAGGTGATGGTGCGCAAGATGCAGCTGAAGATGCAGGAGGAGGAGGAGCAGAGGCGGAAGGTGGGTGGGGCGGGGTGCCCAGGGAGCCCTGGGGTCTGCATCTGGATGCACAGCCCATCCCCCACGCCACCCCCAACCCCAACCTCGGGACCTCCCATTT
ESPN_ex_11	CACGACGTTGTAAAACGAC	TAGGACATGAGGGTCTGGGT	CACGACGTTGTAAAACGACTAGGACATGAGGGTCTGGGT	CAGGAAACAGCTATGACC	CTCAGGGACGCAGTCAAGA	CAGGAAACAGCTATGACCCTCAGGGACGCAGTCAAGA	337	GRCh37	1	6517044	6517063	6517363	6517381	TAGGACATGAGGGTCTGGGTTACTAGGGGAAAGGAGGCCAGCTCTGAGGGGGTGTGACCAGGCACCTCCATCCACTTGTCACACAGATGTGCATCAAAAGGATGTCTTCCTGTGACCCTGACTCCTTCAGGTCCCGAGGTTGAGGGTGCCCCCTATCTCCCAGCCCCTGCAGGCCCTGAAGCTTTGTGGTTGTGTTTCAGGAGGAGGAGGAGGAGGCCCGGCTGGCCAGCATGCCCGCCTGGAGGCGGGACCTCCTGCGGAAGAAGCTGGAAGAAGAGAGGTGAGCTGGGGGTCAGGCAGAGGCTGGCCTGGCAGGGTGTCTTGACTGCGTCCCTGAG
ESPN_ex_12	CACGACGTTGTAAAACGAC	AAGAAGAGAGGTGAGCTGGG	CACGACGTTGTAAAACGACAAGAAGAGAGGTGAGCTGGG	CAGGAAACAGCTATGACC	ATAGGGAGGAAGGAGGCTGT	CAGGAAACAGCTATGACCATAGGGAGGAAGGAGGCTGT	252	GRCh37	1	6517314	6517333	6517547	6517566	AAGAAGAGAGGTGAGCTGGGGGTCAGGCAGAGGCTGGCCTGGCAGGGTGTCTTGACTGCGTCCCTGAGGTGGAGGTACCAAGTGACACTGTCTCTTTTTCCTTCCAGGGAGCAGAAGCGGTGAGTGCAGGGCTGGCCCCAACCTGCCACCCTTATCCCCACCCAAGTCGCAGAGGGTCGTCCCTTCATCCAGGCCAATTTGAGTACATCCTCCTGTCTCTTGGCCCTTGTAGCACAGCCTCCTTCCTCCCTAT
ESPN_ex_13-1	CACGACGTTGTAAAACGAC	CACCCTTTCTGCCAGCC	CACGACGTTGTAAAACGACCACCCTTTCTGCCAGCC	CAGGAAACAGCTATGACC	GGTCAGGGAGGGTTTCCA	CAGGAAACAGCTATGACCGGTCAGGGAGGGTTTCCA	349	GRCh37	1	6519989	6520005	6520321	6520338	CACCCTTTCTGCCAGCCTGGGTATCTGGCCCCAGACTTCACCGGGTCTGCCCCCCTCCCCACTGCCTCAGGAAAGAGGAGGAGCGACAGAAGCAGGAGGAGCTGCGGCGGGAGAAGGAACAGTCAGAGAAGCTGCGGACGCTGGGCTACGATGAGAGCAAGCTGGCGCCCTGGCAGCGACAGGTCATCCTGAAGAAGGGGGACATCGCTAAGTACTAGAGGCCGCAGACTCCTGTCCGCAGCCTCGCAGCTCCGTGGGGCCCTCCGCCCCAGCCCCAGCCAGCCAGGCCCTGGTGGAAAGGCTGGGAGCCGCACAGCCCTCCCCTCCTGCGCTGGAAACCCTCCCTGACC
ESPN_ex_13-2	CACGACGTTGTAAAACGAC	CGGGAGAAGGAACAGTCAGA	CACGACGTTGTAAAACGACCGGGAGAAGGAACAGTCAGA	CAGGAAACAGCTATGACC	GTTGTTGTTTGCGTCAGCAG	CAGGAAACAGCTATGACCGTTGTTGTTTGCGTCAGCAG	345	GRCh37	1	6520096	6520115	6520422	6520441	CGGGAGAAGGAACAGTCAGAGAAGCTGCGGACGCTGGGCTACGATGAGAGCAAGCTGGCGCCCTGGCAGCGACAGGTCATCCTGAAGAAGGGGGACATCGCTAAGTACTAGAGGCCGCAGACTCCTGTCCGCAGCCTCGCAGCTCCGTGGGGCCCTCCGCCCCAGCCCCAGCCAGCCAGGCCCTGGTGGAAAGGCTGGGAGCCGCACAGCCCTCCCCTCCTGCGCTGGAAACCCTCCCTGACCCCCACCCTGGCCCCCCGTATCCCCAGCCCTTGGCAACACTGGAGTGCACACGCCGCCACGGTTGCCCAGAAAAAGTGCCCAAGCTGCTGACGCAAACAACAAC
ESPN_ex_13-3	CACGACGTTGTAAAACGAC	GCCACGGTTGCCCAGA	CACGACGTTGTAAAACGACGCCACGGTTGCCCAGA	CAGGAAACAGCTATGACC	ACAAATGACTGAGAGGAAACCCT	CAGGAAACAGCTATGACCACAAATGACTGAGAGGAAACCCT	347	GRCh37	1	6520393	6520408	6520718	6520740	GCCACGGTTGCCCAGAAAAAGTGCCCAAGCTGCTGACGCAAACAACAACAAATGCTGCTTATTTGCATGCCGACTTACATATATTTGCATGTTCGTTGACTATCAAAGAGTGCAGAGCTCTCCCCAGCCCCGTGGGTGGTGACTTTGTTTTCCTGCGGGGCTCAGCCCCCTCCAGGATGCAGCCCCCTCCCCCGCACCCCGGAACCGGCGTCGCTGGCGCATCCTGGGTGGAGGCAGGCCCCGAGCTCGGGGAAGGGGTTTTCCCTTCCTCTCTGACCCAGATCTGCGCGCGGCCTAGCCCGGGCCTCATTTCTTATCCCCGCCAAGGGTTTCCTCTCAGTCATTTGT
ESPN_ex_13-4	CACGACGTTGTAAAACGAC	TGTTCGTTGACTATCAAAGAGTGC	CACGACGTTGTAAAACGACTGTTCGTTGACTATCAAAGAGTGC	CAGGAAACAGCTATGACC	GCAGACTTGAGGGAGGTGG	CAGGAAACAGCTATGACCGCAGACTTGAGGGAGGTGG	347	GRCh37	1	6520482	6520505	6520811	6520829	TGTTCGTTGACTATCAAAGAGTGCAGAGCTCTCCCCAGCCCCGTGGGTGGTGACTTTGTTTTCCTGCGGGGCTCAGCCCCCTCCAGGATGCAGCCCCCTCCCCCGCACCCCGGAACCGGCGTCGCTGGCGCATCCTGGGTGGAGGCAGGCCCCGAGCTCGGGGAAGGGGTTTTCCCTTCCTCTCTGACCCAGATCTGCGCGCGGCCTAGCCCGGGCCTCATTTCTTATCCCCGCCAAGGGTTTCCTCTCAGTCATTTGTTTACCAGAAACATGAAAACTGCCTGTCTGGCCGGGCCGCACTTGTGGCCCCCGGGACCCCACCTCTGGCCCCACCTCCCTCAAGTCTGC
ESPN_ex_13-5	CACGACGTTGTAAAACGAC	GCCAAGGGTTTCCTCTCAGT	CACGACGTTGTAAAACGACGCCAAGGGTTTCCTCTCAGT	CAGGAAACAGCTATGACC	CCCGAGAAGGAGAGAGCAAG	CAGGAAACAGCTATGACCCCCGAGAAGGAGAGAGCAAG	326	GRCh37	1	6520714	6520733	6521021	6521040	GCCAAGGGTTTCCTCTCAGTCATTTGTTTACCAGAAACATGAAAACTGCCTGTCTGGCCGGGCCGCACTTGTGGCCCCCGGGACCCCACCTCTGGCCCCACCTCCCTCAAGTCTGCGCCCCGTCCCCAGCCAGACCCACTCGCTGCCGGGACCCTTTCACTGCCCCGGTGGAGTGAATAGAGGATGAGGGGCCCTGACCCTGTGTCTCCAACTGCTGCACCCCATCCCGACCCTGTCTCCGCCACCTCGCAGCCCCATTAAAGCGCTCTCATCTGGGCTCCGGTTCACTCACTCGCTGTGGCCGCGACTTGCTCTCTCCTTCTCGGG
ESPN_ex_13-6	CACGACGTTGTAAAACGAC	CCCACCTCCCTCAAGTCTG	CACGACGTTGTAAAACGACCCCACCTCCCTCAAGTCTG	CAGGAAACAGCTATGACC	AGCTCCCAAGCCTGCC	CAGGAAACAGCTATGACCAGCTCCCAAGCCTGCC	274	GRCh37	1	6520810	6520828	6521069	6521084	CCCACCTCCCTCAAGTCTGCGCCCCGTCCCCAGCCAGACCCACTCGCTGCCGGGACCCTTTCACTGCCCCGGTGGAGTGAATAGAGGATGAGGGGCCCTGACCCTGTGTCTCCAACTGCTGCACCCCATCCCGACCCTGTCTCCGCCACCTCGCAGCCCCATTAAAGCGCTCTCATCTGGGCTCCGGTTCACTCACTCGCTGTGGCCGCGACTTGCTCTCTCCTTCTCGGGGTAATTGAGCCAGAGTGGACTCGGGAGGGGCAGGCTTGGGAGCT
CDH23_ex_1-1	CACGACGTTGTAAAACGAC	ggcgggggaagcaag	CACGACGTTGTAAAACGACggcgggggaagcaag	CAGGAAACAGCTATGACC	GCAGCTCCTGGGTCTC	CAGGAAACAGCTATGACCGCAGCTCCTGGGTCTC	279	GRCh37	10	73156654	73156668	73156917	73156932	GGCGGGGGAAGCAAGGGAAAGTTGATCGCGGACTTGAGCGGCGGCGGCGGCTCGGGAGAGAGGGACGCGGGCTGCAGGCGCGATGCTTGGCTAGAGGACGCGTCCGACGGCGGCCGGACGCTGAGGTGGTCGGGGCTAGTCAGCCCGGCCTGGGCATGGAGCGCGGGGTGGCAGAGCCTCTGGACGTTTGGGGCGCGCCCAGTCCGAGCCCCCGGCGCGCCTGAAGTTGCGAGCGGCGAGCGGCGAGCGGCGAGCGGCCCGCGGAGACCCAGGAGCTGC
CDH23_ex_1-2	CACGACGTTGTAAAACGAC	CGCGCCTGAAGTTGC	CACGACGTTGTAAAACGACCGCGCCTGAAGTTGC	CAGGAAACAGCTATGACC	gggaaggagagggaagc	CAGGAAACAGCTATGACCgggaaggagagggaagc	258	GRCh37	10	73156869	73156883	73157110	73157126	CGCGCCTGAAGTTGCGAGCGGCGAGCGGCGAGCGGCGAGCGGCCCGCGGAGACCCAGGAGCTGCCGGCACGCCGCGGATGAGCCTTCGCGCCGGCGGGAAGACGCGGCGGTGGCCAGGGCCAGAGCAGGCGGCCCGCGGGGGCCGATCCGGCGGAGAGCAGAGCCCGAGGCGAGGCGAGGCGCGGCGCCGCTGCACACACGCACACGGTACCCGGAGCCACGCACCGCCTCTTCCCTCCTCGCTTCCCTCTCCTTCCC
CDH23_ex_2	CACGACGTTGTAAAACGAC	CCTTTCTCCCATGTGCTCCT	CACGACGTTGTAAAACGACCCTTTCTCCCATGTGCTCCT	CAGGAAACAGCTATGACC	AGTGTCTCCAGAGTCCCAGA	CAGGAAACAGCTATGACCAGTGTCTCCAGAGTCCCAGA	346	GRCh37	10	73199422	73199441	73199749	73199768	CCTTTCTCCCATGTGCTCCTAAACCCTCCATCTGGGTTGATTCCTTCTCCTCCCTTCCCAGCCCCAGTTCTCTCTGGAGCTGCAGAGGTGGGAGGGGCTGAGGAGCAGACCCTCTGCCACCCAGGAAGCTTCTCACCCTCTTCTCTTTCTTTGTGTCCCCAGGAGCCATGGGGCGCCATGTTGCCACCAGCTGCCACGTGGCCTGGCTTTTGGTGCTGATCTCTGGATGCTGGGGTAAGTCCAGTCCTCCCCGTGTCTATCCCATGGGCAGCCTCTGCACGGGAGGCCAGGCTGGAGGGTGTTGGGGCTGGTGGTTCATCTTTGTGCTCTGGGACTCTGGAGACACT
CDH23_ex_3	CACGACGTTGTAAAACGAC	CCACTGCAGCCCTCACC	CACGACGTTGTAAAACGACCCACTGCAGCCCTCACC	CAGGAAACAGCTATGACC	GTGGAAGATGACCTCAACCTGT	CAGGAAACAGCTATGACCGTGGAAGATGACCTCAACCTGT	263	GRCh37	10	73205986	73206002	73206228	73206249	CCACTGCAGCCCTCACCCTGTGTCACCTTATAGAGTGTGTAAAGCTGATGGGGGGTACTTGGCTGACGCTCTTGTCCTCTGACTTCCAGGCCAGGTGAACCGGCTGCCCTTCTTCACCAACCACTTCTTTGATACATACCTGCTGATCAGCGAGGACACGCCTGTGGGTGAGTGGGGGCATGGGCTGGTGGGCGTGCAGATGGCCTGGGGTGCAATCCCTTCCCACAAGTGAAGGGGATCTTACAGGTTGAGGTCATCTTCCAC
CDH23_ex_4	CACGACGTTGTAAAACGAC	GGAAGGCATAAACGTGACCTC	CACGACGTTGTAAAACGACGGAAGGCATAAACGTGACCTC	CAGGAAACAGCTATGACC	CCATTCAGGCAGGAAGATGC	CAGGAAACAGCTATGACCCCATTCAGGCAGGAAGATGC	341	GRCh37	10	73269780	73269800	73270102	73270121	GGAAGGCATAAACGTGACCTCTCTTATTTTCCCTCTGCTCTCTCCCTTGGCTACTCCAGGTTCTTCTGTGACCCAGTTGCTGGCCCAAGACATGGACAATGACCCCCTGGTGTTTGGCGTGTCTGGGGAGGAGGCCTCTCGCTTCTTTGCAGTGGAGCCTGACACTGGCGTGGTGTGGCTCCGGCAGCCACTGGACAGAGAGGTATGACTTGCCCATACCCCTGCCCCAATTCTCTCCTGGGGACAGGAGGAGACACTGGGGGAAGGACGGCCCGCCATCTTTTGGCGTCTTCCTCTAAGACCCCATTCTGACTCCACAGTGGCATCTTCCTGCCTGAATGG
CDH23_ex_5	CACGACGTTGTAAAACGAC	GGATCCATATTCCACACCTGCT	CACGACGTTGTAAAACGACGGATCCATATTCCACACCTGCT	CAGGAAACAGCTATGACC	CTGACTCTGGCCTCTTCCAC	CAGGAAACAGCTATGACCCTGACTCTGGCCTCTTCCAC	319	GRCh37	10	73270522	73270543	73270822	73270841	GGATCCATATTCCACACCTGCTTCCCCAACCCAAAGGGCAATGCTGGTATTTTAGGGAAGCCTTTGGGTGCCTGGTTCCAGGCAAGCTCCTAGGGCAATCCTGGAGCCCCTCCCGCCCCATTTAGGGCCCAGGACCCAGGACCTCAGCACCGCCTAACTGCCCCCCTCCCTCTCTCACTTTTCTTTCAGACCAAGTCAGAGTTCACCGTGGAGTTCTCTGTCAGCGACCACCAGGGGGTGAGTGTTCCCTGGGGCCCTGGAGGCATGTTCCTGGGGTCACAGGATTTCTGGACCCCTAGGGTGGAAGAGGCCAGAGTCAG
CDH23_ex_6	CACGACGTTGTAAAACGAC	AGGGTGGAAGAGGCCAGA	CACGACGTTGTAAAACGACAGGGTGGAAGAGGCCAGA	CAGGAAACAGCTATGACC	CTGAGGTCTGGGCAGAAGAG	CAGGAAACAGCTATGACCCTGAGGTCTGGGCAGAAGAG	269	GRCh37	10	73270819	73270836	73271069	73271088	AGGGTGGAAGAGGCCAGAGTCAGGTGGCGGCGCTAATTGCCCGCCTTTCTCTTGCCAGGTGATCACACGGAAGGTGAACATCCAGGTTGGGGATGTGAATGACAACGCGCCCACATTTCACAATCAGCCCTACAGCGTCCGCATCCCTGAGGTAGGAGCCACTGGGGTTACCCTTGAGGGTATCAGAGACCTGCTGCTCCCCAGACCACCATGGTGTAGGTGAAGAGTCAGGTGGGGAGAGCAGCTGTGGCTCTTCTGCCCAGACCTCAG
CDH23_ex_7-1	CACGACGTTGTAAAACGAC	GGTCTGGTTGGCTGAAGGAT	CACGACGTTGTAAAACGACGGTCTGGTTGGCTGAAGGAT	CAGGAAACAGCTATGACC	GGAGACTCACTGTGGCGTT	CAGGAAACAGCTATGACCGGAGACTCACTGTGGCGTT	313	GRCh37	10	73326390	73326409	73326685	73326703	GGTCTGGTTGGCTGAAGGATGTAGAGAATGGGCTTTGAGGGACTCAGCCCTGATGGCGCAGCTGCTCCGCACTGGCTCACCCTTGTACTTGCTTTGCTCTCATCCCCAGAATACACCAGTGGGGACGCCCATCTTCATCGTGAATGCCACAGACCCCGACTTGGGGGCAGGGGGCAGCGTCCTCTACTCCTTCCAGCCCCCCTCCCAATTCTTCGCCATTGACAGCGCCCGCGGTATCGTCACAGTGATCCGGGAGCTGGACTACGAGACCACACAGGCCTACCAGCTCACGGTCAACGCCACAGTGAGTCTCC
CDH23_ex_7-2	CACGACGTTGTAAAACGAC	GCGTCCTCTACTCCTTCCAG	CACGACGTTGTAAAACGACGCGTCCTCTACTCCTTCCAG	CAGGAAACAGCTATGACC	AGCACAAAGCCTCAGTAATGC	CAGGAAACAGCTATGACCAGCACAAAGCCTCAGTAATGC	302	GRCh37	10	73326566	73326585	73326848	73326868	GCGTCCTCTACTCCTTCCAGCCCCCCTCCCAATTCTTCGCCATTGACAGCGCCCGCGGTATCGTCACAGTGATCCGGGAGCTGGACTACGAGACCACACAGGCCTACCAGCTCACGGTCAACGCCACAGTGAGTCTCCATGCTGGGGCCCCGGCCGTCCCAGCTGCCTCTTCCCACCCTGGAAGAGAGTGACGGGGCATTCCAATGGGACATTGACCCAGTGGCACACACTCGATGATCTATAATAATTATAGTGGTGACAGTCATGATAGAAATGAGGCTGGCATTACTGAGGCTTTGTGCT
CDH23_ex_8	CACGACGTTGTAAAACGAC	CGTGTGCATGTGTTTGCACT	CACGACGTTGTAAAACGACCGTGTGCATGTGTTTGCACT	CAGGAAACAGCTATGACC	GAGGAGCCCAGCCCACTA	CAGGAAACAGCTATGACCGAGGAGCCCAGCCCACTA	348	GRCh37	10	73330426	73330445	73330757	73330774	CGTGTGCATGTGTTTGCACTTATGTGCTGCACGGTGCAGGTCTGTGTGTGTGTGTACATATGTGTGTGAGTGTCCCCACCATCACTCAACCTAAGGCTGTGTGTTCTCTCCGCTCTCTAAGGATCAAGACAAGACCAGGCCTCTGTCCACCCTGGCCAACTTGGCCATCATCATCACAGATGTCCAGGACATGGACCCCATCTTCATCAACCTGCCTTACAGCACCAACATCTACGAGCATTCTCCTCCGGTAAGACTCCTGGCCCTTCCTTCTCAGAAGTCCCTTCTCAGAGGGACTTCCTTCTGAGCTCCTGTTAGGGATGGGCCCTGTTAGTGGGCTGGGCTCCTC
CDH23_ex_9	CACGACGTTGTAAAACGAC	CTACTTCCTGGGTTGCCCTT	CACGACGTTGTAAAACGACCTACTTCCTGGGTTGCCCTT	CAGGAAACAGCTATGACC	TCTCCTACCCTGTCCCACAT	CAGGAAACAGCTATGACCTCTCCTACCCTGTCCCACAT	328	GRCh37	10	73337545	73337564	73337854	73337873	CTACTTCCTGGGTTGCCCTTGCAGCCAGGATCAGCCTGGGGAGGGAAGCTGTGGGTGCCATGATAGCTACAAAGAAAGACAGCAGCCAGGGGACCCAAACTCAAGTCCCTCCTCTCTTCTGCCCAGGGCACGACGGTGCGCATCATCACCGCCATAGACCAGGATAAAGGACGTCCCCGGGGCATTGGCTACACCATCGTTTCAGGTAAGACAGAAGGCTGCCCCTCTCTCCTCTCACCCCTCTGTCCTCCACCCAAGGAGAGCCAGTAGGCATCTCAGGCTCTGAGGGCTAAGGAGAGGTCTGCGGGCATGTGGGACAGGGTAGGAGA
CDH23_ex_10	CACGACGTTGTAAAACGAC	CTGCCCTGTGCCTGGTC	CACGACGTTGTAAAACGACCTGCCCTGTGCCTGGTC	CAGGAAACAGCTATGACC	TCATAACGTGGGTGCCTTCC	CAGGAAACAGCTATGACCTCATAACGTGGGTGCCTTCC	345	GRCh37	10	73375217	73375233	73375543	73375562	CTGCCCTGTGCCTGGTCACACCTGAATGCTTCTCTCTCTTGCAGGGAATACCAACAGCATCTTTGCCCTGGACTACATCAGCGGAGTGCTGACCTTGAATGGCCTGCTGGACCGGGAGAACCCCCTGTACAGCCATGGCTTCATCCTGACTGTGAAGGTGAGACCTGGGTGGGCACCTTCACCCCAGGTAGAGGAGATGCCCCTACTCGGATGCCAACCTCCAGCAGTGTCCGAGGGCTCCTGCCCCCGGTGGTGGCGCCGGAAGCACTTCGCTTCCGTGCTCTCACCCTGCACTGCCTCCCGGGGCTGTGCCCAGGGCCCCATCAGGAAGGCACCCACGTTATGA
CDH23_ex_11	CACGACGTTGTAAAACGAC	GGCTGGTGCTGAGAAAGTCT	CACGACGTTGTAAAACGACGGCTGGTGCTGAGAAAGTCT	CAGGAAACAGCTATGACC	GGGTCTGGATGGGTGGTG	CAGGAAACAGCTATGACCGGGTCTGGATGGGTGGTG	325	GRCh37	10	73376875	73376894	73377183	73377200	GGCTGGTGCTGAGAAAGTCTTTGGTAAGCAAGAGCTGTTGCTGTGATTAGCTGCCTTCACTCCGGGGTGACTGATCTCTGTCCATAGGGCACGGAGCTGAACGATGACCGCACCCCATCTGACGCTACAGTCACCACGACCTTCAATATCCTGGTTATTGACATCAATGACAATGCCCCGGAGTTCAACAGCTCCGAGTACAGCGTGGCCATCACTGAGCTGGCACAGGTCGGCTTTGCCCTTCCACTCTTCATCCAGGTGGTGGACAAGGATGAGGTGAGTCCCTGGACACATGGCCCATGCAGACCCACCACCCATCCAGACCC
CDH23_ex_12	CACGACGTTGTAAAACGAC	ACAATACGCCTCCTCCAGAC	CACGACGTTGTAAAACGACACAATACGCCTCCTCCAGAC	CAGGAAACAGCTATGACC	AACCTTTGGTCCCTCAACCA	CAGGAAACAGCTATGACCAACCTTTGGTCCCTCAACCA	349	GRCh37	10	73403417	73403436	73403747	73403766	ACAATACGCCTCCTCCAGACCCCAGAAGCTATGGCCCATCAGAGGCTGGGGACAGCTGCTCCTCTAGGGTGTGATCCTGGGGTCCCTCCCATGACCCAGGGTCTCACTGTCTTTTCTCTCTGGTTCCTTCCTCCTCTCCATACCTCTCCGGCTCCTTCTGTCTGTCTCCATATCCTTTGACTGACCGACTCCCATTGACAGAATTTGGTAAGTGAGCCTCTGAAGGGCAGGGGTTGGGCTTGGGGAGGGCTTGTGGTGGGCACAGTGGGGAGGGGCTTTGAAAAGGGCACAGCTCAGCCCTCCCCCACCCTCTCAGGCCCCCAGCTCCTGTGGTTGAGGGACCAAAGGTT
CDH23_ex_13-1	CACGACGTTGTAAAACGAC	AGCGCCTCATCCATTGCC	CACGACGTTGTAAAACGACAGCGCCTCATCCATTGCC	CAGGAAACAGCTATGACC	CCCTACCCTCGCCTCCC	CAGGAAACAGCTATGACCCCCTACCCTCGCCTCCC	347	GRCh37	10	73405458	73405475	73405789	73405805	AGCGCCTCATCCATTGCCCCAACCAAAGCAGCTCTGGGCTCACTCTCCAGGAGCCTCTGCTCCTCCATTTGGGTCTAGGCTTTGGCCACTGTGCCCTTCCTGACTGGCTTCTTCTGCACTCTTGACCCAGGGCCTGAACAGCATGTTTGAGGTGTACTTGGTGGGGAACAACTCCCACCACTTCATCATCTCCCCGACCTCCGTCCAGGGGAAGGCGGACATTCGTATTCGGGTGGCCATCCCACTGGACTACGAGACCGTGGACCGCTACGACTTTGATGTAAGGCCCCACTCACTGGCATTTTGGAGTGGGGTGGGGGGTGGATTTCAGGGGAGGCGAGGGTAGGG
CDH23_ex_13-2	CACGACGTTGTAAAACGAC	AATAACAGACGGGCTCGCA	CACGACGTTGTAAAACGACAATAACAGACGGGCTCGCA	CAGGAAACAGCTATGACC	CAGTGGCCCTGCAGTGAA	CAGGAAACAGCTATGACCCAGTGGCCCTGCAGTGAA	349	GRCh37	10	73406055	73406073	73406387	73406404	AATAACAGACGGGCTCGCAGTAGCACAGAGCTGGGATGGGCAGAGACTCTAACAGGTGCTCTGGGCTGGGGCCGGCAAAGGCATGGAGAGGACTTACAGGGACAAGGACTCTGGGAGGGGACATGTGGGAGCTTACCTGGGCCCCTGTTCTGCACCCCCAGCTCTTTGCCAATGAGAGTGTGCCTGACCATGTGGGCTATGCCAAGGTGAAGATCACTCTCATCAATGAAAATGACAACCGGCCCATCTTCAGCCAGCCACTGTACAACATCAGCCTGTACGAGAACGTCACCGTGGGGACCTCTGTGCTGACAGTCCTGGTGAGTCCCCGCTTCACTGCAGGGCCACTG
CDH23_ex_13-3	CACGACGTTGTAAAACGAC	CCAGCCACTGTACAACATCA	CACGACGTTGTAAAACGACCCAGCCACTGTACAACATCA	CAGGAAACAGCTATGACC	CACCCTCACTGAGTCTCTCT	CAGGAAACAGCTATGACCCACCCTCACTGAGTCTCTCT	349	GRCh37	10	73406308	73406327	73406638	73406657	CCAGCCACTGTACAACATCAGCCTGTACGAGAACGTCACCGTGGGGACCTCTGTGCTGACAGTCCTGGTGAGTCCCCGCTTCACTGCAGGGCCACTGAGCTCTCCAGGGCCGACTGTGGTGAGGCACCCAGAGGGATTTTGTCCAAGGGACCTCAGCAATCAGGGAAGGAGGCACCCCCAAATCCCTGAGCTGTGTTTGTTGGTGTATTAAATAAAGTTTTTGGACTCTTCAGGAAGGGGCTCCCTTGACCTAGGTTGCAATATGGAAAAGGAGCCAACCTGAGGGGTGACGAGACTGAGCTGAGGACACTGGTTTTCTGCCTTTCCCCGAGAGAGACTCAGTGAGGGTG
CDH23_ex_14	CACGACGTTGTAAAACGAC	GCCAGTTTCTGTCCCACTCT	CACGACGTTGTAAAACGACGCCAGTTTCTGTCCCACTCT	CAGGAAACAGCTATGACC	GAGGGCCAAGGACCACTG	CAGGAAACAGCTATGACCGAGGGCCAAGGACCACTG	316	GRCh37	10	73434670	73434689	73434969	73434986	GCCAGTTTCTGTCCCACTCTGCTTCTGACCCGCTCCTAACCCAGACTGGCAGCAGGCTTTCACCAGGCCTCACTGGGGTCTGGGCCTCAGAAAATTCACCCTGGGCCAAAGGAGACGTGCGAGAGGAACATGGGTTTCCTGTGGACCTGAAGCCTCAGCTGGGCCTGGCAGTAATGACTTCTTGTTCTCGCTGTTGCAGGCAACTGACAATGATGCAGGCACCTTTGGGGAAGTCAGCTACTTCTTCAGTGATGACCCTGACAGGTGAGACTCTGCCCACAGCCCCTCAGGCCCCTCCGCAGTGGTCCTTGGCCCTC
CDH23_ex_15-1	CACGACGTTGTAAAACGAC	CTGTTTGTCACTCTGGGCAAG	CACGACGTTGTAAAACGACCTGTTTGTCACTCTGGGCAAG	CAGGAAACAGCTATGACC	TGACAGAAGGCTCGTTCTCC	CAGGAAACAGCTATGACCTGACAGAAGGCTCGTTCTCC	322	GRCh37	10	73437108	73437128	73437411	73437430	CTGTTTGTCACTCTGGGCAAGGACAGGCTGGGAAATGCCGGCCCCATCAACAAGCCTGTTTTAAACCACGGTGTTCCTTCTCTCCATCCTCTCGGCCTGGCACAGGTTCTCGCTGGACAAGGACACGGGACTCATCATGCTGATTGCCAGGCTGGACTATGAGCTCATCCAGCGCTTCACCCTGACGATCATTGCCCGGGACGGGGGCGGCGAGGAGACCACAGGCCGGGTCAGGATCAATGTGTTGGATGTCAACGACAACGTGCCCACCTTCCAGAAGGATGCCTACGTGGGTGCTCTGCGGGAGAACGAGCCTTCTGTCA
CDH23_ex_15-2	CACGACGTTGTAAAACGAC	CACGGTGTTCCTTCTCTCCA	CACGACGTTGTAAAACGACCACGGTGTTCCTTCTCTCCA	CAGGAAACAGCTATGACC	AAGCAAGCAAGCAAGTACAGG	CAGGAAACAGCTATGACCAAGCAAGCAAGCAAGTACAGG	346	GRCh37	10	73437174	73437193	73437500	73437520	CACGGTGTTCCTTCTCTCCATCCTCTCGGCCTGGCACAGGTTCTCGCTGGACAAGGACACGGGACTCATCATGCTGATTGCCAGGCTGGACTATGAGCTCATCCAGCGCTTCACCCTGACGATCATTGCCCGGGACGGGGGCGGCGAGGAGACCACAGGCCGGGTCAGGATCAATGTGTTGGATGTCAACGACAACGTGCCCACCTTCCAGAAGGATGCCTACGTGGGTGCTCTGCGGGAGAACGAGCCTTCTGTCACACAGCTGGTGCGGCTCCGGGTAAGGTGCCAGGGAGCCCTGCACTCCTGCCATTTATCTTAGCCTTCTCCCTGTACTTGCTTGCTTGCTT
CDH23_ex_16	CACGACGTTGTAAAACGAC	GACCCAGGGCTGGATCAC	CACGACGTTGTAAAACGACGACCCAGGGCTGGATCAC	CAGGAAACAGCTATGACC	AGGTGTGAGTGCAGAGAGC	CAGGAAACAGCTATGACCAGGTGTGAGTGCAGAGAGC	304	GRCh37	10	73439012	73439029	73439298	73439316	GACCCAGGGCTGGATCACCCAAAAAAGGAGCTGTGAACAGGGCCAGTCTTCCCCACCCTCCCAGCTGCCCACCCTCTTCTGGCCCCCAGTCTCCTGCAGGCTCACGGCCCTTGTCTGCCCTCTTCCTTTCAGGCAACAGATGAAGACTCCCCTCCCAACAACCAGATCACCTACAGCATTGTCAGTGCATCTGCCTTTGGCAGCTACTTCGACATCAGCCTGTACGAGGGCTATGGAGGTAGGTGTGGGGCAGAACTCGGGGCCCAGCCAGGAGGAGGGCTGGGGGGCTCTCTGCACTCACACCT
CDH23_ex_17	CACGACGTTGTAAAACGAC	CTGGACGGGCATCTCAAGT	CACGACGTTGTAAAACGACCTGGACGGGCATCTCAAGT	CAGGAAACAGCTATGACC	CTTGCTAAGGGCAGGCTTTG	CAGGAAACAGCTATGACCCTTGCTAAGGGCAGGCTTTG	345	GRCh37	10	73442144	73442162	73442470	73442489	CTGGACGGGCATCTCAAGTCTGCTTACAGAGGGATCTGGCCTGTTCCTGTCATTGCAGTGATCAGCGTCAGTCGCCCCCTGGATTATGAACAGATATCCAATGGGCTGATTTATCTGACGGTCATGGCCATGGATGCTGGCAACCCCCCTCTCAACAGCACCGTCCCTGTCACCATCGAGGTGTTTGTAAGTACCCAGGGCCACTGGCCTTGCCCTGCTAGTGTAAGGGATGGTGAGTGCTTCCTGTGAACCCAGTACTGTAGGACTGTGGCCCCCACCTCCTTGGCTGTCCCTGCACCTTGGGGAGTTTACCCAGCCATCTGTCCCAAAGCCTGCCCTTAGCAAG
CDH23_ex_18	CACGACGTTGTAAAACGAC	GGCTGGTCCTACCTCCTAGA	CACGACGTTGTAAAACGACGGCTGGTCCTACCTCCTAGA	CAGGAAACAGCTATGACC	TGACTGCTGGCTGCCTAC	CAGGAAACAGCTATGACCTGACTGCTGGCTGCCTAC	332	GRCh37	10	73447199	73447218	73447514	73447531	GGCTGGTCCTACCTCCTAGAGCTGTAGCCTGCCAGAGGGTTACCTGACTCCCTGCTGACACCTCACCTGGCTCTGGTTATACGGAGAGGCCAAAGCTCTTTAGGGCCAGCCAGACCTAGCCTGACTCCTTGGTGCCCACCTTAGACATCTGGCCAGCCCACCTGCCTCCCTGCAGCCTCCTGCAACCTGTCTGTGTTCCTTCCAGGATGAGAATGACAACCCTCCCACCTTCAGCAAGCCCGCCTACTTCGTCTCCGTGGTGGAGAACATCATGGCAGGTACAGGCTCAGGTCGGGGGGTGGGGGGCACATGGAGGTAGGCAGCCAGCAGTCA
CDH23_ex_19-1	CACGACGTTGTAAAACGAC	GTCCCAGGGATGTCGCAA	CACGACGTTGTAAAACGACGTCCCAGGGATGTCGCAA	CAGGAAACAGCTATGACC	GTGGAGGACCAGGGTACTTG	CAGGAAACAGCTATGACCGTGGAGGACCAGGGTACTTG	324	GRCh37	10	73450053	73450070	73450358	73450377	GTCCCAGGGATGTCGCAACAGGCAGGCCTCCCACCTCCCTGAGAGCTGGTCACTGGGAGGGTCCCACGTCCTCCTCTTGGGCCAGCGCAAATGCTGCTCCCAGGGCTGGGGCCTTGAAGCCAGGGGCCCAGGGTGAGCAGCACCCCCTGCCCCCACCTTTTTCCCCCTGAAGGAGCCACGGTGCTGTTCCTGAATGCCACAGACCTGGACCGCTCCCGGGAGTACGGCCAGGAGTCCATCATCTACTCCTTGGAAGGCTCCACCCAGTTTCGGATCAATGCCCGCTCAGGTGAGCCCCCCCACCCCAAGTACCCTGGTCCTCCAC
CDH23_ex_19-2	CACGACGTTGTAAAACGAC	CACGGTGCTGTTCCTGAATG	CACGACGTTGTAAAACGACCACGGTGCTGTTCCTGAATG	CAGGAAACAGCTATGACC	GACGTCCTTCACTGGGTCAA	CAGGAAACAGCTATGACCGACGTCCTTCACTGGGTCAA	328	GRCh37	10	73450229	73450248	73450538	73450557	CACGGTGCTGTTCCTGAATGCCACAGACCTGGACCGCTCCCGGGAGTACGGCCAGGAGTCCATCATCTACTCCTTGGAAGGCTCCACCCAGTTTCGGATCAATGCCCGCTCAGGTGAGCCCCCCCACCCCAAGTACCCTGGTCCTCCACACCCTGAGGCTGACTGTCCATACCCGGCCCCAGGACCAGCCTCTGGGCCCAGGTCCCCTTCCTTTCAGTTTTGAGCAGACCAGCTTTGAGCACCAGTGTAATCCATGAAATATTAATTTGAGTGTGATTACTGATCTTACCCAAAAAATCACAACGTGAATTGACCCAGTGAAGGACGTC
CDH23_ex_20	CACGACGTTGTAAAACGAC	TCTCACCCTCTCTCCTTCCC	CACGACGTTGTAAAACGACTCTCACCCTCTCTCCTTCCC	CAGGAAACAGCTATGACC	GGGTCCAGAGGTACAAGCAG	CAGGAAACAGCTATGACCGGGTCCAGAGGTACAAGCAG	286	GRCh37	10	73453807	73453826	73454074	73454093	TCTCACCCTCTCTCCTTCCCTCGCTCTCTCTCTTCTTCCCTCCCTCTCTCCCTGGCCCACCCAAACCCTCTCACGCACCCACTTCTCTCTCTGGCAGGGGAAATCACCACCACGTCTCTGCTTGACCGAGAGACCAAGTCTGAATACATCCTCATCGTTCGCGCAGTGGACGGGGGTGTGGGCCACAACCAGAAAACTGGCATCGCCACCGTGAGTGCGCTCCCCTCCCGTGCCCCAGCTCCCCCTCGCCGGCCAGGCTGCTGCTCCCTGCTTGTACCTCTGGACCC
CDH23_ex_21	CACGACGTTGTAAAACGAC	TTCCTGCCCTCGAAAGCC	CACGACGTTGTAAAACGACTTCCTGCCCTCGAAAGCC	CAGGAAACAGCTATGACC	AGGGACACAGAGTCCACCA	CAGGAAACAGCTATGACCAGGGACACAGAGTCCACCA	389	GRCh37	10	73455007	73455024	73455378	73455396	TTCCTGCCCTCGAAAGCCCAGGCTCTGCCCAAGGCTCCCAAGGTTGGTGGAGCTGGCAGAATTAATGCGAAGATTGCCCGTGGGCATCTGAGCACTTTTCCCCTGGCAGGCCCTGCCCTGGCCCATCTCAGCTGGGTGTGTCTCCCAGCGCCCCTTATGGCTTCACAGGTAAACATCACCCTCCTGGACATCAATGACAACCACCCCACGTGGAAGGACGCACCCTACTACATCAACCTGGTGGAGATGACCCCTCCAGACTCTGATGTGACCACGGTAGGTGGTGGCAGAGCAGCAGAACTGCCAGGCGGCCCTTCCCAGGGGTCTGTGCCCCTCCCACTGCGATTCCAGGGGGCCTTCCCCTATGGGGCTGGTGGACTCTGTGTCCCT
CDH23_ex_22	CACGACGTTGTAAAACGAC	CAGGCGCGGCTCAGTG	CACGACGTTGTAAAACGACCAGGCGCGGCTCAGTG	CAGGAAACAGCTATGACC	ACTCTTGGTGATCAGACATAGACCT	CAGGAAACAGCTATGACCACTCTTGGTGATCAGACATAGACCT	348	GRCh37	10	73461739	73461754	73462063	73462087	CAGGCGCGGCTCAGTGAAGGGGTCTGCTCCCTCCCGGGCAGGTGGTGGCTGTTGACCCAGACCTGGGGGAGAATGGCACCCTGGTGTACAGCATCCAGCCACCCAACAAGTTCTACAGCCTCAACAGCACCACGGGCAAGATCCGCACCACCCACGCCATGCTGGACCGGGAGAACCCCGACCCCCATGAGGCCGAGCTGATGCGCAAAATCGTCGTCTCTGTTACTGACTGTATGGACCCCTCTCGCCCCTCACGGCCCCCACACCTTAGGCTGCGGGTGTCCCTGGTGACTGGGCCTCTGGGGTACCTGGGGCCCACCCAGGAGGTCTATGTCTGATCACCAAGAGT
CDH23_ex_23	CACGACGTTGTAAAACGAC	TGCACCCATCTTACCCTGTC	CACGACGTTGTAAAACGACTGCACCCATCTTACCCTGTC	CAGGAAACAGCTATGACC	TGTCCTTCAAGACCCAGCTC	CAGGAAACAGCTATGACCTGTCCTTCAAGACCCAGCTC	316	GRCh37	10	73462257	73462276	73462554	73462573	TGCACCCATCTTACCCTGTCCTTGGCCCCTTCTCGCCCTGGTCTTCCCAGGTGGCAGGCCCCCTCTGAAAGCCACCAGCAGTGCCACAGTGTTTGTGAACCTCTTGGATCTCAATGACAATGACCCCACCTTTCAGAACCTGCCTTTTGTGGCCGAGGTGCTTGAAGGCATCCCGGCGGGGGTCTCCATCTACCAAGTGAGTCTCTATCATCTCATTCCTACCAGCCCAGAGGTGGGCAGTGGGTGCCTGAGGAGCCTAGCCCAGGCTGAAAACTTTGCAGGGCTGGGGCAGGGGAGGAGCTGGGTCTTGAAGGACA
CDH23_ex_24-1	CACGACGTTGTAAAACGAC	GGAGGAGGAGCACTTCTTGG	CACGACGTTGTAAAACGACGGAGGAGGAGCACTTCTTGG	CAGGAAACAGCTATGACC	CGTGCTGGTGGAGCTCTT	CAGGAAACAGCTATGACCCGTGCTGGTGGAGCTCTT	287	GRCh37	10	73464588	73464607	73464858	73464875	GGAGGAGGAGCACTTCTTGGGGGAGAAGCATCCATCCCAGTGTCCCCTCCCCACCCTCATGCTGCCCCTCCTTGCCCTCAGGTGGTGGCCATCGACCTCGATGAGGGCCTGAACGGCCTGGTGTCCTACCGCATGCCGGTGGGCATGCCCCGCATGGACTTCCTCATCAACAGCAGCAGCGGCGTGGTGGTCACCACCACCGAGCTGGACCGCGAGCGCATCGCGGAGTACCAGCTGCGGGTGGTGGCCAGTGATGCAGGCACGCCCACCAAGAGCTCCACCAGCACG
CDH23_ex_24-2	CACGACGTTGTAAAACGAC	CTTCCTCATCAACAGCAGCAG	CACGACGTTGTAAAACGACCTTCCTCATCAACAGCAGCAG	CAGGAAACAGCTATGACC	CAGTGGTCAGGTGTGGAGAA	CAGGAAACAGCTATGACCCAGTGGTCAGGTGTGGAGAA	337	GRCh37	10	73464746	73464766	73465064	73465083	CTTCCTCATCAACAGCAGCAGCGGCGTGGTGGTCACCACCACCGAGCTGGACCGCGAGCGCATCGCGGAGTACCAGCTGCGGGTGGTGGCCAGTGATGCAGGCACGCCCACCAAGAGCTCCACCAGCACGCTCACCATCCATGGTGAGGGGGCGCAGGGGCTTCTGCTGTGTGCTCAGTGTGTGGGCACAGGCCTGGGTCAGGGGCAGGGGTAGAGGGGAGCCCATGTCCCCCACTGCTGTCTATTGGACTTGTAGGCACAGGCTCCCTTGTTAATGAGGTGCCCTCCCCAGCTGGAGCCATTCAACACAGCAGAGCCTTCTCCACACCTGACCACTG
CDH23_ex_25	CACGACGTTGTAAAACGAC	GAGCCCGTGACTCCCTT	CACGACGTTGTAAAACGACGAGCCCGTGACTCCCTT	CAGGAAACAGCTATGACC	CTGGCTGTCCATCTGGGA	CAGGAAACAGCTATGACCCTGGCTGTCCATCTGGGA	348	GRCh37	10	73466534	73466550	73466865	73466882	GAGCCCGTGACTCCCTTGGGAATTCATTCCCTACTTGGTCTGGTGCTGGAGACGCTGCTCTGGAGCTGGGTCTTCTGCGGCAGAAGCCAGGCCTAGCCCCGGCGCCCGTTCTGCCCCGCAGTGCTGGATGTGAACGACGAGACGCCCACCTTCTTCCCGGCCGTGTACAATGTGTCTGTGTCCGAGGACGTGCCACGCGAGTTCCGGGTGGTCTGGCTGAACTGCACGGACAACGACGTGGGCCTCAATGCAGAGCTCAGCTACTTCATCACAGGTGCTGCCCCGGCCTCCGCCCACCTGTGCAGGCCTCCTGGGGCCCTGCCTCCACCCCTCCCAGATGGACAGCCAG
CDH23_ex_26	CACGACGTTGTAAAACGAC	CACTCCTGGACTCACCATCG	CACGACGTTGTAAAACGACCACTCCTGGACTCACCATCG	CAGGAAACAGCTATGACC	CTCCTGGGAGGCACCCT	CAGGAAACAGCTATGACCCTCCTGGGAGGCACCCT	289	GRCh37	10	73468749	73468768	73469022	73469038	CACTCCTGGACTCACCATCGCGGGTCCCAGCTCAGGAGCAGAGTCCCCGCTTCCCCTGGCCGGGAGCTCTGTTTCCCAGCCGGAAGCTTCCTCTCCTTCACCCACAGGTGGCAACGTGGATGGGAAGTTCAGCGTGGGTTACCGCGATGCCGTTGTGAGAACCGTGGTGGGCCTGGACCGGGAGACCACAGCCGCCTACATGCTCATCCTGGAGGCCATCGGTATGCACCAGTCCCGCACCCACCAACACAGTGATCTGGGCAGAGTTCACACAGGGTGCCTCCCAGGAG
CDH23_ex_27	CACGACGTTGTAAAACGAC	GAGTGTGCAAAGTCACAGGAAG	CACGACGTTGTAAAACGACGAGTGTGCAAAGTCACAGGAAG	CAGGAAACAGCTATGACC	CTCTGGTGCCACTGAGCAT	CAGGAAACAGCTATGACCCTCTGGTGCCACTGAGCAT	314	GRCh37	10	73472348	73472369	73472644	73472662	GAGTGTGCAAAGTCACAGGAAGTGTGCCCCTCTCTCAGGCAGCTGCTAACACCTGTCTTCCTTCAACTCCCACAGACAACGGCCCTGTAGGGAAGCGACACACGGGCACAGCCACCGTGTTCGTCACTGTCCTGGATGTGAATGACAACCGGCCCATCTTTCTGCAGAGCAGCTATGAGGCCAGCGTCCCTGAGGACATCCCTGAAGGCCACAGCATCTTGCAGGCAGGTGGCCCGTGGCCTCTGGGGCAGGTGGTGGGCTGGGGGAGGCGGAGCCACACACGGCCCTGAGGGCACATGCTCAGTGGCACCAGAG
CDH23_ex_28	CACGACGTTGTAAAACGAC	AGGATGCGTGAAGGGAAGG	CACGACGTTGTAAAACGACAGGATGCGTGAAGGGAAGG	CAGGAAACAGCTATGACC	GTCCCTGTTTCCTCCCTCTG	CAGGAAACAGCTATGACCGTCCCTGTTTCCTCCCTCTG	302	GRCh37	10	73483709	73483727	73483992	73484011	AGGATGCGTGAAGGGAAGGAAAGGAACTCTAAAAACCTCTTCTCTCCCTGCTGGGTGGCATTCAAGAAGTAACTCGTGTCTCATTCTTCCTCAGCTGAAAGCCACGGACGCAGATGAGGGCGAGTTTGGGCGTGTGTGGTACCGCATCCTCCATGGTAAGTGGGGCTGCCCTAGGATGGGGGGCGGTCCTCCTGCCCAGGGGAGGGCAGAGCTTCTCTAGGCTGCCAAAGGTCTGGGAGATGAGGCCAAGAGAACCCCCAGGGCCATATACATGGGGCGAGGCCAGAGGGAGGAAACAGGGAC
CDH23_ex_29-1	CACGACGTTGTAAAACGAC	GAGTCCTCCAGCTTCCTCTC	CACGACGTTGTAAAACGACGAGTCCTCCAGCTTCCTCTC	CAGGAAACAGCTATGACC	CCTAGCCTCACCCTGACG	CAGGAAACAGCTATGACCCCTAGCCTCACCCTGACG	324	GRCh37	10	73484965	73484984	73485272	73485289	GAGTCCTCCAGCTTCCTCTCCACTGTGAATTCTGTGTCCCAGAAGACCCGCAGCCTCCTCACAAGGAGGGGACTGGTGAACTTCTGCCCCCAACCATGGCAGGCCAGCACAGCAGGAGACTTCTGGGCAGGGCCGGTGTTCCAGGGGGTCTGTCCCTCCACACAGGTAACCATGGCAACAACTTCCGGATCCATGTCAGCAATGGGCTCCTGATGCGAGGGCCCCGGCCCCTGGACCGGGAGCGGAACTCATCCCACGTGCTGATAGTGGAGGCCTACAACCACGACCTGGGCCCCATGCGGAGCTCCGTCAGGGTGAGGCTAGG
CDH23_ex_29-2	CACGACGTTGTAAAACGAC	TAGTGGAGGCCTACAACCAC	CACGACGTTGTAAAACGACTAGTGGAGGCCTACAACCAC	CAGGAAACAGCTATGACC	CCACAGCTGGAGGAACAAAC	CAGGAAACAGCTATGACCCCACAGCTGGAGGAACAAAC	259	GRCh37	10	73485229	73485248	73485469	73485488	TAGTGGAGGCCTACAACCACGACCTGGGCCCCATGCGGAGCTCCGTCAGGGTGAGGCTAGGGGCGGGCTGGGGTGCTGACCTCAGGACGGGGCCAAGCCCACAGCTAGAACAGAGAAGGCCATTAGTTGGCGCCTGGTGTGGGCAGGGCCACCACTGATTTAGGTGCTGAATGACATCTGGGCCTAAGGGTTCGGTGACAGGTGCCCAGCCTGGGACTTGGACTTGTCATTTTGCTGTGAGTTTGTTCCTCCAGCTGTGG
CDH23_ex_30	CACGACGTTGTAAAACGAC	AGGAAAGCAGTGACCACACA	CACGACGTTGTAAAACGACAGGAAAGCAGTGACCACACA	CAGGAAACAGCTATGACC	AAGCATCAGGGATGACCGTT	CAGGAAACAGCTATGACCAAGCATCAGGGATGACCGTT	332	GRCh37	10	73490126	73490145	73490439	73490458	AGGAAAGCAGTGACCACACAAGGCGGCCACAGTGGGCCAAGCCCTGGGCTTCCCAGCCTCCACCCCACCCTGACCTTGCACCCCTGGCCCGGCTCCCACAGGTGATTGTGTACGTGGAGGACATCAACGATGAGGCCCCCGTGTTCACACAGCAGCAGTACAGCCGTCTGGGGCTTCGAGAGACCGCAGGCATTGGAACGTCAGTCATCGTGGTCCAAGCCACAGACCGAGACTCTGGTGAGGCTGGCAGGAGGAAGCCGGGGATCCCATTGCTCAGAGCAAACCTCCCCAGCTCACCCAGCCCCTCCTTCGAAACGGTCATCCCTGATGCTT
CDH23_ex_31-1	CACGACGTTGTAAAACGAC	CCTTGCCATCCACATTGACC	CACGACGTTGTAAAACGACCCTTGCCATCCACATTGACC	CAGGAAACAGCTATGACC	TGTAGCTGGTCTTGGTCTCG	CAGGAAACAGCTATGACCTGTAGCTGGTCTTGGTCTCG	308	GRCh37	10	73491559	73491578	73491848	73491867	CCTTGCCATCCACATTGACCTTAACACATCCTCTGCTGCATCTCTGAGGATGATCCTGCCGGCAGAGGTGGGGCAGCCCATGCTGGGTGGGCCACCCAGGGGGTATGGGTGTGGCAGCTTGAGAAGCCACAGCGCAGCCCCACTCAGTTCTATCTGGGACTGCACAGCCTCTGTGTCCTCCTACAGGGGATGGTGGCCTGGTGAACTACCGCATCCTGTCGGGCGCAGAGGGGAAGTTTGAGATTGACGAGAGCACAGGGCTTATCATCACCGTGAATTACCTGGACTACGAGACCAAGACCAGCTACA
CDH23_ex_31-2	CACGACGTTGTAAAACGAC	TGGTGGCCTGGTGAACTAC	CACGACGTTGTAAAACGACTGGTGGCCTGGTGAACTAC	CAGGAAACAGCTATGACC	AGGTTGTCGATGGAGTAGGC	CAGGAAACAGCTATGACCAGGTTGTCGATGGAGTAGGC	308	GRCh37	10	73491749	73491767	73492038	73492057	TGGTGGCCTGGTGAACTACCGCATCCTGTCGGGCGCAGAGGGGAAGTTTGAGATTGACGAGAGCACAGGGCTTATCATCACCGTGAATTACCTGGACTACGAGACCAAGACCAGCTACATGATGAATGTGTCGGCCACTGACCAGGCCCCGCCCTTCAACCAGGGCTTCTGCAGCGTCTACATCACTCTGCTCAACGAGCTGGACGAGGCCGTGCAGTTCTCCAATGCCTCATACGAGGCTGCCATCCTGGAGAATCTGGCACTGGGTACTGAGATTGTGCGGGTCCAGGCCTACTCCATCGACAACCT
CDH23_ex_31-3	CACGACGTTGTAAAACGAC	TGCAGCGTCTACATCACTCT	CACGACGTTGTAAAACGACTGCAGCGTCTACATCACTCT	CAGGAAACAGCTATGACC	CACACTTGGCCATCTCAAGG	CAGGAAACAGCTATGACCCACACTTGGCCATCTCAAGG	335	GRCh37	10	73491918	73491937	73492234	73492253	TGCAGCGTCTACATCACTCTGCTCAACGAGCTGGACGAGGCCGTGCAGTTCTCCAATGCCTCATACGAGGCTGCCATCCTGGAGAATCTGGCACTGGGTACTGAGATTGTGCGGGTCCAGGCCTACTCCATCGACAACCTCAACCAAATCACGTACCGCTTCAACGCCTACACCAGCACCCAGGCCAAAGCCCTCTTCAAGATAGACGCCATCACGGTGAGGGGCTGGGGGCAGGGAGCACCATTTCTTCCAATCTAACCAACATTGGTTGAGCTCCTTCTGTGTGCACAGCACTCTCCTCTTTGTCATAAAATGTCCTTGAGATGGCCAAGTGTG
CDH23_ex_32	CACGACGTTGTAAAACGAC	TATGCCGGACAGAGGAAGTG	CACGACGTTGTAAAACGACTATGCCGGACAGAGGAAGTG	CAGGAAACAGCTATGACC	CCTGGCCCATACATTGGGT	CAGGAAACAGCTATGACCCCTGGCCCATACATTGGGT	306	GRCh37	10	73493893	73493912	73494181	73494199	TATGCCGGACAGAGGAAGTGACATGGAGGTGGAAAAGTGGGCAGAATGACCAGGGTTAACAAGGGTGCGATGTTGTCACTCACCCATCTGGCCCCTTCCCTGCAGGGTGTGATCACAGTCCAGGGCCTGGTGGACCGTGAGAAGGGCGACTTCTATACCTTGACAGTGGTGGCAGATGACGGCGGCCCCAAGGTGGACTCCACCGTGGTGAGTGGGACCAGGGTGAGAGTCCCTCAGGTGCGGCCCATCGCTGGCCATGACACTTCCTAACCCATGTCCTCGCCAGCCACCCAATGTATGGGCCAGG
CDH23_ex_33	CACGACGTTGTAAAACGAC	CAGACGGCTAACCATTTGCAT	CACGACGTTGTAAAACGACCAGACGGCTAACCATTTGCAT	CAGGAAACAGCTATGACC	GGCAAGACACAGAGGACAGA	CAGGAAACAGCTATGACCGGCAAGACACAGAGGACAGA	285	GRCh37	10	73494346	73494366	73494612	73494631	CAGACGGCTAACCATTTGCATCTTTGCCTTTTCTCTCACTCCCCTCCTGCTGCTGCCTCTGCCTACAGAAGGTGAGTAGCCTGTGGCTGGAGCTTCCCCTGTGCTGTTGGCTGTGGCCAGTGCTGGCCGGGCTCTGCCTGGCCCTGGACCTTCCCACCTCTCCCAGAGAGAAGGCACGTGGACAGGCCTGCAGCAGGCCCCCTCCCAGTGCCTCCACTCTCACACCTGAGTTCAGGCCCCTCTGGGGCATGTCCCCTGCCTCCAACTCTGTCCTCTGTGTCTTGCC
CDH23_ex_34	CACGACGTTGTAAAACGAC	GCTCTGAGGGTTTGCTGATG	CACGACGTTGTAAAACGACGCTCTGAGGGTTTGCTGATG	CAGGAAACAGCTATGACC	CCCGCTGACATGGTGGA	CAGGAAACAGCTATGACCCCCGCTGACATGGTGGA	323	GRCh37	10	73498126	73498145	73498433	73498449	GCTCTGAGGGTTTGCTGATGTTCCAGAACCCACTGGGGATCTGGTCCCTACTGGACCCACGGTGGGACCCAGGTGTTTGGGGCCAAGGAGGGGAAGGAGGCTGTAGGTCTCTGACCACGTTCACCCTCAGGTCTACATCACTGTGCTGGACGAGAATGACAACAGCCCCCGGTTTGACTTCACCTCCGACTCGGCGGTCAGCATACCCGAGGACTGCCCTGTGGGCCAGCGAGTGGCTACTGTCAAGGCCTGGGACCCTGATGCTGGCAGCAATGGGCAGGTGGGCCACCGAGTGAAACAGCCAGGATCCACCATGTCAGCGGG
CDH23_ex_35	CACGACGTTGTAAAACGAC	CTCCTCCACACCTGCTCAC	CACGACGTTGTAAAACGACCTCCTCCACACCTGCTCAC	CAGGAAACAGCTATGACC	CCAGAGTGTGCTGATGGACA	CAGGAAACAGCTATGACCCCAGAGTGTGCTGATGGACA	273	GRCh37	10	73499358	73499376	73499612	73499631	CTCCTCCACACCTGCTCACCCCTCACCCTCTCTTCTCCCCACAGGTGGTCTTCTCCCTGGCCTCTGGCAACATCGCGGGGGCCTTTGAGATCGTCACCACCAATGACTCCATTGGCGAAGTGTTTGTGGCCAGGCCCCTGGACAGAGAAGAGCTGGATCACTACATCCTCCAGGTGGGGCCTGGCCTCCCTTGGACTGAGAGACCACTGGCTAAGTGCCTAGACCGGTCACTACTCTCCATCCAGGAGAGAGCCTGTCCATCAGCACACTCTGG
CDH23_ex_36-1	CACGACGTTGTAAAACGAC	GCAGAAGGTGAAGGCTTTGG	CACGACGTTGTAAAACGACGCAGAAGGTGAAGGCTTTGG	CAGGAAACAGCTATGACC	CTCGATGACTGGAGGGTTGT	CAGGAAACAGCTATGACCCTCGATGACTGGAGGGTTGT	292	GRCh37	10	73500383	73500402	73500656	73500675	GCAGAAGGTGAAGGCTTTGGGGAGAGCCCAGGGCTGGCCGGGAGAGCCCAGGGCTGGCCAGGCCACCCAGGGGTTCTCAGTGAGTCTCTTTGCCCTCCCAAATGCTCCCCACTGATTGCACAGCCCTTTTGGACTCCATATTCCCAATCCTGCCCGCCACGCTTTAGCCCTGACTCCAGTTGCCCTCCTCCTTGCAGGTTGTGGCTTCTGACCGAGGCACCCCTCCACGGAAGAAGGACCACATCCTGCAGGTGACCATCCTGGACATCAATGACAACCCTCCAGTCATCGAG
CDH23_ex_36-2	CACGACGTTGTAAAACGAC	TTAGCCCTGACTCCAGTTGC	CACGACGTTGTAAAACGACTTAGCCCTGACTCCAGTTGC	CAGGAAACAGCTATGACC	GATCCAGGCTAGGCGTTAGG	CAGGAAACAGCTATGACCGATCCAGGCTAGGCGTTAGG	330	GRCh37	10	73500546	73500565	73500857	73500876	TTAGCCCTGACTCCAGTTGCCCTCCTCCTTGCAGGTTGTGGCTTCTGACCGAGGCACCCCTCCACGGAAGAAGGACCACATCCTGCAGGTGACCATCCTGGACATCAATGACAACCCTCCAGTCATCGAGAGCCCCTTTGGATACAATGTCAGTGTGAATGAGGTGAGGGCAGCCCCGGGGCCCATATAGCTGGACATACGGGGGGACCGTGGGCACGAGCCAACCATGCAGCCCCTGTTTAAATGTCTGCCTGGCCCACTGGTCCCTCAGATCTCATGGATGGGAACTGTGGCTCATTCGTAGTGATAGCCCTAACGCCTAGCCTGGATC
CDH23_ex_37-1	CACGACGTTGTAAAACGAC	GGTGCTCACAGAATGTTCGC	CACGACGTTGTAAAACGACGGTGCTCACAGAATGTTCGC	CAGGAAACAGCTATGACC	CAGGCCGTGTGGCGAT	CAGGAAACAGCTATGACCCAGGCCGTGTGGCGAT	324	GRCh37	10	73501278	73501297	73501587	73501602	GGTGCTCACAGAATGTTCGCTGCTATCATCCTTATTATCTCCATCATTGCTCTGGGGTAGATGCAGCAAAGCTTTTGGGAGGTACAGGGGGAGCCTTCGGGCTACAGGAGCAGGTGCCAGACTGTGCCCCAATGCCTTGAGTCCAGAATGACTGCTCTCCTGCTCTCCTCCCAGAACGTGGGTGGAGGTACTGCTGTGGTCCAGGTGAGAGCCACTGACCGTGACATCGGGATCAACAGTGTTCTGTCCTACTACATCACCGAGGGCAACAAGGACATGGCCTTCCGCATGGACCGCATCAGCGGTGAGATCGCCACACGGCCTG
CDH23_ex_37-2	CACGACGTTGTAAAACGAC	GACCGTGACATCGGGATCAA	CACGACGTTGTAAAACGACGACCGTGACATCGGGATCAA	CAGGAAACAGCTATGACC	GGGCAGATGGACTAAAGGCA	CAGGAAACAGCTATGACCGGGCAGATGGACTAAAGGCA	337	GRCh37	10	73501494	73501513	73501812	73501831	GACCGTGACATCGGGATCAACAGTGTTCTGTCCTACTACATCACCGAGGGCAACAAGGACATGGCCTTCCGCATGGACCGCATCAGCGGTGAGATCGCCACACGGCCTGCCCCGCCTGACCGCGAGCGCCAGAGCTTCTACCACCTGGTGGCCACTGTGGAGGACGAGGGCACCCCAACCCTGTCGGTGAGCGATGGGGGTGGCCACAGGGAGGAGCGGGTGGGCCAGGGCAGCTCCGCCTCCGAGTGAGGGGAACAAGATGGGTGAGAATGGAATTCCACACAGCAGGCGAATCCTTGACAACTCCTTTAGTCCATCTGCCTTTAGTCCATCTGCCC
CDH23_ex_38	CACGACGTTGTAAAACGAC	AGGAGAACAGCCATCTGGA	CACGACGTTGTAAAACGACAGGAGAACAGCCATCTGGA	CAGGAAACAGCTATGACC	AATCCCTGGATAGGTTTCGC	CAGGAAACAGCTATGACCAATCCCTGGATAGGTTTCGC	348	GRCh37	10	73537363	73537381	73537692	73537711	AGGAGAACAGCCATCTGGATCCACCTTGGTCCCTCTGGCCACCTGACCAAGGACGTGACCCACTCTTTTCCACAGGCCACCACGCACGTGTACGTGACCATTGTGGATGAGAATGATAACGCGCCCATGTTCCAGCAGCCCCACTATGAGGTGCTGCTGGATGAGGGCCCAGACACGCTCAACACCAGCCTCATCACCATCCAGGCACTGGACCTGGATGAGGGTCCCAACGGCACAGTCACCTATGCCATCGTCGCAGGCAACATCGTCAACACCTTCCGCATCGACAGACACATGGTCAGCAGCTGATGGCAGGATCAAGACAAGGGGCGAAACCTATCCAGGGATT
CDH23_ex_39	CACGACGTTGTAAAACGAC	CAAATTGGTCAGAGGGTGCTG	CACGACGTTGTAAAACGACCAAATTGGTCAGAGGGTGCTG	CAGGAAACAGCTATGACC	GCTTTCTGGGTCCCATCCTT	CAGGAAACAGCTATGACCGCTTTCTGGGTCCCATCCTT	255	GRCh37	10	73537876	73537896	73538112	73538131	CAAATTGGTCAGAGGGTGCTGCAGACCTACCACCCCTAGATCCATCCTTGTCCCTTCCCTGTGTCCCCCAGGGTGTCATCACTGCTGCCAAAGAGCTGGACTACGAGATCAGCCACGGCCGCTACACCCTGATCGTCACTGCCACAGACCAGTGCCCCATCTTATCCCACCGCCTCACCTCTACCACCACGGTGGGTGCATGGGACACAGCCCCAACTTGGGCTTGGAGGTTGGCGAAGGATGGGACCCAGAAAGC
CDH23_ex_40-1	CACGACGTTGTAAAACGAC	CCCATATGATTCCTGCATGGG	CACGACGTTGTAAAACGACCCCATATGATTCCTGCATGGG	CAGGAAACAGCTATGACC	CATCCATGATGCTGTACTCCAC	CAGGAAACAGCTATGACCCATCCATGATGCTGTACTCCAC	294	GRCh37	10	73538899	73538919	73539172	73539193	CCCATATGATTCCTGCATGGGCCTCATGAGGCAGAATTATCAGGTCCATTTCACAGAGGAAGGAACTGAGGCCCAGCACAAAGCTGGCTGGGGTGAGGCCTTGGCTAAGCTTTTCCACCATCTCAGGTGCTTGTGAATGTGAATGACATCAACGACAATGTGCCTACCTTCCCCCGGGACTATGAGGGACCATTTGAAGTCACTGAGGGCCAGCCGGGGCCCAGAGTGTGGACCTTCCTGGCCCATGACCGAGACTCAGGACCCAACGGGCAGGTGGAGTACAGCATCATGGATG
CDH23_ex_40-2	CACGACGTTGTAAAACGAC	GGGACCATTTGAAGTCACTGAG	CACGACGTTGTAAAACGACGGGACCATTTGAAGTCACTGAG	CAGGAAACAGCTATGACC	ATAGGGTGTTCTCGCCACAT	CAGGAAACAGCTATGACCATAGGGTGTTCTCGCCACAT	324	GRCh37	10	73539084	73539105	73539389	73539408	GGGACCATTTGAAGTCACTGAGGGCCAGCCGGGGCCCAGAGTGTGGACCTTCCTGGCCCATGACCGAGACTCAGGACCCAACGGGCAGGTGGAGTACAGCATCATGGATGGAGACCCTCTGGGTGAGTGGGGCTTGGGGCATGCCACCCACAGGGTCTCACCTGCACACCCGCTCAGGGGAGGATAAGAAGGGAGGTCTCAAGGCATTTGGCCTCACCATTGTGTGATTTTGTCCTCTCTGGGCCTCAGTTTCCCCATCTATGACAATGATGGAAATAATCTTCTCCCACCTCTTATTCCCAGAGATGTGGCGAGAACACCCTAT
CDH23_ex_41	CACGACGTTGTAAAACGAC	GACGAGTGAGGCTTGCTAGA	CACGACGTTGTAAAACGACGACGAGTGAGGCTTGCTAGA	CAGGAAACAGCTATGACC	TCTCTTGGCACAAGGGTAACA	CAGGAAACAGCTATGACCTCTCTTGGCACAAGGGTAACA	325	GRCh37	10	73543947	73543966	73544252	73544272	GACGAGTGAGGCTTGCTAGAGGAAGCAGAAGGAGTCCTGGGGTCTCCACAGTTCCTGCCAATGCCCGACTAACTTGGGCCTCTCCTGGTGACACCCAGGGGAGTTTGTGATCTCTCCTGTGGAGGGGGTGCTAAGGGTCCGGAAGGACGTGGAGCTGGACCGGGAGACCATCGCCTTCTACAACCTGACCATCTGTGCCCGTGACCGGGGGATGCCCCCACTCAGCTCCACAGTGAGTCTGGGGGCCCCACCCGCTGGCTTCACCTCGCTGCCCCTGTACTTGCCACAGAGATTCTTGTAAACATTGTTACCCTTGTGCCAAGAGA
CDH23_ex_42-1	CACGACGTTGTAAAACGAC	CATGCACAACATCTGTCGCT	CACGACGTTGTAAAACGACCATGCACAACATCTGTCGCT	CAGGAAACAGCTATGACC	CCCTACCGTGGCATTGATGA	CAGGAAACAGCTATGACCCCCTACCGTGGCATTGATGA	272	GRCh37	10	73544592	73544611	73544845	73544864	CATGCACAACATCTGTCGCTCTTCCTCCCCTCCCTCCTCCTTCTCTGACTGGCCCAGATGCTGGTGGGGATCCGGGTGCTGGACATCAACGACAACGACCCTGTGCTGCTGAACCTGCCCATGAACATCACCATCAGCGAGAACAGCCCTGTCTCCAGCTTTGTCGCCCATGTCCTGGCCAGTGACGCTGACAGTGGCTGCAATGCACGCCTCACCTTCAACATCACTGCGGGCAACCGCGAGCGGGCCTTCTTCATCAATGCCACGGTAGGG
CDH23_ex_42-2	CACGACGTTGTAAAACGAC	ATCAACGACAACGACCCTGT	CACGACGTTGTAAAACGACATCAACGACAACGACCCTGT	CAGGAAACAGCTATGACC	GAGGTGTCCTCATCCCAGTG	CAGGAAACAGCTATGACCGAGGTGTCCTCATCCCAGTG	316	GRCh37	10	73544676	73544695	73544973	73544992	ATCAACGACAACGACCCTGTGCTGCTGAACCTGCCCATGAACATCACCATCAGCGAGAACAGCCCTGTCTCCAGCTTTGTCGCCCATGTCCTGGCCAGTGACGCTGACAGTGGCTGCAATGCACGCCTCACCTTCAACATCACTGCGGGCAACCGCGAGCGGGCCTTCTTCATCAATGCCACGGTAGGGCCTAGACTGACCCCAGGGAGCTTCCCAGGGTTTCCAGTGAAAAAGAGGACCCTGCCCTAGAGGCTTTTCTGCTGCCACCATCTGGGCTCCACCGGGCTCCCGTTCCTGCACTGGGATGAGGACACCTC
CDH23_ex_43	CACGACGTTGTAAAACGAC	GTGGGCCAAAGTAGAAAGCA	CACGACGTTGTAAAACGACGTGGGCCAAAGTAGAAAGCA	CAGGAAACAGCTATGACC	CACGCACCTACTGAAGGAGA	CAGGAAACAGCTATGACCCACGCACCTACTGAAGGAGA	333	GRCh37	10	73545327	73545346	73545641	73545660	GTGGGCCAAAGTAGAAAGCAGGGAAAAGGTCTCCATGCAGCTCACCACCCTCCACATCCCAGACAGGGATCGTCACTGTGAACCGGCCCCTGGACCGCGAGCGGATCCCAGAGTACAAGCTGACCATTTCTGTGAAGGACAACCCGGAGAATCCACGCATAGCCAGGAGGGTGAGACTGGAGGGCACTGGTGGGAGTGGGCTGGGAGCTAGAGGCGCATGGAGAGAGAACACATCACCCCTCCTGCAGGCAGCATAGCCAGGCTTAGATGCACAGGCTTTGGAGTGAGCACGTGCTGGCTTCAAATCCCAGTTCTCTCCTTCAGTAGGTGCGTG
CDH23_ex_44	CACGACGTTGTAAAACGAC	TCTGATCATCCACCTCTGTGC	CACGACGTTGTAAAACGACTCTGATCATCCACCTCTGTGC	CAGGAAACAGCTATGACC	TAAGGGAGGTCCTCAGGCAT	CAGGAAACAGCTATGACCTAAGGGAGGTCCTCAGGCAT	292	GRCh37	10	73548586	73548606	73548859	73548878	TCTGATCATCCACCTCTGTGCCCCAATCCCCAACCTCCCAACCCTCCTCCCACCTAGGTGGGGGCACTTTGCTGAGCATGGCCTACAACGTGCCCCATTCTGCCCCTTGCAGGATTATGACTTGCTTCTGATCTTCCTTTCTGATGAGAATGACAACCACCCCCTCTTCACTAAAAGCACCTACCAGGCAGAGGTGATGGAAAACTCTCCCGCTGGTAGGTGCTGGGCCCACCCGGGAGCTCCTGCTGTTGCCAGGCACCACTGGGGCCTGGGATGCCTGAGGACCTCCCTTA
CDH23_ex_45	CACGACGTTGTAAAACGAC	GGGCTGGGTTGGTCTTGT	CACGACGTTGTAAAACGACGGGCTGGGTTGGTCTTGT	CAGGAAACAGCTATGACC	CCTGGGTCCAGCACTGAG	CAGGAAACAGCTATGACCCCTGGGTCCAGCACTGAG	267	GRCh37	10	73550003	73550020	73550253	73550270	GGGCTGGGTTGGTCTTGTGGTGACCCCTCTCCTTCTGGCCCAGGCACCCCTCTCACGGTGCTCAATGGGCCCATCCTGGCCCTGGATGCAGACCAAGACATCTACGCCGTGGTGACCTACCAGCTGCTGGGTGCCCAGAGTGGCCTCTTTGACATCAACAGCAGCACCGGTGAGGCCTCTGTGCCACCCAGCACTCCCAGCCTGATTCTGGGGTGGGGATGGCCACACTGCTGGATTGAGGGCCTCCCTTCTCAGTGCTGGACCCAGG
CDH23_ex_46-1	CACGACGTTGTAAAACGAC	CTGCTCTCTCCCTGTTGGTT	CACGACGTTGTAAAACGACCTGCTCTCTCCCTGTTGGTT	CAGGAAACAGCTATGACC	GGCAGTTCTCTAGCAGATGGA	CAGGAAACAGCTATGACCGGCAGTTCTCTAGCAGATGGA	283	GRCh37	10	73550804	73550823	73551067	73551087	CTGCTCTCTCCCTGTTGGTTCTTGCCCTGTCTTCCCACCGCACCCCTTTTCTGTGTGTTTCCCTGGCTGGCGGCACCGGGTGCCAGGTGTGGTGACCGTGAGGTCAGGTGTCATCATTGACCGGGAGGCATTCTCGCCACCCATCCTGGAGCTGCTGCTGCTGGCTGAGGACATCGGGCTGCTCAACAGCACGGCCCACCTGCTCATCACCATCCTGGATGACAATGACAACCGGCCCACCTTTAGCCCTGCCACCCTCACTGTCCATCTGCTAGAGAACTGCC
CDH23_ex_46-2	CACGACGTTGTAAAACGAC	CCCACCTGCTCATCACCAT	CACGACGTTGTAAAACGACCCCACCTGCTCATCACCAT	CAGGAAACAGCTATGACC	AGGTCTCCTGACTCCCTCTC	CAGGAAACAGCTATGACCAGGTCTCCTGACTCCCTCTC	253	GRCh37	10	73550998	73551016	73551232	73551251	CCCACCTGCTCATCACCATCCTGGATGACAATGACAACCGGCCCACCTTTAGCCCTGCCACCCTCACTGTCCATCTGCTAGAGAACTGCCCGCCTGGTAAGCAGGGGACAGGCCCCAGCACCCCACAACCAGGGGCCGGTTGGTGGTCACAGGGGACTGGAGCCTCAGGTTGGACACGGAGTTTGCCTCCAGTGGGGAGAAAGATGGGCAGCAGGGTGAGTGTAGAACACACTGGAGAGGGAGTCAGGAGACCT
CDH23_ex_47-1	CACGACGTTGTAAAACGAC	TCAAGGCTGTCATGAGAAGGG	CACGACGTTGTAAAACGACTCAAGGCTGTCATGAGAAGGG	CAGGAAACAGCTATGACC	CTGTGCCCGAGAGAGGAAC	CAGGAAACAGCTATGACCCTGTGCCCGAGAGAGGAAC	329	GRCh37	10	73552829	73552849	73553140	73553158	TCAAGGCTGTCATGAGAAGGGGACTTGAGAAGATCACCAACAAATGTGTCTTGGTAGATCTTTCTGGAAGAGGCCACTGTGCGCAGCTACTCCCTTTTCCCTCTCCAACAGGATTCTCAGTCCTTCAAGTCACAGCCACAGATGAGGACAGTGGCCTCAATGGGGAGCTGGTCTACCGAATAGAAGCTGGGGCTCAGGACCGCTTCCTCATTCATCTGGTCACCGGGGTCATCCGTGTTGGTAATGCCACCATCGACAGAGAGGAGCAGGAGTCCTACAGGCTAACGGTGGTGGCCACCGACCGGGGCACCGTTCCTCTCTCGGGCACAG
CDH23_ex_47-2	CACGACGTTGTAAAACGAC	AGCAGGAGTCCTACAGGCTA	CACGACGTTGTAAAACGACAGCAGGAGTCCTACAGGCTA	CAGGAAACAGCTATGACC	CTGGGAGCTGGGAGGGA	CAGGAAACAGCTATGACCCTGGGAGCTGGGAGGGA	348	GRCh37	10	73553093	73553112	73553425	73553441	AGCAGGAGTCCTACAGGCTAACGGTGGTGGCCACCGACCGGGGCACCGTTCCTCTCTCGGGCACAGCCATTGTCACCATTCTGATCGATGACATCAATGACTCCCGCCCCGAGTTCCTCAACCCCATCCAGACAGTGAGCGTGCTGGAGTCGGCTGAGCCAGGCACTGTCATTGCCAATATCACGGCCATTGACCACGACCTCAACCCAAAGCTAGAGTACCACATTGTCGGCATTGTGGCCAAGGACGACACTGATCGCCTGGTGCCCAACCAGGAGGACGCCTTTGCTGTGAATATCAACACAGGTACAAGGGCCTGCACCCCTCCCACCTCCCTCCCAGCTCCCAG
CDH23_ex_48	CACGACGTTGTAAAACGAC	GGAGGGTTTGGCCAGGAG	CACGACGTTGTAAAACGACGGAGGGTTTGGCCAGGAG	CAGGAAACAGCTATGACC	TGCCTCTTGTGTTGCCTGA	CAGGAAACAGCTATGACCTGCCTCTTGTGTTGCCTGA	349	GRCh37	10	73556777	73556794	73557108	73557126	GGAGGGTTTGGCCAGGAGCACCCCTGGGAAGGGCAGATTTTAGGGGGTTCTTCTCAGGCTGAACCTGGCCTGGTCTGGTCCACAGGATCTGTAATGGTGAAGTCCCCCATGAATCGGGAGCTGGTTGCCACCTATGAGGTCACTCTCTCAGTGATTGACAATGCCAGCGACCTACCAGAGCGCTCTGTCAGTGTGCCAAATGGTAAGGTTCCCTGCAGACATCTCTCATTGGTCACTCAGAGCCAATCAGGGCAGGGGGCAGGTGGGGAACAGGCACTGGTCTGTCCCCAGGGAGGGAGCAACAAGACCCAGTTGCTCTGGGGGCCAGGAGTCAGGCAACACAAGAGGCA
CDH23_ex_49-1	CACGACGTTGTAAAACGAC	GATGCTGCCATGCTCACC	CACGACGTTGTAAAACGACGATGCTGCCATGCTCACC	CAGGAAACAGCTATGACC	CTAACCTACCTGCCGAGGAG	CAGGAAACAGCTATGACCCTAACCTACCTGCCGAGGAG	333	GRCh37	10	73558012	73558029	73558326	73558345	GATGCTGCCATGCTCACCCGGCTTGGCTGAGGCTAAGGAAGGCCTGGCCCAGCCACACTAGTGTCCTTCCCCTCTCCCTCACTCCCTGCCTCCACCACAGCCAAGCTGACTGTCAACGTCCTGGACGTCAATGACAATACGCCCCAGTTCAAGCCCTTTGGGATCACCTACTACATGGAGCGGATCCTGGAGGGGGCCACCCCTGGGACCACACTCATTGCTGTGGCAGCCGTGGACCCTGACAAGGGCCTTAATGGGCTGGTCACCTACACCCTGCTGGACCTGGTGCCCCCAGGGTATGTCCAGCTGGAGGACTCCTCGGCAGGTAGGTTAG
CDH23_ex_49-2	CACGACGTTGTAAAACGAC	GCCCTTTGGGATCACCTACT	CACGACGTTGTAAAACGACGCCCTTTGGGATCACCTACT	CAGGAAACAGCTATGACC	GCATCTGGAATCTGGCATGG	CAGGAAACAGCTATGACCGCATCTGGAATCTGGCATGG	318	GRCh37	10	73558164	73558183	73558463	73558482	GCCCTTTGGGATCACCTACTACATGGAGCGGATCCTGGAGGGGGCCACCCCTGGGACCACACTCATTGCTGTGGCAGCCGTGGACCCTGACAAGGGCCTTAATGGGCTGGTCACCTACACCCTGCTGGACCTGGTGCCCCCAGGGTATGTCCAGCTGGAGGACTCCTCGGCAGGTAGGTTAGAAATCTGTCAGAGGAGGGCTGGGGGACATATATCTCTGCTTGCTTAGTCCCCAAGAGAGACCACAGCCCCTCTGTGGCTCCTCAGTGGACTGGGCCAGATCCAAGATGGCCAGCATTCCATGCCAGATTCCAGATGC
CDH23_ex_50	CACGACGTTGTAAAACGAC	CCTCGGAGTCCAGGTCTTTC	CACGACGTTGTAAAACGACCCTCGGAGTCCAGGTCTTTC	CAGGAAACAGCTATGACC	GCAGGGTGGGAGAGGAAG	CAGGAAACAGCTATGACCGCAGGGTGGGAGAGGAAG	340	GRCh37	10	73558779	73558798	73559102	73559119	CCTCGGAGTCCAGGTCTTTCTCCTCATACTTTGGAGAGCTGCCATGAATGAGGAGTGGCCAAAATGGCAGTGGGAGCCTCTGTGTCTTAGGGAAGGTCATTGCCAACCGGACAGTGGACTACGAGGAGGTGCACTGGCTCAACTTTACCGTGAGGGCCTCAGACAACGGGTCCCCGCCCCGGGCAGCTGAGATCCCTGTCTACCTGGAAATCGTGGACATCAATGACAACAACCCCATCTTTGACCAGCCCTCCTACCAGGTGGGTGGCCAGGCCACAGGCTGGGTCCAGGACCTGCGCCCATTCCTTGGGGTCTTTGGGCATCTTCCTCTCCCACCCTGC
CDH23_ex_51	CACGACGTTGTAAAACGAC	GGACTGACCTTGGCCTACTC	CACGACGTTGTAAAACGACGGACTGACCTTGGCCTACTC	CAGGAAACAGCTATGACC	AGGGTTTGCTGACTTGGCT	CAGGAAACAGCTATGACCAGGGTTTGCTGACTTGGCT	334	GRCh37	10	73559205	73559224	73559521	73559539	GGACTGACCTTGGCCTACTCTCTCTCCCTGCCCCCTGGGCTCCAGGAGGCTGTCTTTGAGGATGTGCCTGTGGGCACAATCATCCTGACAGTCACTGCCACTGATGCTGACTCAGGCAACTTTGCACTCATTGAGTACAGCCTTGGAGATGGAGAGAGCAAGTTTGCCATCAACCCCACCACGGTGAGCAGTGATGGAGGGCCTGGAATTTGGAAGTGGGAAGGACCCAGGGTCAGAGACTGAGCAGCCACCAAAAGTATTGTAGTAATCCCTCTGGGTCTTGTCGCCTGGACATCTGCATCCCCAGAGGTTCTTTAGCCAAGTCAGCAAACCCT
CDH23_ex_52	CACGACGTTGTAAAACGAC	TCTGGCCATAGTAGGTGCTC	CACGACGTTGTAAAACGACTCTGGCCATAGTAGGTGCTC	CAGGAAACAGCTATGACC	CCCTCTTGCCTTCTCCTTTCT	CAGGAAACAGCTATGACCCCCTCTTGCCTTCTCCTTTCT	342	GRCh37	10	73560321	73560340	73560643	73560663	TCTGGCCATAGTAGGTGCTCAATAAATATCTTTTGAATGATTGAAGGACCTAAAGCCACCCTCCCCCTACTAGGGTGACATCTATGTGCTGTCTTCTCTGGACCGGGAGAAGAAGGACCACTATATCCTGACTGCCTTGGCCAAAGACAACCCTGGGGATGTAGCCAGCAACCGTCGCGAAAATTCAGTGCAGGTGAGGGGTGCCAACCTGGGCCAGGGATGACAGGGACTGGGGTTGTGGAGGCAACAAGCAAAGCCTCTAGCAAGTGGACTGCTGCAGACTGGGAGCAGAGCCCCCCGGTCCCCTTTGAGACACAGTGACAGAAAGGAGAAGGCAAGAGGG
CDH23_ex_53	CACGACGTTGTAAAACGAC	CCCATCCTGCTCCTTACCT	CACGACGTTGTAAAACGACCCCATCCTGCTCCTTACCT	CAGGAAACAGCTATGACC	AGCTCTGGTTGAGACATCCT	CAGGAAACAGCTATGACCAGCTCTGGTTGAGACATCCT	332	GRCh37	10	73562612	73562630	73562925	73562944	CCCATCCTGCTCCTTACCTTTGGCCTTGACCTCCATCCACCCAGGTGGTGATCCAAGTGCTGGATGTCAATGACTGCCGGCCACAGTTCTCCAAGCCCCAGTTCAGCACAAGCGTGTATGAGAATGAGCCGGCGGGCACCTCGGTCATCACCATGATGGCCACTGACCAGGATGAAGGTCCCAATGGAGAGTTGACCTACTCACTTGAGGGCCCTGGCGTGGGTATGTGGCCTTCCTTGGACACCCATGATGTCTTGGGGGGTGGGAGGGGGAGGCCTGCCAGCCCAGGCCAGGAGTAGAGGGAAGCGTGGGAAGGATGTCTCAACCAGAGCT
CDH23_ex_54	CACGACGTTGTAAAACGAC	TGGGAAGGATGTCTCAACCAG	CACGACGTTGTAAAACGACTGGGAAGGATGTCTCAACCAG	CAGGAAACAGCTATGACC	TAGGCCACAGCTGGAAGAAG	CAGGAAACAGCTATGACCTAGGCCACAGCTGGAAGAAG	317	GRCh37	10	73562920	73562940	73563218	73563237	TGGGAAGGATGTCTCAACCAGAGCTACTCTCCTGCTCCCACTGCCAGAGGCCTTCCATGTGGACATGGACTCGGGCTTGGTGACCACACAGCGGCCACTGCAGTCCTACGAGAAGTTCAGTCTGACCGTGGTGGCCACAGATGGTGGAGAGCCCCCACTCTGGGGCACCACCATGCTCCTGGTGGAGGTCATCGACGTCAATGACAACCGCCCTGTCTTTGTGCGCCCACCCAACGGCACCATCCTCCACATCAGAGAGGTACTCCTGCCCCGAGGGCCTCCTGCCCACCAGTATTTCCTTCTTCCAGCTGTGGCCTA
CDH23_ex_55-1	CACGACGTTGTAAAACGAC	AGCAGAAGCCCAGAATCCAG	CACGACGTTGTAAAACGACAGCAGAAGCCCAGAATCCAG	CAGGAAACAGCTATGACC	TGGATGAGGCCGCTGATTG	CAGGAAACAGCTATGACCTGGATGAGGCCGCTGATTG	323	GRCh37	10	73565389	73565408	73565694	73565712	AGCAGAAGCCCAGAATCCAGGAGAATCCAGCCGAGCAGGCAGGCGCTCCTGGCGGGTGCTGTAAGCTGTTGAGGACATTCTGCTACGGCAGGAGAAAGAGCAAGGGCTCCCTCAGGACCTAGGAGCTGAGATTCTTTCAGGGGTCCAGGAGCCTTCCTCCCCATGCTCCCCACAGGAGATCCCGCTGCGCTCCAACGTGTACGAGGTCTACGCCACGGACAAGGATGAGGGCCTCAACGGGGCGGTGCGCTACAGCTTCCTGAAGACTGCGGGCAACCGGGACTGGGAGTTCTTCATCATCGACCCAATCAGCGGCCTCATCCA
CDH23_ex_55-2	CACGACGTTGTAAAACGAC	CTCCAACGTGTACGAGGTCTA	CACGACGTTGTAAAACGACCTCCAACGTGTACGAGGTCTA	CAGGAAACAGCTATGACC	GGAAGAGCACAGTCAGAGGA	CAGGAAACAGCTATGACCGGAAGAGCACAGTCAGAGGA	339	GRCh37	10	73565578	73565598	73565898	73565917	CTCCAACGTGTACGAGGTCTACGCCACGGACAAGGATGAGGGCCTCAACGGGGCGGTGCGCTACAGCTTCCTGAAGACTGCGGGCAACCGGGACTGGGAGTTCTTCATCATCGACCCAATCAGCGGCCTCATCCAGACTGCTCAGCGCCTGGACCGCGAGTCGCAGGCGGTGTACAGCGTAAGGGCGGGGCCCGGTGCGAGGGGCGGGGTCTGGGGCGGGGCTTTCTTCTGGGGGCGGGTCTTGCACCTCGCCTCCTGGAAAGTCCCTAGGGGAACTGGCCACCGGGAAGTCCCCAAGCCAATCCCCTCTCCCAGTCTTTTCCTCTGACTGTGCTCTTCC
CDH23_ex_56-1	CACGACGTTGTAAAACGAC	GCCTCATCCAGACTGCTC	CACGACGTTGTAAAACGACGCCTCATCCAGACTGCTC	CAGGAAACAGCTATGACC	GGGCAAGCTCACTGGAG	CAGGAAACAGCTATGACCGGGCAAGCTCACTGGAG	348	GRCh37	10	73565703	73565720	73566035	73566051	GCCTCATCCAGACTGCTCAGCGCCTGGACCGCGAGTCGCAGGCGGTGTACAGCGTAAGGGCGGGGCCCGGTGCGAGGGGCGGGGTCTGGGGCGGGGCTTTCTTCTGGGGGCGGGTCTTGCACCTCGCCTCCTGGAAAGTCCCTAGGGGAACTGGCCACCGGGAAGTCCCCAAGCCAATCCCCTCTCCCAGTCTTTTCCTCTGACTGTGCTCTTCCGCTCCTAGCTCATCTTGGTGGCCAGCGACCTGGGCCAGCCAGTGCCATACGAGACTATGCAGCCGCTGCAGGTGGCCCTGGAGGACATCGATGACAACGAACCCCTTTTCGTGAGGCCTCCAGTGAGCTTGCCC
CDH23_ex_56-2	CACGACGTTGTAAAACGAC	ACATCGATGACAACGAACCC	CACGACGTTGTAAAACGACACATCGATGACAACGAACCC	CAGGAAACAGCTATGACC	AGGCAAAGACAGGGCTATCA	CAGGAAACAGCTATGACCAGGCAAAGACAGGGCTATCA	291	GRCh37	10	73566002	73566021	73566274	73566293	ACATCGATGACAACGAACCCCTTTTCGTGAGGCCTCCAGTGAGCTTGCCCACCTCCTGCGCTGGTCACACCCACACAGGGACTCACCTGCCTGCAAGCACACACTCTCCTATATACACTGTGCCAGAATACACATTTGGCTAGACACGGAAACATGTCTGCATGCACTTCATGCAAGAACAACTATTTATTGAGCAGCTGTGTTACACTATATTGAGCTATATTGAGCGCTGAAAAAAAAAAAGGCAGACCAAAATGCCTGACTCATGGAGCTGATAGCCCTGTCTTTGCCT
CDH23_ex_57	CACGACGTTGTAAAACGAC	GCCTGGACAGTAAACTCCCT	CACGACGTTGTAAAACGACGCCTGGACAGTAAACTCCCT	CAGGAAACAGCTATGACC	GGGCATATGTGGGTCATCTCT	CAGGAAACAGCTATGACCGGGCATATGTGGGTCATCTCT	308	GRCh37	10	73566918	73566937	73567206	73567226	GCCTGGACAGTAAACTCCCTCAGCACCTACAAAGTCACTGCCCAGGGCCCTGAAACAGGGACTGGAAGCTCGGGTCTTCCCTTGGCCCCATGTGATGACATCCCCCTCCCTCTGCAGAAAGGCAGCCCCCAGTACCAGCTGCTGACAGTGCCTGAGCACTCACCACGCGGCACCCTCGTGGGCAACGTGACAGGCGCAGTGGATGCAGATGAGGGCCCCAACGCGATCGTGTACTACTTCATCGCAGGTGGGGCCAGACAGAGCTAGTGCCCTGATTACCCTGGGGCTAGAGATGACCCACATATGCCC
CDH23_ex_58-1	CACGACGTTGTAAAACGAC	GGGCTAGAGATGACCCACAT	CACGACGTTGTAAAACGACGGGCTAGAGATGACCCACAT	CAGGAAACAGCTATGACC	GATGTCCTCTAGCACAACGC	CAGGAAACAGCTATGACCGATGTCCTCTAGCACAACGC	281	GRCh37	10	73567201	73567220	73567463	73567482	GGGCTAGAGATGACCCACATATGCCCTGCTCCTGGCCCTGCCCCCTCACCCTGTGCCATGATCCCACCCTCAGCCGGCAACGAAGAGAAGAACTTCCATCTGCAGCCCGATGGGTGTCTGCTGGTGCTGCGGGACCTGGACCGGGAGCGAGAAGCCATCTTCTCCTTCATCGTCAAGGCCTCCAGCAATCGCAGCTGGACACCTCCCCGTGGACCCTCCCCAACCCTCGACCTGGTTGCTGACCTCACACTGCAGGAGGTGCGCGTTGTGCTAGAGGACATC
CDH23_ex_58-2	CACGACGTTGTAAAACGAC	GGGAGCGAGAAGCCATCTT	CACGACGTTGTAAAACGACGGGAGCGAGAAGCCATCTT	CAGGAAACAGCTATGACC	TCAACTCTGAGCCCACCTTG	CAGGAAACAGCTATGACCTCAACTCTGAGCCCACCTTG	296	GRCh37	10	73567343	73567361	73567620	73567639	GGGAGCGAGAAGCCATCTTCTCCTTCATCGTCAAGGCCTCCAGCAATCGCAGCTGGACACCTCCCCGTGGACCCTCCCCAACCCTCGACCTGGTTGCTGACCTCACACTGCAGGAGGTGCGCGTTGTGCTAGAGGACATCAACGACCAGCCACCACGCTTCACCAAGGCTGAGTACACTGCAGGTGCAGGGACTGGAGCCTGGGCACGAGGTGTGGGGTGGCCCCTGCCCTGCCACTTACACCACCTGCCTCTTCCTGCAGGGGTGGCCACCGACGCCAAGGTGGGCTCAGAGTTGA
CDH23_ex_59	CACGACGTTGTAAAACGAC	GGAGCCTGGGCACGAG	CACGACGTTGTAAAACGACGGAGCCTGGGCACGAG	CAGGAAACAGCTATGACC	CCATGCAGTGACTGAGAGGT	CAGGAAACAGCTATGACCCCATGCAGTGACTGAGAGGT	285	GRCh37	10	73567537	73567552	73567803	73567822	GGAGCCTGGGCACGAGGTGTGGGGTGGCCCCTGCCCTGCCACTTACACCACCTGCCTCTTCCTGCAGGGGTGGCCACCGACGCCAAGGTGGGCTCAGAGTTGATCCAGGTGCTGGCCCTGGATGCAGACATTGGCAACAACAGCCTTGTCTTCTACAGCATTCTGGCCATCCACTACTTCCGGGCCCTTGCCAACGACTCTGAAGATGTGGGCCAGGTCTTCACCATGGGTAGGGCCTGGCAGCACATGAGTGGCCTCTAGCCATGACCTCTCAGTCACTGCATGG
CDH23_ex_60-1	CACGACGTTGTAAAACGAC	CTTGCCTGTCACCTTTGCTC	CACGACGTTGTAAAACGACCTTGCCTGTCACCTTTGCTC	CAGGAAACAGCTATGACC	TGACGATCTTGACGCGCT	CAGGAAACAGCTATGACCTGACGATCTTGACGCGCT	308	GRCh37	10	73569428	73569447	73569719	73569736	CTTGCCTGTCACCTTTGCTCCCTGCTGTGCCCTGTGGGCATTTGTGCCGCCTCCCCTAGATGTGCCCACCTACCCCAGGGCTCATGCCCCTTCCTGGGGATTCGGGGCACTGAGTCTCTGAGCCGTACCCCGCCTTTGGGCTTCCTGCAGGGAGCATGGACGGCATTCTGCGCACCTTCGACCTCTTCATGGCCTACAGCCCCGGCTACTTCGTGGTGGACATTGTGGCCCGAGACCTGGCAGGCCACAACGACACGGCCATCATCGGCATCTACATCCTGAGGGACGACCAGCGCGTCAAGATCGTCA
CDH23_ex_60-2	CACGACGTTGTAAAACGAC	GGCTACTTCGTGGTGGACAT	CACGACGTTGTAAAACGACGGCTACTTCGTGGTGGACAT	CAGGAAACAGCTATGACC	CTTCCTTCTCCCTCCACTGC	CAGGAAACAGCTATGACCCTTCCTTCTCCCTCCACTGC	251	GRCh37	10	73569631	73569650	73569863	73569882	GGCTACTTCGTGGTGGACATTGTGGCCCGAGACCTGGCAGGCCACAACGACACGGCCATCATCGGCATCTACATCCTGAGGGACGACCAGCGCGTCAAGATCGTCATTAACGAGATCCCCGACCGTGTGCGCGGCTTCGAGGAGGAGTTCATCCACCTGCTCTCCAACATCACTGGGGCCATTGTCAATACTGACAATGTGCAGGTGCCTCATGGGCCCACCCGGGGCCGGGGCAGTGGAGGGAGAAGGAAG
CDH23_ex_61	CACGACGTTGTAAAACGAC	GGTCCTCAGCAAACATTCAAAC	CACGACGTTGTAAAACGACGGTCCTCAGCAAACATTCAAAC	CAGGAAACAGCTATGACC	TGGTCTGTGTCTCCTTTGGT	CAGGAAACAGCTATGACCTGGTCTGTGTCTCCTTTGGT	335	GRCh37	10	73570089	73570110	73570405	73570424	GGTCCTCAGCAAACATTCAAACATTCAGTAGTGAAGGGTCTATTTGCAGGGAAGGGCAGAAGGGGTTCCTAAAAGAGGCCTGCCCATCCCTGTGGCCCCCTGCTGTGGTGGCCACACCCTACAATACCCCTTCTCATCTAGTTCCATGTGGACAAGAAGGGCCGGGTGAACTTTGCGCAGACAGAACTGCTTATCCACGTGGTGAACCGCGATACCAACCGCATCCTGGACGTGGACCGGTGAGTCGGGGCCTGTGTTTGGACTGTCAGCCTGTCTGTCTGCCTGCCTCCCTGCCCTGGAGTAGGGGAGGGGACACACCAAAGGAGACACAGACCA
CDH23_ex_62	CACGACGTTGTAAAACGAC	AACTTTGGAGGCTTGAGGCA	CACGACGTTGTAAAACGACAACTTTGGAGGCTTGAGGCA	CAGGAAACAGCTATGACC	GCCAGGAACAGGAGGATAGC	CAGGAAACAGCTATGACCGCCAGGAACAGGAGGATAGC	324	GRCh37	10	73570982	73571001	73571287	73571306	AACTTTGGAGGCTTGAGGCAGGAGCAGAGCAGACTGTCGGTGGTGGGGGAATGGCTGAGGAGGAGAGCTGAGACCCCTGCCCCTCGCCCAGGGTGATCCAGATGATCGATGAGAACAAGGAGCAGCTACGGAATCTTTTCCGGAACTACAACGTCCTGGACGTGCAGCCTGCCATCTCTGTCCGGCTGCCGGATGACATGTCTGCCCTGCAGGTACCCGGCGACCGTGCCCCACAGCCCTAGCCGCCCTCCCCACTGCCCGGGCTTACCCTGGTCCTGCTCCCGCAGATGGCGATCATCGTCCTGGCTATCCTCCTGTTCCTGGC
CDH23_ex_63	CACGACGTTGTAAAACGAC	TGACATGTCTGCCCTGC	CACGACGTTGTAAAACGACTGACATGTCTGCCCTGC	CAGGAAACAGCTATGACC	GGCCCTCACTTACCAGC	CAGGAAACAGCTATGACCGGCCCTCACTTACCAGC	349	GRCh37	10	73571175	73571191	73571508	73571524	TGACATGTCTGCCCTGCAGGTACCCGGCGACCGTGCCCCACAGCCCTAGCCGCCCTCCCCACTGCCCGGGCTTACCCTGGTCCTGCTCCCGCAGATGGCGATCATCGTCCTGGCTATCCTCCTGTTCCTGGCCGCCATGCTCTTTGTCCTCATGAACTGGTACTACAGGACTGTGTGAGTGTCCCCCACCCCTGCCATCAGGGGGCCGACCACCTGCTCCCGGATGGCCACGAGGCAGGCAGGGCCTGAGACGTCAGCTTGGCCCCCCTCACCAGCCCCTCTCTGCTTCTCTCCAGACACAAGAGGAAGCTCAAGGCCATTGTGGCTGGCTCAGCTGGTAAGTGAGGGCC
CDH23_ex_64	CACGACGTTGTAAAACGAC	GCCATGCTCTTTGTCCTCA	CACGACGTTGTAAAACGACGCCATGCTCTTTGTCCTCA	CAGGAAACAGCTATGACC	GGGTGAGGGAGGATGGG	CAGGAAACAGCTATGACCGGGTGAGGGAGGATGGG	340	GRCh37	10	73571308	73571326	73571632	73571648	GCCATGCTCTTTGTCCTCATGAACTGGTACTACAGGACTGTGTGAGTGTCCCCCACCCCTGCCATCAGGGGGCCGACCACCTGCTCCCGGATGGCCACGAGGCAGGCAGGGCCTGAGACGTCAGCTTGGCCCCCCTCACCAGCCCCTCTCTGCTTCTCTCCAGACACAAGAGGAAGCTCAAGGCCATTGTGGCTGGCTCAGCTGGTAAGTGAGGGCCATAGTGGGGACACAGGTGAGAAGGCAGTGGGCTGGGGACCTGGAGTGCCCACCGGAGCCACAAGCCTGGCTCAGGCCCTTCACTGGGCCCAGGACCATGCCCCGCACCCCATCCTCCCTCACCC
CDH23_ex_65	CACGACGTTGTAAAACGAC	CCCATCCTCCCTCACCC	CACGACGTTGTAAAACGACCCCATCCTCCCTCACCC	CAGGAAACAGCTATGACC	ACTGCCCAAAGTCTGCATC	CAGGAAACAGCTATGACCACTGCCCAAAGTCTGCATC	373	GRCh37	10	73571632	73571648	73571987	73572005	CCCATCCTCCCTCACCCCCCAACACCACCCCTACCCCTGGCTATGCCCCTCCCCTCCATGCCCCAACCCTTCTCCCTGCAGGGAATCGTGGCTTCATCGACATCATGGACATGCCTAACACCAACAAGTACTCCTTTGATGGGTGAGTGGGGTACTGGCCCTGCCCGGTCCCCTGCGGGGAGTCCTGCCAGGACCCAGCTGGGGAGAGCTGCAGTCTCCCAGCGCTGGGGCTGCCGAAACCCAGGCTGTGGGCGCCCCCTGGTGGGCGGGCCACCCTCCCTTCACCCTCCCTCCACCCTCAGAAACCACGTGGCTGACAGGGGCTCTCCACCCCAGTGGGCCTCAAGTTCCAGGGGATGCAGACTTTGGGCAGT
CDH23_ex_66	CACGACGTTGTAAAACGAC	CTCGAGCCTTCCCTCCCT	CACGACGTTGTAAAACGACCTCGAGCCTTCCCTCCCT	CAGGAAACAGCTATGACC	GGGATGTTAGCTGGAGCAGA	CAGGAAACAGCTATGACCGGGATGTTAGCTGGAGCAGA	323	GRCh37	10	73572192	73572209	73572496	73572515	CTCGAGCCTTCCCTCCCTCCCCACCCTTTTCCCTCCCCAACTGCAGAGCCAACCCTGTGTGGCTGGATCCCTTCTGTCGGAACCTGGAGCTGGCCGCCCAGGCGGAGCATGAGGATGACCTACCGGAGAACCTGAGTGAGATCGCCGACCTGTGGAACAGCCCCACGCGCACCCATGTGAGCCAGAGGCGGTCAGGCATCACAAGGGGCAGGGGTGGAGGGGCTGGGTCTTTGCAACCTCTGGCCAAGAAGCTGGGTTCTTTAAGGGGTGGCCCCCTCCCTTGTACATGTGTGTGGGGTCTGCCTCTGCTCCAGCTAACATCCC
CDH23_ex_67	CACGACGTTGTAAAACGAC	GCACCCATGTGAGCCAGAG	CACGACGTTGTAAAACGACGCACCCATGTGAGCCAGAG	CAGGAAACAGCTATGACC	CAACCTCAGCCAAGGGACTG	CAGGAAACAGCTATGACCCAACCTCAGCCAAGGGACTG	335	GRCh37	10	73572360	73572378	73572676	73572695	GCACCCATGTGAGCCAGAGGCGGTCAGGCATCACAAGGGGCAGGGGTGGAGGGGCTGGGTCTTTGCAACCTCTGGCCAAGAAGCTGGGTTCTTTAAGGGGTGGCCCCCTCCCTTGTACATGTGTGTGGGGTCTGCCTCTGCTCCAGCTAACATCCCCTCTCCCCAGGGAACTTTTGGGCGTGAGCCAGCAGCTGTCAAGCCTGATGATGACCGATACCTGCGGGCTGCCATCCAGGAGTATGACAACATTGCCAAGCTGGGCCAGATCATTCGTGAGGGGCCAATCAAGGTGAGCCTTCCCTGCAGGCTCCGCGCCCAGTCCCTTGGCTGAGGTTG
CDH23_ex_68-1	CACGACGTTGTAAAACGAC	AAGGTTCAGCCACATAGCCA	CACGACGTTGTAAAACGACAAGGTTCAGCCACATAGCCA	CAGGAAACAGCTATGACC	GATTCTGTGCGGGCGTTG	CAGGAAACAGCTATGACCGATTCTGTGCGGGCGTTG	349	GRCh37	10	73574614	73574633	73574946	73574963	AAGGTTCAGCCACATAGCCAGTGGGTCTCTGGGGCCATCCACCTGCTCACCCCTTGGGCATGGCCCTGAGCATGTGGGGGTCCCGGCCTCTTGCAGCTGATACAGACTGAGCTGGACGAGGAGCCAGGAGACCACAGCCCAGGGCAGGGTAGCCTGCGCTTCCGCCACAAGCCACCAGTGGAGCTCAAGGGGCCCGATGGGATCCATGTGGTGCACGGCAGCACGGGCACGCTGCTGGCCACCGACCTCAACAGCCTGCCCGAGGAAGACCAGAAGGGCCTGGGCCGCTCGCTGGAGACGCTGACCGCTGCCGAGGCCACTGCCTTCGAGCGCAACGCCCGCACAGAATC
CDH23_ex_68-2	CACGACGTTGTAAAACGAC	GCTGGAGACGCTGACC	CACGACGTTGTAAAACGACGCTGGAGACGCTGACC	CAGGAAACAGCTATGACC	TCCTTACCTTGTCCTTAGATGC	CAGGAAACAGCTATGACCTCCTTACCTTGTCCTTAGATGC	399	GRCh37	10	73574904	73574919	73575282	73575303	GCTGGAGACGCTGACCGCTGCCGAGGCCACTGCCTTCGAGCGCAACGCCCGCACAGAATCCGCCAAATCCACACCCCTGCACAAACTTCGCGACGTGATCATGGAGACCCCCCTGGAGATCACAGAGCTGTGACTAGACAGGGAAGCCTTGTGGGTGTGAGCAGCACCCATCCACCGTCCCCTCCCAGGGAGCAAGGGCAGGGACAGGGCCGGTCGGGGGGGACCCTCCAAGGCCAGGCCTTGGGGACAACCTTGGCTTGGCCCTGGCAGCCCGCATCAGCTGCTCAGATCCCACTTTTGCCAGACGCTCATTCAGCATCTGACCTCTACCTTCATAAGATCTGTTATTTTTATAAGAAAACCAAACAAAAATGTTAAGCATCTAAGGACAAGGTAAGGA
CDH23_ex_68-3	CACGACGTTGTAAAACGAC	CGCGACGTGATCATGGAGAC	CACGACGTTGTAAAACGACCGCGACGTGATCATGGAGAC	CAGGAAACAGCTATGACC	TGGAGCTGGGAGGGAGGA	CAGGAAACAGCTATGACCTGGAGCTGGGAGGGAGGA	399	GRCh37	10	73574992	73575011	73575374	73575391	CGCGACGTGATCATGGAGACCCCCCTGGAGATCACAGAGCTGTGACTAGACAGGGAAGCCTTGTGGGTGTGAGCAGCACCCATCCACCGTCCCCTCCCAGGGAGCAAGGGCAGGGACAGGGCCGGTCGGGGGGGACCCTCCAAGGCCAGGCCTTGGGGACAACCTTGGCTTGGCCCTGGCAGCCCGCATCAGCTGCTCAGATCCCACTTTTGCCAGACGCTCATTCAGCATCTGACCTCTACCTTCATAAGATCTGTTATTTTTATAAGAAAACCAAACAAAAATGTTAAGCATCTAAGGACAAGGTAAGGAGGGTCACTGGGGCCCAAGAGTCTGGGGACCAGCTTGGCTCAGGCTGAGCTGAAAGAGGCCAAACAGGCCCTCCTCCCTCCCAGCTCCA
CDH23_ex_68-4	CACGACGTTGTAAAACGAC	AGCATCTAAGGACAAGGTAAGGA	CACGACGTTGTAAAACGACAGCATCTAAGGACAAGGTAAGGA	CAGGAAACAGCTATGACC	ACACATTTGGGAAGCCAGTG	CAGGAAACAGCTATGACCACACATTTGGGAAGCCAGTG	329	GRCh37	10	73575281	73575303	73575591	73575610	AGCATCTAAGGACAAGGTAAGGAGGGTCACTGGGGCCCAAGAGTCTGGGGACCAGCTTGGCTCAGGCTGAGCTGAAAGAGGCCAAACAGGCCCTCCTCCCTCCCAGCTCCACCCCGCAAGCACCATCCCCTCCGGCTAAGCAGGCGCAAGGGAGGCCCAGCGCGGACATCCCCTGCTGGCCGGACACCCGACTCCAGTCCAAGTCTCGCTACATTTCCGCCACATCCCTCTCTGCTGGACGTCCAGGTGGAGGTGGCATCCCCACGTGGACAAGAAAGTCAATGTCAATGAACAAGCATTCTCTCCATTTCACTGGCTTCCCAAATGTGT
CDH23_ex_68-5	CACGACGTTGTAAAACGAC	TACATTTCCGCCACATCCCT	CACGACGTTGTAAAACGACTACATTTCCGCCACATCCCT	CAGGAAACAGCTATGACC	CTAGAGGCCAGAGTCAGAGC	CAGGAAACAGCTATGACCCTAGAGGCCAGAGTCAGAGC	330	GRCh37	10	73575490	73575509	73575801	73575820	TACATTTCCGCCACATCCCTCTCTGCTGGACGTCCAGGTGGAGGTGGCATCCCCACGTGGACAAGAAAGTCAATGTCAATGAACAAGCATTCTCTCCATTTCACTGGCTTCCCAAATGTGTGCCCAGCTTATAAACAGAAGTGACTGATGTTCCCTCCGGTTTTGAATGTGGAGTGTTTGTGTGTGTTCCTTTTTTAAATTAAGTTATTCCCTCAATAGTTTCCCCTTGGTTTTGTTTAACTGGTACTCACTACAAGTTTCTGGAATGGTTTGTTTAAAAATCAAGGCAACTCTCAAGGAACTGGCAACGTGCTCTGACTCTGGCCTCTAG
MYO7A_ex_1-1	CACGACGTTGTAAAACGAC	GAAGGCTCTGGAGTGAGGA	CACGACGTTGTAAAACGACGAAGGCTCTGGAGTGAGGA	CAGGAAACAGCTATGACC	CCTCCCAATGCCCAGGA	CAGGAAACAGCTATGACCCCTCCCAATGCCCAGGA	312	GRCh37	11	76839261	76839279	76839557	76839573	GAAGGCTCTGGAGTGAGGAGGGGAGGGCAGCAGTGCTGGCTGGACAGCTGCTCTGGGCAGGAGAGAGAGGGAGAGACAAGAGACACACACAGAGAGACGGCGAGGAAGGGAAAGACCCAGAGGGACGCCTAGAACGAGACTTGGAGCCAGACAGAGGAAGAGGGGACGTGTGTTTGCAGACTGGCTGGGCCCGTGACCCAGCTTCCTGAGTCCTCCGTGCAGGTGGCAGCTGTACCAGGCTGGCAGGTCACTGAGAGTGGGCAGCTGGGCCCCAGGTAAGGATGGGCTGCCCACTGTCCTGGGCATTGGGAGG
MYO7A_ex_1-2	CACGACGTTGTAAAACGAC	GAACGAGACTTGGAGCCAGA	CACGACGTTGTAAAACGACGAACGAGACTTGGAGCCAGA	CAGGAAACAGCTATGACC	CACATCCATCTTCCCAGGCT	CAGGAAACAGCTATGACCCACATCCATCTTCCCAGGCT	334	GRCh37	11	76839392	76839411	76839707	76839726	GAACGAGACTTGGAGCCAGACAGAGGAAGAGGGGACGTGTGTTTGCAGACTGGCTGGGCCCGTGACCCAGCTTCCTGAGTCCTCCGTGCAGGTGGCAGCTGTACCAGGCTGGCAGGTCACTGAGAGTGGGCAGCTGGGCCCCAGGTAAGGATGGGCTGCCCACTGTCCTGGGCATTGGGAGGGGTTTGGATGTGGAGGAGTCATGGACTTGAGCTACCTCTAGAGCCTCTGCCCCACAGCCACTTGCTCCTGGGACTGGGCTTCCTGCCACCCTTGAGGGCTCAGCCACCACAGCCACTGAATGAAACTGTCCCGAGCCTGGGAAGATGGATGTG
MYO7A_ex_2	CACGACGTTGTAAAACGAC	GTGACAGTGGCTGAGGCT	CACGACGTTGTAAAACGACGTGACAGTGGCTGAGGCT	CAGGAAACAGCTATGACC	CCCACGGGTAAGCATATGGA	CAGGAAACAGCTATGACCCCCACGGGTAAGCATATGGA	319	GRCh37	11	76841453	76841470	76841753	76841772	GTGACAGTGGCTGAGGCTCAGGTCACACAGGCTGGGCAGTGGTCAGAGGGAGAGAAGCCAAGGAGGGTTCCCTTGAGGGAGGAGGAGCTGGGGCTTTGGGAGGAGCCCAGGTGACCCCAGCCAGGCTCAAGGCTTCCAGGGCTGGCCTGCCCAGAAGCATGACATGGTCTCTCTCCCTGCAGAACTGTGCCTGGCCCAGTGGGCAGCAGGAGCTCCTGACTTGGGACCATGGTGATTCTTCAGCAGGTCAGTGTTCCCACCTCTTTGGGTGGCCTGTCCTCCCCAGGCCATATCCCCTCATCCATATGCTTACCCGTGGG
MYO7A_ex_3	CACGACGTTGTAAAACGAC	CCTTGTGTGGTTGGCTCAG	CACGACGTTGTAAAACGACCCTTGTGTGGTTGGCTCAG	CAGGAAACAGCTATGACC	TGGCCTCCATCTCCTTTCG	CAGGAAACAGCTATGACCTGGCCTCCATCTCCTTTCG	327	GRCh37	11	76853641	76853659	76853950	76853968	CCTTGTGTGGTTGGCTCAGAGCCTCTGATTGTAGCAGAGGGATATAGGGCTGCCTGGAAGGGGCTCCAATCCCCCTCCCTGCTCACCTGGGCTGAGACTCTCTCTCGCCCATAGGGGGACCATGTGTGGATGGACCTGAGATTGGGGCAGGAGTTCGACGTGCCCATCGGGGCGGTGGTGAAGCTCTGCGACTCTGGGCAGGTCCAGGTGGTGGATGATGAAGACAATGTGAGTAGTCCCCTCCCTCCTCCTGCCCCATGCCTTGGGGTCAGACCTGGGCTGACAGCTGCCTTGATGCAGGGAGATGATCGAAAGGAGATGGAGGCCA
MYO7A_ex_4-1	CACGACGTTGTAAAACGAC	ccaggagagcacgct	CACGACGTTGTAAAACGACccaggagagcacgct	CAGGAAACAGCTATGACC	tgagggggcctggac	CAGGAAACAGCTATGACCtgagggggcctggac	228	GRCh37	11	76858809	76858823	76859022	76859036	CCAGGAGAGCACGCTGACGTTCTGGCTCCCCGCAGGAACACTGGATCTCTCCGCAGAACGCAACGCACATCAAGCCTATGCACCCCACGTCGGTCCACGGCGTGGAGGACATGATCCGCCTGGGGGACCTCAACGAGGCGGGCATCTTGCGCAACCTGCTTATCCGCTACCGGGACCACCTCATCTACGTGAGTGCCGCCCCGCCCGGTGCCCGTCCAGGCCCCCTCA
MYO7A_ex_5	CACGACGTTGTAAAACGAC	CTCCCACATGGAATCAGCGA	CACGACGTTGTAAAACGACCTCCCACATGGAATCAGCGA	CAGGAAACAGCTATGACC	TATCAGCAGGAGCGCACAG	CAGGAAACAGCTATGACCTATCAGCAGGAGCGCACAG	301	GRCh37	11	76866908	76866927	76867191	76867209	CTCCCACATGGAATCAGCGAGCTCCCCATCTCTTGCTGCCCGCAGACGTATACGGGCTCCATCCTGGTGGCTGTGAACCCCTACCAGCTGCTCTCCATCTACTCGCCAGAGCACATCCGCCAGTATACCAACAAGAAGATTGGGGAGATGCCCCCCCACATCTTTGCCATTGCTGACAACTGCTACTTCAACATGAAACGCAACAGCCGAGACCAGTGCTGCATCATCAGGTGGGCGGCCCAGCACCTGTGTGGAGCTCCAGGCTTAGGACCTAGAGCTCCAACTGTGCGCTCCTGCTGATA
MYO7A_ex_6	CACGACGTTGTAAAACGAC	CCTGGAGGGTCCGTATTGTC	CACGACGTTGTAAAACGACCCTGGAGGGTCCGTATTGTC	CAGGAAACAGCTATGACC	GAGTGAGTAGGGTGTCACTGG	CAGGAAACAGCTATGACCGAGTGAGTAGGGTGTCACTGG	327	GRCh37	11	76867575	76867594	76867882	76867902	CCTGGAGGGTCCGTATTGTCAGCTGATATTACAGATGGGGGAGCTGGTGGATGGTGCAGCCTGGGCTGAGTTCCAGTTGGTGGGGAGTCCCTGTGGGTTGTGACAGGTCCTGCCACTCCCTCCCTCTGCAGTGGGGAATCTGGGGCCGGGAAGACGGAGAGCACAAAGCTGATCCTGCAGTTCCTGGCAGCCATCAGTGGGCAGCACTCGTGGATTGAGCAGCAGGTCTTGGAGGCCACCCCCATTCTGGAAGGTAGGACCAGAGTTCCGAGGGTGGGACCAGGCAGTGGGGCGGGAGCGGGCTTTGCCAGTGACACCCTACTCACTC
MYO7A_ex_7	CACGACGTTGTAAAACGAC	AGGTAGGACCAGAGTTCCGA	CACGACGTTGTAAAACGACAGGTAGGACCAGAGTTCCGA	CAGGAAACAGCTATGACC	GAAGCAGGCAGCAATACGG	CAGGAAACAGCTATGACCGAAGCAGGCAGCAATACGG	348	GRCh37	11	76867826	76867845	76868156	76868174	AGGTAGGACCAGAGTTCCGAGGGTGGGACCAGGCAGTGGGGCGGGAGCGGGCTTTGCCAGTGACACCCTACTCACTCCGCAGCATTTGGGAATGCCAAGACCATCCGCAATGACAACTCAAGCCGTTTCGGAAAGTACATCGACATCCACTTCAACAAGCGGGGCGCCATCGAGGGCGCGAAGATTGAGCAGTACCTGCTGGAAAAGTCACGTGTCTGTCGCCAGGTGGGCCTGAGCCCCAGGGATGCAGGAATAGACCCAGGCCCCTGGCCTCAGGGGTCTGCGTGGCCCACCTGCCCGTATTGCTGCCCGTATTGCTCCCCCACCTGCCCGTATTGCTGCCTGCTTC
MYO7A_ex_8	CACGACGTTGTAAAACGAC	TGCTGGAAATCCCACCATGA	CACGACGTTGTAAAACGACTGCTGGAAATCCCACCATGA	CAGGAAACAGCTATGACC	AGTCTGCAGTAGCCAGCTC	CAGGAAACAGCTATGACCAGTCTGCAGTAGCCAGCTC	329	GRCh37	11	76868181	76868200	76868492	76868510	TGCTGGAAATCCCACCATGAAACCCACCGATGGGCTTCTCCACAAGCCATTTGTTAAAATAGTAAACCATCATCCCAGGCTAGTTCCTGATGGCCTCCTCTGGCCCTCCTCCCCTGGCCCCCAGCACTGTGCCCACATTTTCAGGCCCTGGATGAAAGGAACTACCACGTGTTCTACTGCATGCTGGAGGGTATGAGTGAGGATCAGAAGAAGAAGCTGGGCTTGGGCCAGGCCTCTGACTACAACTACTTGGCCATGGTGAGGCCCAGGTGGGCCCCTGGGTAGGGGGGCACCCACCCTAGGATTGTAGGGAGCTGGCTACTGCAGACT
MYO7A_ex_9	CACGACGTTGTAAAACGAC	CACTGACGTCCTCTTGCAC	CACGACGTTGTAAAACGACCACTGACGTCCTCTTGCAC	CAGGAAACAGCTATGACC	GACAGAAACTGAGCTGCCAA	CAGGAAACAGCTATGACCGACAGAAACTGAGCTGCCAA	291	GRCh37	11	76869279	76869297	76869551	76869570	CACTGACGTCCTCTTGCACCCCACTCTCCCACCCTGCCCACCAGGGTAACTGCATAACCTGTGAGGGCCGGGTGGACAGCCAGGAGTACGCCAACATCCGCTCCGCCATGAAGGTGCTCATGTTCACTGACACCGAGAACTGGGAGATCTCGAAGCTCCTGGCTGCCATCCTGCACCTGGGCAACCTGCAGTATGAGGGTGAGGCTGCGCCACACTCGCCCTGCCCCACCCCTGCGCCAAGGGCAGTGCAGTGCCTTGCTGCCCACGTGGTATTGGCAGCTCAGTTTCTGTC
MYO7A_ex_10	CACGACGTTGTAAAACGAC	CCTGCAGACTCATGGTGAGA	CACGACGTTGTAAAACGACCCTGCAGACTCATGGTGAGA	CAGGAAACAGCTATGACC	AACCCTTCAGAGGGACAGAAG	CAGGAAACAGCTATGACCAACCCTTCAGAGGGACAGAAG	321	GRCh37	11	76870299	76870318	76870600	76870620	CCTGCAGACTCATGGTGAGAACATTAATCAAATACACCTTGACCTGGGGAAGCATTTAGTCACAATGCTGATGCCCTCCCTGGACAGGGCAGGACCCCGGCAGCAGGAGTGGCAGCCTAGTCCTCTTAGGACTGTCCCCTTGCCCCTGTTGCCCACCCTCCCTCCCCTGATGCTGTGCCCCTTGCTGCCAACAGCACGCACATTTGAAAACCTGGATGCCTGTGAGGTTCTCTTCTCCCCATCGCTGGCCACAGCTGCATCCCTGCTTGAGGTCAGTGCCTGGCCTCTCTCCCCTCCATGACTTCTGTCCCTCTGAAGGGTT
MYO7A_ex_11	CACGACGTTGTAAAACGAC	TGGAGGGATCCGGGTGT	CACGACGTTGTAAAACGACTGGAGGGATCCGGGTGT	CAGGAAACAGCTATGACC	AGATGTCTACCCACCTCCCA	CAGGAAACAGCTATGACCAGATGTCTACCCACCTCCCA	291	GRCh37	11	76871137	76871153	76871409	76871428	TGGAGGGATCCGGGTGTGGGTGGAGGGAGGGGCAGGCTGGCAGGTGAGCACCTGGGGTGTTGCCTGTACCAGGTGAACCCCCCAGACCTGATGAGCTGCCTGACTAGCCGCACCCTCATCACCCGCGGGGAGACGGTGTCCACCCCACTGAGCAGGGAACAGGCACTGGACGTGCGCGACGCCTTCGTAAAGGTGGGCTGGAGGGAAGGGGCCGCTTGCTCGCCCTACCCCTTGGGAAGTTGGGCTCTTGATGGGCAGGTGCCAAGGAGTCCTGGGAGGTGGGTAGACATCT
MYO7A_ex_12	CACGACGTTGTAAAACGAC	GTTTCACACGGCACTTTGTT	CACGACGTTGTAAAACGACGTTTCACACGGCACTTTGTT	CAGGAAACAGCTATGACC	AAGGGAGAGACGTGATATTTCTT	CAGGAAACAGCTATGACCAAGGGAGAGACGTGATATTTCTT	335	GRCh37	11	76871899	76871918	76872212	76872234	GTTTCACACGGCACTTTGTTCCACACAAGGGCTGGAGCGACACCACGAAGGGTCCAGGAGCCTGGCCTGTCCCCCGGGGGAGGGTGTGGCTGGTGCCAGTGGCTGATCACTGCCTTTCAGGGGATCTACGGGCGGCTGTTCGTGTGGATTGTGGACAAGATCAACGCAGCAATTTACAAGCCTCCCTCCCAGGATGTGAAGAACTCTCGCAGGTCCATCGGCCTCCTGGACATCTTTGGGTTTGAGAACTTTGCTGTGAACAGGTACCGCGTGGGGCTCTGCTCATGGGAATTTCCTTCCCCAATATGGAAATAAGAAATATCACGTCTCTCCCTT
MYO7A_ex_13-1	CACGACGTTGTAAAACGAC	CTCGCCTCTGAGTTTGGAGT	CACGACGTTGTAAAACGACCTCGCCTCTGAGTTTGGAGT	CAGGAAACAGCTATGACC	ATGTTCATGGGCTTGTTGGC	CAGGAAACAGCTATGACCATGTTCATGGGCTTGTTGGC	306	GRCh37	11	76873033	76873052	76873320	76873339	CTCGCCTCTGAGTTTGGAGTCCATGATGGGGATAGCTTGCTAATGGCCATGCTGCAGGTGGAGGCAGAGCCAGGCCCTGAACAGCATGGTGGGGCCTGAACAACACCCTTACCCCATCCCTGTGCCCCTGCAGCTTTGAGCAGCTCTGCATCAACTTCGCCAATGAGCACCTGCAGCAGTTCTTTGTGCGGCACGTGTTCAAGCTGGAGCAGGAGGAATATGACCTGGAGAGCATTGACTGGCTGCACATCGAGTTCACTGACAACCAGGATGCCCTGGACATGATTGCCAACAAGCCCATGAACAT
MYO7A_ex_13-2	CACGACGTTGTAAAACGAC	TGAGCAGCTCTGCATCAACT	CACGACGTTGTAAAACGACTGAGCAGCTCTGCATCAACT	CAGGAAACAGCTATGACC	AAAGCAGGGAAGGAAGCTGT	CAGGAAACAGCTATGACCAAAGCAGGGAAGGAAGCTGT	269	GRCh37	11	76873169	76873188	76873419	76873438	TGAGCAGCTCTGCATCAACTTCGCCAATGAGCACCTGCAGCAGTTCTTTGTGCGGCACGTGTTCAAGCTGGAGCAGGAGGAATATGACCTGGAGAGCATTGACTGGCTGCACATCGAGTTCACTGACAACCAGGATGCCCTGGACATGATTGCCAACAAGCCCATGAACATCATCTCCCTCATCGATGAGGAGAGCAAGTTCCCCAAGGTGGGCCGGTCCTGCTGCCGCCTCCCAGGGTCTTGGGTGCGCACAGCTTCCTTCCCTGCTTT
MYO7A_ex_14	CACGACGTTGTAAAACGAC	GAGCGCCTATGTGAGGTAGAA	CACGACGTTGTAAAACGACGAGCGCCTATGTGAGGTAGAA	CAGGAAACAGCTATGACC	TTATTCCTGGGCTGGAGCAG	CAGGAAACAGCTATGACCTTATTCCTGGGCTGGAGCAG	342	GRCh37	11	76873765	76873785	76874088	76874107	GAGCGCCTATGTGAGGTAGAAATAAAAGGAGGGGAAGCTCCTGAAGAAGAGACAGGGGGCAAAGACATGGGCAGGGAGGGGAGTGGGGCCCATGGAGGAGAGGGTGGGCTCACAGCTGCCCCTCCACTCCCCAGGGCACAGACACCACCATGTTACACAAGCTGAACTCCCAGCACAAGCTCAACGCCAACTACATCCCCCCCAAGAACAACCATGAGACCCAGTTTGGCATCAACCATTTTGCAGGCATCGTCTACTATGAGACCCAAGGTACAGAGGGCTGCCGGCTGTCTGTCACTCCCTGCCCGTGGCCCTGCCTTCCCCTGCTCCAGCCCAGGAATAA
MYO7A_ex_15	CACGACGTTGTAAAACGAC	TGATCTTGGGCAAGTCTCTGT	CACGACGTTGTAAAACGACTGATCTTGGGCAAGTCTCTGT	CAGGAAACAGCTATGACC	GACAAGGGCAGGGCTTAGA	CAGGAAACAGCTATGACCGACAAGGGCAGGGCTTAGA	345	GRCh37	11	76876938	76876958	76877265	76877283	TGATCTTGGGCAAGTCTCTGTCCCCTCCAGGCCTCAGGGCCCCCGTCATGAAATGGATGTGGTGGAACTAGGTGGATTTTGAGGGTCCTCCTGGCTCAGATGTTATGGGTTTGGGGAGGGCCTGCCAGAGCTGGTGAGAGGTGACTGCTGTTTGCTGCTTGCAGGCTTCCTGGAGAAGAACCGAGACACCCTGCATGGGGACATTATCCAGCTGGTCCACTCCTCCAGGAACAAGTTCATCAAGCAGATCTTCCAGGCCGATGTCGCCATGGTAAGCCGGGTGCGGTTTCTGTTGTTCGGGAAGGGCCCCCACGGGCCAGGCCTGAGTCTAAGCCCTGCCCTTGTC
MYO7A_ex_16-1	CACGACGTTGTAAAACGAC	GAGAGGCAGTTTGCAGGAA	CACGACGTTGTAAAACGACGAGAGGCAGTTTGCAGGAA	CAGGAAACAGCTATGACC	CCACTCACCATGGGCTTC	CAGGAAACAGCTATGACCCCACTCACCATGGGCTTC	295	GRCh37	11	76883644	76883662	76883922	76883939	GAGAGGCAGTTTGCAGGAAAACTTCAAATACCGCCCTGTCCCTCAAACCCTGACCCCGCTGACCTCCCCTCCCGCTTCCTACTGGGCGGCTCCTGGGACACTGGATGGGGCAGGCACAGCCCCTCCCATCGCTGCCGTCCGTCCCCCCAGGGCGCCGAGACCAGGAAGCGCTCGCCCACACTTAGCAGCCAGTTCAAGCGGTCACTGGAGCTGCTGATGCGCACGCTGGGTGCCTGCCAGCCCTTCTTTGTGCGATGCATCAAGCCCAATGAGTTCAAGAAGCCCATGGTGAGTGG
MYO7A_ex_16-2	CACGACGTTGTAAAACGAC	CATCGCTGCCGTCCGT	CACGACGTTGTAAAACGACCATCGCTGCCGTCCGT	CAGGAAACAGCTATGACC	ACATCCTTCACTCCCACCCT	CAGGAAACAGCTATGACCACATCCTTCACTCCCACCCT	253	GRCh37	11	76883770	76883785	76884004	76884023	CATCGCTGCCGTCCGTCCCCCCAGGGCGCCGAGACCAGGAAGCGCTCGCCCACACTTAGCAGCCAGTTCAAGCGGTCACTGGAGCTGCTGATGCGCACGCTGGGTGCCTGCCAGCCCTTCTTTGTGCGATGCATCAAGCCCAATGAGTTCAAGAAGCCCATGGTGAGTGGCCCTGGCCTGGGGTTGGCGGGTGGCGGCTAGGGTGACGTGGAGGAGCTAGGTCAAGAATAAGGTAGGGTGGGAGTGAAGGATGT
MYO7A_ex_17	CACGACGTTGTAAAACGAC	CTCCCAGCAGGAGCCTTG	CACGACGTTGTAAAACGACCTCCCAGCAGGAGCCTTG	CAGGAAACAGCTATGACC	GCACCTGAGAGGTCAAGCA	CAGGAAACAGCTATGACCGCACCTGAGAGGTCAAGCA	327	GRCh37	11	76885753	76885770	76886062	76886080	CTCCCAGCAGGAGCCTTGGCCCTGATGCCCTTGGCTGTGTGCCTGGCAGCTGTTCGACCGGCACCTGTGCGTGCGCCAGCTGCGGTACTCAGGAATGATGGAGACCATCCGAATCCGCCGAGCTGGCTACCCCATCCGCTACAGCTTCGTAGAGTTTGTGGAGCGGTACCGTGTGCTGCTGCCAGGTGTGAAGCCGGCCTACAAGCAGGTACAGGGCTGAGTGCACAGAGGGCAGGAGGGGAGGGTCCCAGCTTTGGCTGGGCAAGGGTCCCAATTTTCTTATCAGGACCATGGGCGGGGCTTGACATCTGCTTGACCTCTCAGGTGC
MYO7A_ex_18	CACGACGTTGTAAAACGAC	CCCAGCTGAGGTCACACTT	CACGACGTTGTAAAACGACCCCAGCTGAGGTCACACTT	CAGGAAACAGCTATGACC	GGCAGAAAGGATCTCAAAGCC	CAGGAAACAGCTATGACCGGCAGAAAGGATCTCAAAGCC	337	GRCh37	11	76886286	76886304	76886603	76886623	CCCAGCTGAGGTCACACTTCGAGTCAGGGGCAGAGCTCGGGAAGAGCCCTGCCTCTCAGCCTCGGGGACACTCCGGAGGCCTTCCCACTGGAGAGGCTGTCCATTCCCTTGTGTTCCCCATCCTCACTCCAGGGCGACCTCCGCGGGACTTGCCAGCGCATGGCTGAGGCTGTGCTGGGCACCCACGATGACTGGCAGATAGGCAAAACCAAGATCTTTCTGAAGGTGAGCACAGATGCCTTCCCTGGGCTGCCCTGGGGGGGCTGTAAATTCCCATGATGTGGGCTGGGGTGCTCGGGAGAGGGAGGCAGTGCTGGGGCTTTGAGATCCTTTCTGCC
MYO7A_ex_19	CACGACGTTGTAAAACGAC	ACTGAGTTCTTGACCTGTGCT	CACGACGTTGTAAAACGACACTGAGTTCTTGACCTGTGCT	CAGGAAACAGCTATGACC	CCAAACACCACACGTACACC	CAGGAAACAGCTATGACCCCAAACACCACACGTACACC	269	GRCh37	11	76888483	76888503	76888733	76888752	ACTGAGTTCTTGACCTGTGCTCCCAGTGAAGGAAGAGCAGCCCCCACTGGGACTGAGCAGGTGGTCCTAGAGGAGACCTTGTGGGGCGCTGCTCAGGAGCTCTGCCTCCTAGGACCACCATGACATGCTGCTGGAAGTGGAGCGGGACAAAGCCATCACCGACAGAGTCATCCTCCTTCAGAAAGTCATCCGGGGATTCAAAGACAGGTGCGTGTTCCCACCAGCTCCTCCCCTCCTCAGCCCACATACAGGTGTACGTGTGGTGTTTGG
MYO7A_ex_20	CACGACGTTGTAAAACGAC	ATCCCAAACCCACCTGTACC	CACGACGTTGTAAAACGACATCCCAAACCCACCTGTACC	CAGGAAACAGCTATGACC	AAGAAGCCACAAGAGCCAGA	CAGGAAACAGCTATGACCAAGAAGCCACAAGAGCCAGA	335	GRCh37	11	76890023	76890042	76890339	76890358	ATCCCAAACCCACCTGTACCCTGGCTGCCTCTGGACACTGCTCACCCGCGCCACTACTGCTGTTTCAGGTCTAACTTTCTGAAGCTGAAGAACGCTGCCACACTGATCCAGAGGCACTGGCGGGGTCACAACTGTAGGAAGAACTACGGGCTGGTGAGCCTCCCCATGGGCTGCTCTTGCCCAAACAGGCCTTTGAACCCAGCCTTGCTGCCATGGCAGTGGGACTGGCCTGCACCCAGGCAGCACAGCCTGGCCTCGTTGGCCTCCTGCCACTGCCCTGGCCAGCCACTACCATTCCTCCAGACCGAAGTCTGGATCTGGCTCTTGTGGCTTCTT
MYO7A_ex_21	CACGACGTTGTAAAACGAC	CCTGCAGGCAGGGTCAG	CACGACGTTGTAAAACGACCCTGCAGGCAGGGTCAG	CAGGAAACAGCTATGACC	GGTGATGCATGGACACTCCT	CAGGAAACAGCTATGACCGGTGATGCATGGACACTCCT	348	GRCh37	11	76890716	76890732	76891045	76891064	CCTGCAGGCAGGGTCAGTCTGGAATGGGACAGCAGGCTCTGAGCATGGGGTGGCTGTCCTTGCAGATGCGTCTGGGCTTCCTGCGGCTGCAGGCCCTGCACCGCTCCCGGAAGCTGCACCAGCAGTACCGCCTGGCCCGCCAGCGCATCATCCAGTTCCAGGCCCGCTGCCGCGCCTATCTGGTGCGCAAGGCCTTCCGCCACCGCCTCTGGGCTGTGCTCACCGTGCAGGCCTATGCCCGGGGCATGATCGCCCGCAGGCTGCACCAACGCCTCAGGGCTGAGGTGAGGGAGCAAGTCCATAGCACCCACAGCTCTGACCCCTGGGCGAGGAGTGTCCATGCATCACC
MYO7A_ex_22	CACGACGTTGTAAAACGAC	AGTCATGCCCAGTTCCAGA	CACGACGTTGTAAAACGACAGTCATGCCCAGTTCCAGA	CAGGAAACAGCTATGACC	ACCGGGTGACAGATGAGAA	CAGGAAACAGCTATGACCACCGGGTGACAGATGAGAA	300	GRCh37	11	76891312	76891330	76891594	76891612	AGTCATGCCCAGTTCCAGAACTCAGAGTTGGGTGGGTGGAGCTGGTGGGAATCCCTGCAACAACAGCTACACACATTTCCATGCCCTCTGGATGCCCCCTTCCCTCAGTATCTGTGGCGCCTCGAGGCTGAGAAAATGCGGCTGGCGGAGGAAGAGAAGCTTCGGAAGGAGATGAGCGCCAAGAAGGCCAAGGAGGAGGCCGAGCGCAAGCATCAGGTGAGCTGAGAGCCTCCAGGCACCTTAGGTGTCCACTTGCTGGCTTGTCCCCTCCCCGAGGCTGGCTTCTCATCTGTCACCCGGT
MYO7A_ex_23-1	CACGACGTTGTAAAACGAC	CAGCGGTCAGGAGGTGG	CACGACGTTGTAAAACGACCAGCGGTCAGGAGGTGG	CAGGAAACAGCTATGACC	CCTGGTACCTCAAAGCCACT	CAGGAAACAGCTATGACCCCTGGTACCTCAAAGCCACT	341	GRCh37	11	76892302	76892318	76892624	76892643	CAGCGGTCAGGAGGTGGGGACTGAGGCCCTGGCTGCTGCAGGGGCTCCCCAGGGAGAGCTTGTTCCCTGAGGCTGTGGCACCGGGGGCTGACCCCGTGTCTTCTGTGTCACCCCAATTGCCCAGGAGCGCCTGGCCCAGCTGGCTCGTGAGGACGCTGAGCGGGAGCTGAAGGAGAAGGAGGCCGCTCGGCGGAAGAAGGAGCTCCTGGAGCAGATGGAAAGGGCCCGCCATGAGCCTGTCAATCACTCAGACATGGTGGACAAGATGTTTGGCTTCCTGGGGACTTCAGGTGGCCTGCCAGGCCAGGAGGGCCAGGCACCTAGTGGCTTTGAGGTACCAGG
MYO7A_ex_23-2	CACGACGTTGTAAAACGAC	AGCTGAAGGAGAAGGAGGC	CACGACGTTGTAAAACGACAGCTGAAGGAGAAGGAGGC	CAGGAAACAGCTATGACC	TAAGGCCAAGGGCACAGAA	CAGGAAACAGCTATGACCTAAGGCCAAGGGCACAGAA	251	GRCh37	11	76892466	76892484	76892699	76892717	AGCTGAAGGAGAAGGAGGCCGCTCGGCGGAAGAAGGAGCTCCTGGAGCAGATGGAAAGGGCCCGCCATGAGCCTGTCAATCACTCAGACATGGTGGACAAGATGTTTGGCTTCCTGGGGACTTCAGGTGGCCTGCCAGGCCAGGAGGGCCAGGCACCTAGTGGCTTTGAGGTACCAGGCTAGGGACAGGGGCTCCAGAGGCCCACACACACCGCTTGTGTTGATCCTCCCTCCTTCTGTGCCCTTGGCCTTA
MYO7A_ex_24-1	CACGACGTTGTAAAACGAC	GGTCGTACCCTGTTGCTCA	CACGACGTTGTAAAACGACGGTCGTACCCTGTTGCTCA	CAGGAAACAGCTATGACC	CTGGTCACCCTCGTCGTC	CAGGAAACAGCTATGACCCTGGTCACCCTCGTCGTC	341	GRCh37	11	76892856	76892874	76893180	76893197	GGTCGTACCCTGTTGCTCAGGCTGGAGTGCAGTAGCGTGATCACAGCTCACTGCAGCCTTGAACTTCTGGGCTCAGGCGATCCTCCCACCTGAGCTTCCTGAGTAGCTGGGACTCCAGGGCATACCTCTTGTCTCCTTCAGGACCTGGAGCGAGGGCGGAGGGAGATGGTGGAGGAGGACCTGGATGCAGCCCTGCCCCTGCCTGACGAGGATGAGGAGGACCTCTCTGAGTATAAATTTGCCAAGTTCGCGGCCACCTACTTCCAGGGGACAACCACGCACTCCTACACCCGGCGGCCACTCAAACAGCCACTGCTCTACCATGACGACGAGGGTGACCAG
MYO7A_ex_24-2	CACGACGTTGTAAAACGAC	AACCACGCACTCCTACACC	CACGACGTTGTAAAACGACAACCACGCACTCCTACACC	CAGGAAACAGCTATGACC	CAGAGCGGAGGACATTGCTA	CAGGAAACAGCTATGACCCAGAGCGGAGGACATTGCTA	313	GRCh37	11	76893128	76893146	76893422	76893441	AACCACGCACTCCTACACCCGGCGGCCACTCAAACAGCCACTGCTCTACCATGACGACGAGGGTGACCAGCTGGTAAGGCCTGCCTGTCACTAGGTCACTGCTGGGTGGGGCCAGGGCTGGGGCTATGGACTCTGCTGCTGGTGGTGGCCGTAGTGATGAGGGTGGTGGGTCCCTGGGGGCCAGGGACCAGGTCTGACTATAGTCTTCACTGCGGTGCCCAGCCTGAGGGCTGACCATGCGGGAGGGGGTGTCTCCAGCCCACTCCCCAAACCGCCAGGTCATTTTGACAGCTTTAGCAATGTCCTCCGCTCTG
MYO7A_ex_25	CACGACGTTGTAAAACGAC	TTAGCAATGTCCTCCGCTCT	CACGACGTTGTAAAACGACTTAGCAATGTCCTCCGCTCT	CAGGAAACAGCTATGACC	TTTCTGCAGAGGAGCCCAA	CAGGAAACAGCTATGACCTTTCTGCAGAGGAGCCCAA	313	GRCh37	11	76893421	76893440	76893716	76893734	TTAGCAATGTCCTCCGCTCTGGCCTCTGACATGCGCGCTCTGCCCCAGGCAGCCCTGGCGGTCTGGATCACCATCCTCCGCTTCATGGGGGACCTCCCTGAGCCCAAGTACCACACAGCCATGAGTGATGGCAGTGAGAAGATCCCTGTGATGACCAAGATTTATGAGACCCTGGGCAAGAAGACGTACAAGAGGGAGCTGCAGGCCCTGCAGGGCGAGGGCGAGGTGAGGCCAAGGTGCCCTCTGGATGATGTCCCTCCCAGGCCGACAAGGAGGGCCGCTGGCATCACCAGCCTTGGGCTCCTCTGCAGAAA
MYO7A_ex_26	CACGACGTTGTAAAACGAC	CATTGCTTTCTGCTCAGCCA	CACGACGTTGTAAAACGACCATTGCTTTCTGCTCAGCCA	CAGGAAACAGCTATGACC	CCACCAACCCACTCATGTTG	CAGGAAACAGCTATGACCCCACCAACCCACTCATGTTG	306	GRCh37	11	76894064	76894083	76894351	76894370	CATTGCTTTCTGCTCAGCCACTTGACCCTGATCCCTGCTGGTCCTGCAGGCCCAGCTCCCCGAGGGCCAGAAGAAGAGCAGTGTGAGGCACAAGCTGGTGCATTTGACTCTGAAAAAGAAGTCCAAGCTCACAGAGGAGGTGAGGGCAGACGCTGGGGGTCTGGCAGCCCAGGGGTGGCTGCCTTAGGTGGCCTAGGCTGGAGCACAGCTGAGCTGGGGGCCCACGGAAGCAGGAGCAGGAGTGGACACTGTCTGTCCTCAGGGGTCTTGGCTGGCCAGGGACAGGACAACATGAGTGGGTTGGTGG
MYO7A_ex_27	CACGACGTTGTAAAACGAC	TCTGCTCACTCCTTAGATTCTGTT	CACGACGTTGTAAAACGACTCTGCTCACTCCTTAGATTCTGTT	CAGGAAACAGCTATGACC	TAGGTTGACAGAGGCACCAC	CAGGAAACAGCTATGACCTAGGTTGACAGAGGCACCAC	315	GRCh37	11	76895517	76895540	76895813	76895832	TCTGCTCACTCCTTAGATTCTGTTTTCTGGGGAGCAGGCAGCCTCGGGTGCTGGTGCCCTGGCTGGCAGGGGAACACCCCTAACTTTACCTGCCCTGTCCTCTCCCTCTGGCCCAGGTGACCAAGAGGCTGCATGACGGGGAGTCCACAGTGCAGGGCAACAGCATGCTGGAGGACCGGCCCACCTCCAACCTGGAGAAGCTGCACTTCATCATCGGCAATGGCATCCTGCGGCCAGCACTCCGGTCAGTGCCGGGAGGCGGGGACACCAGGGCCTGAAAGTCTTTTGGTGGCTGAGTGGTGCCTCTGTCAACCTA
MYO7A_ex_28-1	CACGACGTTGTAAAACGAC	GCCCGATGATCCTGTCTCC	CACGACGTTGTAAAACGACGCCCGATGATCCTGTCTCC	CAGGAAACAGCTATGACC	GCCAGGCACCTTCCTACC	CAGGAAACAGCTATGACCGCCAGGCACCTTCCTACC	343	GRCh37	11	76900189	76900207	76900515	76900532	GCCCGATGATCCTGTCTCCAAAGCCAGACCCCAGCCCTTGGCTCAGCCCTGCCACCCAGCCTCACTCTGCCTCCTCCCGGGTGGTCTTGGCAAGTTGGAGAGGACAGCTGTGTGGCGTCCCACTGGCTGCTAGGAGGAGGTGGGGACCGGGGCTGTTCCTGTGGGGTGATTCCCCCTCCCTTGCCCTGCTGCCTGCCCAGGGACGAGATCTACTGCCAGATCAGCAAGCAGCTGACCCACAACCCCTCCAAGAGCAGCTATGCCCGGGGCTGGATTCTCGTGTCTCTCTGCGTGGGCTGTTTCGCCCCCTCCGAGAAGTTTGTCAAGGTAGGAAGGTGCCTGGC
MYO7A_ex_28-2	CACGACGTTGTAAAACGAC	CCTCCAAGAGCAGCTATGCC	CACGACGTTGTAAAACGACCCTCCAAGAGCAGCTATGCC	CAGGAAACAGCTATGACC	AAGAGGTGGCTGCCTGAGA	CAGGAAACAGCTATGACCAAGAGGTGGCTGCCTGAGA	253	GRCh37	11	76900433	76900452	76900668	76900686	CCTCCAAGAGCAGCTATGCCCGGGGCTGGATTCTCGTGTCTCTCTGCGTGGGCTGTTTCGCCCCCTCCGAGAAGTTTGTCAAGGTAGGAAGGTGCCTGGCCTCCTGGAGTGGGAAGGGGAGCTAGGCCCTGTCCCAGCACTGTGGGGAGAGCAATAGCCAGGGGCTCCAAAGGGCCTGGTCACAAGGCCCACCCGGCCACTCCTTACTGAGCCCCATCTTCCTGGCACCCCCTCCTCTCAGGCAGCCACCTCTT
MYO7A_ex_29	CACGACGTTGTAAAACGAC	GGGAAGCCACAGAAAGCAAC	CACGACGTTGTAAAACGACGGGAAGCCACAGAAAGCAAC	CAGGAAACAGCTATGACC	GACACACACACACACGCATT	CAGGAAACAGCTATGACCGACACACACACACACGCATT	315	GRCh37	11	76900940	76900959	76901236	76901255	GGGAAGCCACAGAAAGCAACCTGGCCTGGAGGAGCGGCCTCCAAGTGCCGGGAGGGCCTGGCGGCTGCCCTCAAAATCCACATGGGGAGCCCCAGGGGCCGCCTCAGCGGGTACTCTGGCTGCAGTACCTGCGGAACTTCATCCACGGGGGCCCGCCCGGCTACGCCCCGTACTGTGAGGAGCGCCTGAGAAGGACCTTTGTCAATGGGACACGGACACAGCCGCCCAGCTGGCTGGAGCTGCAGGTTCGTGCGTGTGTATGCACGTGCTCGTGTGCATGTGTGCGCACGTGTGTAAATGCGTGTGTGTGTGTGTC
MYO7A_ex_30	CACGACGTTGTAAAACGAC	CAGGCAGGTCTGAAGGGAA	CACGACGTTGTAAAACGACCAGGCAGGTCTGAAGGGAA	CAGGAAACAGCTATGACC	GTGCTCAAGGGTGAATAGCC	CAGGAAACAGCTATGACCGTGCTCAAGGGTGAATAGCC	330	GRCh37	11	76901690	76901708	76902001	76902020	CAGGCAGGTCTGAAGGGAAGGGACCCCACAAACCCTCTTGGGGCACTTCCAGGCCACCAAGTCCAAGAAGCCAATCATGTTGCCCGTGACATTCATGGATGGGACCACCAAGACCCTGCTGACGGACTCGGCAACCACGGCCAAGGAGCTCTGCAACGCGCTGGCCGACAAGATCTCTCTCAAGGACCGGTTCGGGTTCTCCCTCTACATTGCCCTGTTTGACAAGGTATGGCCGCCCGGAAGCACCTCCTCCCGGAAGCACCTCCTCCCGGCCCCACTCCGGGCTGCCAGTGCTGCCACCTACTTGCCGGGGCTATTCACCCTTGAGCAC
MYO7A_ex_31	CACGACGTTGTAAAACGAC	GTCCTTCCCTGACTCTGTGC	CACGACGTTGTAAAACGACGTCCTTCCCTGACTCTGTGC	CAGGAAACAGCTATGACC	GCCCAAACGTGGAAAGCAG	CAGGAAACAGCTATGACCGCCCAAACGTGGAAAGCAG	340	GRCh37	11	76903049	76903068	76903371	76903389	GTCCTTCCCTGACTCTGTGCCTGCTCCCCTCCCCTCTGTGCCCACAGGTGTCCTCCCTGGGCAGCGGCAGTGACCACGTCATGGACGCCATCTCCCAGTGCGAGCAGTACGCCAAGGAGCAGGGCGCCCAGGAGCGCAACGCCCCCTGGAGGCTCTTCTTCCGCAAAGAGGTCTTCACGCCCTGGCACAGCCCCTCCGAGGACAACGTGGCCACCAACCTCATCTACCAGCAGGTGGTGCGAGGAGTCAAGTTTGGGGAGTACAGGTGTGAGAAGGTGAGTGGGAGGGAATCTTCCGCCAGGCTGGCTTGGCTCACAGCCTCCTGCTTTCCACGTTTGGGC
MYO7A_ex_32-1	CACGACGTTGTAAAACGAC	GCCTTTGGTGGTGTGGAAG	CACGACGTTGTAAAACGACGCCTTTGGTGGTGTGGAAG	CAGGAAACAGCTATGACC	TCCTCTCAGCCCTTCTACCT	CAGGAAACAGCTATGACCTCCTCTCAGCCCTTCTACCT	260	GRCh37	11	76905327	76905345	76905568	76905587	GCCTTTGGTGGTGTGGAAGGGCTTCCTGGAGGGGCCTGGGCCAATGCATGACCGAGGCCTCCCCCCACCTAGGAGGACGACCTGGCTGAGCTGGCCTCCCAGCAGTACTTTGTAGACTATGGCTCTGAGATGATCCTGGAGCGCCTCCTGAACCTCGTGCCCACCTACATCCCCGACCGCGAGATCACGCCCCTGAAGACGCTGGAGAAGTGGGCCCAGCTGGCCATCGCCGCCCACAAGAAGGTAGAAGGGCTGAGAGGA
MYO7A_ex_32-2	CACGACGTTGTAAAACGAC	TGAAGACGCTGGAGAAGTGG	CACGACGTTGTAAAACGACTGAAGACGCTGGAGAAGTGG	CAGGAAACAGCTATGACC	ACAGAGGCTGCAAGGTTAAGT	CAGGAAACAGCTATGACCACAGAGGCTGCAAGGTTAAGT	261	GRCh37	11	76905520	76905539	76905761	76905781	TGAAGACGCTGGAGAAGTGGGCCCAGCTGGCCATCGCCGCCCACAAGAAGGTAGAAGGGCTGAGAGGAGTCCTAGAGAAGGGATGTGGACCTGAACAACCAAGGAGGTCCCAGGCCTCATCTGAACCTCTCTGTTGGGGCTGCGGGGGATGGGATGGCACCTTCCAGTGGCCCTTCCTTCATTGGACATCAGCTCACTCATTCTCCTTCCATCTGTGTGCCAGGCACACAGAGGGAATCAGACTTAACCTTGCAGCCTCTGT
MYO7A_ex_33-1	CACGACGTTGTAAAACGAC	CGCCGATGTTGACGAATGAG	CACGACGTTGTAAAACGACCGCCGATGTTGACGAATGAG	CAGGAAACAGCTATGACC	CCACTTGAAGCGGGCATAAC	CAGGAAACAGCTATGACCCCACTTGAAGCGGGCATAAC	263	GRCh37	11	76908337	76908356	76908581	76908600	CGCCGATGTTGACGAATGAGAAAGGTGGGGACAGGGTGGCTGCAGACAGATGGGAGCAGGGCAAGGCCACGATGCACAGGAGGTGCAGGAGCCCCAGGCTGCTCCTGGCTAGAAGGCAGCAGCAGCTGATTTTTAGAGCAAACTCACTCGTATGTTGTCTTCTGTCCCTCTGTCCCTCTCTCCTTCCAGGGGATTTATGCCCAGAGGAGAACTGATGCCCAGAAGGTCAAAGAGGATGTGGTCAGTTATGCCCGCTTCAAGTGG
MYO7A_ex_33-2	CACGACGTTGTAAAACGAC	ACTGATGCCCAGAAGGTCAA	CACGACGTTGTAAAACGACACTGATGCCCAGAAGGTCAA	CAGGAAACAGCTATGACC	CAGGCAAGAGGTCCACTGA	CAGGAAACAGCTATGACCCAGGCAAGAGGTCCACTGA	345	GRCh37	11	76908547	76908566	76908874	76908892	ACTGATGCCCAGAAGGTCAAAGAGGATGTGGTCAGTTATGCCCGCTTCAAGTGGCCCTTGCTCTTCTCCAGGTTTTATGAAGCCTACAAATTCTCAGGTACCCCGCAGCCTGCAATGCTCCCAGTCCCTTGCTCTGTAGCTCCAGCCCACAGCCTACAAATTCTCAGGTACCCCGCAGCCTGCAATGCTCCCAGTCCCTTGCTCTGTAGCTCCAGCCCACAGCCTACAAATTCTCAGGTACCCCACAGCCTGCAATGCTCCCAGTCCCTTGCTCTGTAGCTCCAGCCCACAGCAGGGGAGGGAAACGTCTTGAGCCAGGGGCCCCCGTCAGTGGACCTCTTGCCTG
MYO7A_ex_34-1	CACGACGTTGTAAAACGAC	ACGTAGCGAGTTTGTGCTCT	CACGACGTTGTAAAACGACACGTAGCGAGTTTGTGCTCT	CAGGAAACAGCTATGACC	CCTCTGTCTGTCTGCATCTCC	CAGGAAACAGCTATGACCCCTCTGTCTGTCTGCATCTCC	312	GRCh37	11	76909391	76909410	76909683	76909703	ACGTAGCGAGTTTGTGCTCTCTGAGCCTCAGTTTCCATATCTATAAAATAGAAATCAGTGTATTGCCACCTGCCTGGCCGTTATGAGATTGAGAAGGGCTGGGCCTGGGTGTGGGAGGCCTGCCTCTCAGTGCCTTGGTCTCGTCCCAGGCCCCAGTCTCCCCAAGAACGACGTCATCGTGGCCGTCAACTGGACGGGTGTGTACTTTGTGGATGAGCAGGAGCAGGTACTTCTGGAGCTGTCCTTCCCAGAGATCATGGCCGTGTCCAGCAGCAGGTGAGGAGGCCCGCATGGAGATGCAGACAGACAGAGG
MYO7A_ex_34-2	CACGACGTTGTAAAACGAC	TGAGCAGGAGCAGGTACTTC	CACGACGTTGTAAAACGACTGAGCAGGAGCAGGTACTTC	CAGGAAACAGCTATGACC	TGTACACACTCACCTGCCC	CAGGAAACAGCTATGACCTGTACACACTCACCTGCCC	316	GRCh37	11	76909604	76909623	76909902	76909920	TGAGCAGGAGCAGGTACTTCTGGAGCTGTCCTTCCCAGAGATCATGGCCGTGTCCAGCAGCAGGTGAGGAGGCCCGCATGGAGATGCAGACAGACAGAGGGGAAGGAGAGGGGCTGGAGCTTCCCTGCGGGTCACAGGAAGTGAAGAGGCATGAAGTGGCCTGCCTGGTTGCACGTGATTGGGCAGTTTGTGCCGCACTGTGCAGACCCCTCTGGCACCTCCTAGTGGAGGGATGGGCTTGGGCTTTACAGCACATTAAGGCTGTTCTGAGACAGGAATGGGCTGTCAGGACAGGCAGGGGCAGGTGAGTGTGTACA
MYO7A_ex_35	CACGACGTTGTAAAACGAC	CTCAACTGGCCTTGATCTCCT	CACGACGTTGTAAAACGACCTCAACTGGCCTTGATCTCCT	CAGGAAACAGCTATGACC	AAATCTCCCAGCCTCCAGTG	CAGGAAACAGCTATGACCAAATCTCCCAGCCTCCAGTG	318	GRCh37	11	76910555	76910575	76910952	76910971	CTCAACTGGCCTTGATCTCCTTCAGGGAGTGCCGTGTCTGGCTCTCACTGGGCTGCTCTGATCTTGGCTGTGCTGCGCCTCACTCAGGCTGGGCAGGACTGACCCCGGCGGGGCCCTGTTCTCCGTGTTGGTCCTGCAGGGGAGCGAAAACGACGGCCCCCAGCTTCACGCTGGCCACCATCAAGGGGGACGAATACACCTTCACCTCCAGCAATGCTGAGGACATTCGTGACCTGGTGGTCACCTTCCTAGAGGGGCTCCGGAAGAGATCTAAGTATGTTGTGGCCCTGCAGGATAACCCCAACCCCGGTGAGTGGCTGCTGGTATGGACTGCCTGGCACTGGGGGTCAGGGTGTTATGCAGACTGTCTTAGTCCATTTGTGTTGCTATAATGGAACA…
MYO7A_ex_36	CACGACGTTGTAAAACGAC	TCCAACTCAGCCTGTCTCTG	CACGACGTTGTAAAACGACTCCAACTCAGCCTGTCTCTG	CAGGAAACAGCTATGACC	CTAGACCGTTAACCTATTGTACAGC	CAGGAAACAGCTATGACCCTAGACCGTTAACCTATTGTACAGC	334	GRCh37	11	76912441	76912460	76912751	76912775	TCCAACTCAGCCTGTCTCTGCCCCCATGGTCCCACTCACCTCTGCTCTACAGCAGGCGAGGAGTCAGGCTTCCTCAGCTTTGCCAAGGGAGACCTCATCATCCTGGACCATGACACGGGCGAGCAGGTCATGAACTCGGGCTGGGCCAACGGCATCAATGAGAGGACCAAGCAGCGTGGGGACTTCCCCACCGACAGTGTGTACGTCATGCCCACTGTCACCATGCCACCGCGGGAGATTGTGGTATGTGGCCTGGGGGTGGCAGATGGGTGGGAGGTGCCATTAGACCCCTCTTTGTCCACTTCCCACAGCTGTACAATAGGTTAACGGTCTAG
MYO7A_ex_37	CACGACGTTGTAAAACGAC	AGAGTCTCCCAGAGTCCAGAA	CACGACGTTGTAAAACGACAGAGTCTCCCAGAGTCCAGAA	CAGGAAACAGCTATGACC	AGCACACGACCAGACAGTAG	CAGGAAACAGCTATGACCAGCACACGACCAGACAGTAG	298	GRCh37	11	76913246	76913266	76913525	76913544	AGAGTCTCCCAGAGTCCAGAAGGCTTCAGGGTATACCATGTTGATCCTGGTGGCCACAGGTAGAGAGCTGACCTGAGCCCCCTGTCTCTTGGTCCCTAGGCCCTGGTCACCATGACTCCCGATCAGAGGCAGGACGTTGTCCGGCTCTTGCAGCTGCGAACGGCGGAGCCCGAGGTGCGTGCCAAGCCCTACACGCTGGAGGAGTTTTCCTATGACTACTTCAGGTGATGCCTCCTGGGGAAGGATGGGAGCCACAGGGCTAGGAGCTGCAGGCTTCCGCTACTGTCTGGTCGTGTGCT
MYO7A_ex_38	CACGACGTTGTAAAACGAC	CAGGGCAGGGAAGAGCA	CACGACGTTGTAAAACGACCAGGGCAGGGAAGAGCA	CAGGAAACAGCTATGACC	TCAGGAGGAAGGCAGTGTG	CAGGAAACAGCTATGACCTCAGGAGGAAGGCAGTGTG	378	GRCh37	11	76913962	76913978	76914322	76914340	CAGGGCAGGGAAGAGCAGGGCCTGGTGCCCACTCTCAGCCTCTGGACACAGGGATGGGTGGGGGTGGGGGTCTCACAACCTGGGGGTTTCTCCCCGGGGCTGCCAGCGATGGGGCGTTGCTGACGGTCCCTGTGCTGCGGCAGGCCCCCACCCAAGCACACGCTGAGCCGTGTCATGGTGTCCAAGGCCCGAGGCAAGGACCGGCTGTGGAGCCACACGCGGGAACCGCTCAAGCAGGCGCTGCTCAAGAAGCTCCTGGGCAGTGAGGAGCTCTCGCAGGAGGCCTGCCTGGCCTTCATTGATATCCGTGCCACTGGGCTGTGCCCAGGGGAGCCAGGGACCGGGCAGGGCCTTCGTCTGCACACTGCCTTCCTCCTGA
MYO7A_ex_39	CACGACGTTGTAAAACGAC	CAGTGCTCCCTCTATTCGG	CACGACGTTGTAAAACGACCAGTGCTCCCTCTATTCGG	CAGGAAACAGCTATGACC	GTGTGAGGAAGGACTGCAT	CAGGAAACAGCTATGACCGTGTGAGGAAGGACTGCAT	311	GRCh37	11	76915075	76915093	76915368	76915386	CAGTGCTCCCTCTATTCGGCACAAGCCCTTCCTTGACAGTCCCCAGCTGTGCTCAAGTACATGGGCGACTACCCGTCCAAGAGGACACGCTCCGTCAACGAGCTCACCGACCAGATCTTTGAGGGTCCCCTGAAAGCCGAGCCCCTGAAGGACGAGGCATATGTGCAGATCCTGAAGCAGCTGACCGACAACCACATCAGGTGAGCCAGGCACAGTGGGCGGATGAGGGGCAGACCTCACCTGCTGTGACGGGCAGCTCTTACCCTCCTGAGGCAGCTGCTGGCTCTGCCTGGATGCAGTCCTTCCTCACAC
MYO7A_ex_40-1	CACGACGTTGTAAAACGAC	TAAAGGTCAGGAGGGACGGT	CACGACGTTGTAAAACGACTAAAGGTCAGGAGGGACGGT	CAGGAAACAGCTATGACC	CTGGTGGCCGCTGTACC	CAGGAAACAGCTATGACCCTGGTGGCCGCTGTACC	302	GRCh37	11	76916376	76916395	76916662	76916678	TAAAGGTCAGGAGGGACGGTGCTGCTGTGATGAGCAGCTGAGGGGTACATGGCCCCCTCACCCGGGGGTGCACAGGTCCTGTGACTCCCGATGGCAGCTGCCCCTGCTGGAGCCCACGCCTCCTCCTGCAGGTACAGCGAGGAGCGGGGTTGGGAGCTGCTCTGGCTGTGCACGGGCCTTTTCCCACCCAGCAACATCCTCCTGCCCCACGTGCAGCGCTTCCTGCAGTCCCGAAAGCACTGCCCACTCGCCATCGACTGCCTGCAACGGCTCCAGAAAGCCCTGAGGTACAGCGGCCACCAG
MYO7A_ex_40-2	CACGACGTTGTAAAACGAC	TCCTGCAGTCCCGAAAGC	CACGACGTTGTAAAACGACTCCTGCAGTCCCGAAAGC	CAGGAAACAGCTATGACC	AGTGCCCTCGGAGAGTATGA	CAGGAAACAGCTATGACCAGTGCCCTCGGAGAGTATGA	336	GRCh37	11	76916596	76916613	76916913	76916932	TCCTGCAGTCCCGAAAGCACTGCCCACTCGCCATCGACTGCCTGCAACGGCTCCAGAAAGCCCTGAGGTACAGCGGCCACCAGGGGCAGGGACAGACACTGGGGCGGGCTCCTGGCCACGCGGGGCTTGTGGGATGAGCCCCTTGGGGATGAGGACCACATAGCAGTTGGGCCCACCCCTGGGGTACCTCAACTGCCAGCTAGACGGAGGTGCGGATCCTGCAGCTGCTCAGGATGCAGCTGGAGAGTCCGGCTGCTCGGGAGTGCTCAGCCCAGAGCTCCCAGGCTATCGGGTGGGCACAGACACCTGGGCCCACTTCATACTCTCCGAGGGCACT
MYO7A_ex_41	CACGACGTTGTAAAACGAC	gtctccacagtcccacg	CACGACGTTGTAAAACGACgtctccacagtcccacg	CAGGAAACAGCTATGACC	gtgtccacccaggaagc	CAGGAAACAGCTATGACCgtgtccacccaggaagc	221	GRCh37	11	76917091	76917107	76917295	76917311	GTCTCCACAGTCCCACGCACATGCCCCCTGCTGCCCCTGCTGCCTTTTCAGAAACGGGTCCCGGAAGTACCCTCCGCACCTGGTGGAGGTGGAGGCCATCCAGCACAAGACCACCCAGATTTTCCACAAAGTCTACTTCCCTGATGACACTGACGAGGTGAGGGTCACCGGCTTCTAGGTCTGCAGTGCCCAGGACAGGGCCGGGCTTCCTGGGTGGACAC
MYO7A_ex_42-1	CACGACGTTGTAAAACGAC	TTAAATGCCATGCCCAGCTC	CACGACGTTGTAAAACGACTTAAATGCCATGCCCAGCTC	CAGGAAACAGCTATGACC	CAGCAAATCTCCCACCTTGG	CAGGAAACAGCTATGACCCAGCAAATCTCCCACCTTGG	299	GRCh37	11	76918189	76918208	76918469	76918488	TTAAATGCCATGCCCAGCTCTGTGCCCACAGGAGGGTGTCTGGCACGGGAGGGGGCTCAGTATAGGAGGCATAGCCAGAGGGGCCCGGGAGGACCAGGTCCCGGGAAAGGCCCTGCAGGAGCCCAGTGCTCACTGCCCCTCCCAGGCCTTCGAAGTGGAGTCCAGCACCAAGGCCAAGGACTTCTGCCAGAACATCGCCACCAGGCTGCTCCTCAAGTCCTCAGAGGGATTCAGCCTCTTTGTCAAAATTGCAGACAAGGTGGGTCCTTTGCCACCTTCGCCAAGGTGGGAGATTTGCTG
MYO7A_ex_42-2	CACGACGTTGTAAAACGAC	GCCAGAACATCGCCACCA	CACGACGTTGTAAAACGACGCCAGAACATCGCCACCA	CAGGAAACAGCTATGACC	AGGGTGAGGGTCTGGTGTT	CAGGAAACAGCTATGACCAGGGTGAGGGTCTGGTGTT	338	GRCh37	11	76918374	76918391	76918694	76918712	GCCAGAACATCGCCACCAGGCTGCTCCTCAAGTCCTCAGAGGGATTCAGCCTCTTTGTCAAAATTGCAGACAAGGTGGGTCCTTTGCCACCTTCGCCAAGGTGGGAGATTTGCTGGGGCCATAGGAACTTACGGACAGCAGACGGAAGAGAGAGGAACTGGGGGAGAGAGGGGAAGAGGGCACTGGCATCTGGCCATCTTCTTCCATCCCTGCAGCCTCCCCTTACATGGAGTGGCTGCCCCCAGCTCTCTCTCTTCTGAGGCACTGCACATGGCTCAAACCCTCTTAGGGGCATGTGCCCAGGTGCTCTGTGTTCTAAAAACACCAGACCCTCACCCT
MYO7A_ex_43	CACGACGTTGTAAAACGAC	TGCAGTGTTGCTTAAACTGAG	CACGACGTTGTAAAACGACTGCAGTGTTGCTTAAACTGAG	CAGGAAACAGCTATGACC	GAAGGCAACTAGAGTGCAGA	CAGGAAACAGCTATGACCGAAGGCAACTAGAGTGCAGA	448	GRCh37	11	76919429	76919449	76919858	76919877	TGCAGTGTTGCTTAAACTGAGTGTGCTTCGATGGCCCTGACCCCAGGTCCTCAGCGTTCCTGAGAATGACTTCTTCTTTGACTTTGTTCGACACTTGACAGACTGGATAAAGAAAGCTCGGCCCATCAAGGACGGTAATGAGGCCGGGTCCTGGGATCATCTGAGGCCCAGAGCAGGGAAGTGTGGGCTCGGGGCTGTGCCGTGAGGCCCACCTAGGCGGGCCTGAGTGAGGGCCTCCTCTGGGTCTGGGCTCGGGACGTGAGCACTCCTCTGTGCAGGGACCCTCTGGGTGACCGACTGCCCTGTGCTGCAGGAATTGTGCCCTCACTCACCTACCAGGTGTTCTTCATGAAGAAGCTGTGGACCACCACGGTGCCAGGGAAGGATCCCATGGCCGAT…
MYO7A_ex_44	CACGACGTTGTAAAACGAC	TGACAGACTGGATAAAGAAAGCTC	CACGACGTTGTAAAACGACTGACAGACTGGATAAAGAAAGCTC	CAGGAAACAGCTATGACC	TTTCAGGGCCAAAGTACAGC	CAGGAAACAGCTATGACCTTTCAGGGCCAAAGTACAGC	389	GRCh37	11	76919524	76919547	76919894	76919913	TGACAGACTGGATAAAGAAAGCTCGGCCCATCAAGGACGGTAATGAGGCCGGGTCCTGGGATCATCTGAGGCCCAGAGCAGGGAAGTGTGGGCTCGGGGCTGTGCCGTGAGGCCCACCTAGGCGGGCCTGAGTGAGGGCCTCCTCTGGGTCTGGGCTCGGGACGTGAGCACTCCTCTGTGCAGGGACCCTCTGGGTGACCGACTGCCCTGTGCTGCAGGAATTGTGCCCTCACTCACCTACCAGGTGTTCTTCATGAAGAAGCTGTGGACCACCACGGTGCCAGGGAAGGATCCCATGGCCGATTCCATCTTCCACTATTACCAGGTGGGCACCTCTGCACTCTAGTTGCCTTCGTGCACAGCTAGCGTTGCTGTACTTTGGCCCTGAAA
MYO7A_ex_45-1	CACGACGTTGTAAAACGAC	AGCTGAGGCTGGAGAGGT	CACGACGTTGTAAAACGACAGCTGAGGCTGGAGAGGT	CAGGAAACAGCTATGACC	CCCATGCTCACCCGCTT	CAGGAAACAGCTATGACCCCCATGCTCACCCGCTT	334	GRCh37	11	76922059	76922076	76922377	76922393	AGCTGAGGCTGGAGAGGTGGGTGGGCCCATGTGCGGGGTAAGGTGGTAGACCCCGGCGTTGGGGGTCTTGGTGTGGTGGGAAAGGAGCCCACTTCTGCCAGGTCCCTGCACGCCTGTGACCTGCTCTGTCTCTGACAGGAGTTGCCCAAGTATCTCCGAGGCTACCACAAGTGCACGCGGGAGGAGGTGCTGCAGCTGGGGGCGCTGATCTACAGGGTCAAGTTCGAGGAGGACAAGTCCTACTTCCCCAGCATCCCCAAGCTGCTGCGGGAGCTGGTGCCCCAGGACCTTATCCGGCAGGTCTCACCTGATGACTGGAAGCGGGTGAGCATGGG
MYO7A_ex_45-2	CACGACGTTGTAAAACGAC	ACAGGGTCAAGTTCGAGGAG	CACGACGTTGTAAAACGACACAGGGTCAAGTTCGAGGAG	CAGGAAACAGCTATGACC	ACCATGGTAACCAGGACAGG	CAGGAAACAGCTATGACCACCATGGTAACCAGGACAGG	342	GRCh37	11	76922270	76922289	76922593	76922612	ACAGGGTCAAGTTCGAGGAGGACAAGTCCTACTTCCCCAGCATCCCCAAGCTGCTGCGGGAGCTGGTGCCCCAGGACCTTATCCGGCAGGTCTCACCTGATGACTGGAAGCGGGTGAGCATGGGGTGGGCATCGGGAATGGTGGGGCCCTGAATGGGCCTCGGGGCACCCCAGGGGCCAAGGGGGCAGACACTGGCCAGCAGCCCAGGGAGGTGCATCTTGTGGTTCTTGTACTTGATGAGGCCGCCCACCCTTGTTCCTCCACCTGCCTTATCCTTCAGTCCTCCATGCCAAGGACTCAGTGGCCACTTGGCAGTCATTTATCCTGTCCTGGTTACCATGGT
MYO7A_ex_46	CACGACGTTGTAAAACGAC	TCCTAGTCCTGGCCCTGAG	CACGACGTTGTAAAACGACTCCTAGTCCTGGCCCTGAG	CAGGAAACAGCTATGACC	ATGGCTCTTTCCCACAGTCC	CAGGAAACAGCTATGACCATGGCTCTTTCCCACAGTCC	349	GRCh37	11	76922725	76922743	76923055	76923074	TCCTAGTCCTGGCCCTGAGGGTGCAGACGGGGCTGGAGTGGGCAGGGGTGGTGTGGGGAGGACTCTGAGCTCTGAGCTGGCCTGCCCTGAGCAGGCCTGTCCCCAGGACTGAGCCCAGCCCTGACCGCCCTGTCCCCATAGTCCATCGTCGCCTACTTCAACAAGCACGCAGGGAAGTCCAAGGAGGAGGCCAAGCTGGCCTTCCTGAAGCTCATCTTCAAGTGGCCCACCTTTGGCTCAGCCTTCTTCGAGGTGAAGGTACACCATGGGCTTCTCAGAGCAGAGGAGGAGGGGAACAGGGCATTGATAAAGCACAGAGACTCCTCCCTAGGACTGTGGGAAAGAGCCAT
MYO7A_ex_47	CACGACGTTGTAAAACGAC	CATAGGCAACAGGAGAGGCT	CACGACGTTGTAAAACGACCATAGGCAACAGGAGAGGCT	CAGGAAACAGCTATGACC	CGTGATGGGTGGATGAGTCT	CAGGAAACAGCTATGACCCGTGATGGGTGGATGAGTCT	322	GRCh37	11	76923882	76923901	76924185	76924204	CATAGGCAACAGGAGAGGCTGACTTTATCCCAGCTGGGGCCAGGCTTCATTCCTGTCCCCAAATGCTTTTCTTGCTCTGGGCCCCCATCTGATGCCTTCTCATCTTTTTTTCTAGCAAACTACGGAGCCAAACTTCCCTGAGATCCTCCTAATTGCCATCAACAAGTATGGGGTCAGCCTCATCGATCCCAAAACGAAGGTGAGCAGGGATAAGGCAGCAAGTGGGGGCGGGCTTCTCTGCCTGAACCACAGACACGGTCCCAGAACGAACCCCACAAGCCCTCCTAGCCACCATCTATCTCTAGACTCATCCACCCATCACG
MYO7A_ex_48	CACGACGTTGTAAAACGAC	GGCATGTGTGGGCAAGTG	CACGACGTTGTAAAACGACGGCATGTGTGGGCAAGTG	CAGGAAACAGCTATGACC	CCGCACACTACTGTGTTTGTT	CAGGAAACAGCTATGACCCCGCACACTACTGTGTTTGTT	281	GRCh37	11	76924837	76924854	76925098	76925118	GGCATGTGTGGGCAAGTGAGGCCACAGGGCCCAGGCCGTGCCTCTCTATGCCCTTTCTGCTCCCCCAGGATATCCTCACCACTCATCCCTTCACCAAGATCTCCAACTGGAGCAGCGGCAACACCTACTTCCACATCACCATTGGGAACTTGGTGCGCGGGAGCAAACTGCTCTGCGAGACGTCACTGGTGAGGGCGCATCCTGCTGGGCCTAGTGGGCTCCCTGCCTTGCCTGCAGCGTAGCCAGCCTCCCAGGGCCTGGAACAAACACAGTAGTGTGCGG
MYO7A_ex_49-1	CACGACGTTGTAAAACGAC	GGAGCTGTGCTATGGTCTGA	CACGACGTTGTAAAACGACGGAGCTGTGCTATGGTCTGA	CAGGAAACAGCTATGACC	CATCAGAGGCCCAGTTGGTA	CAGGAAACAGCTATGACCCATCAGAGGCCCAGTTGGTA	319	GRCh37	11	76925578	76925597	76925878	76925897	GGAGCTGTGCTATGGTCTGAGTGGCTGGCCCTGTCCCACCGTGTGCTCGCTTATCTTCTCACCCCTGCTTCCAGGGCTACAAGATGGATGACCTCCTGACTTCCTACATTAGCCAGATGCTCACAGCCATGAGCAAACAGCGGGGCTCCAGGAGCGGCAAGTGAACAGTCACGGGGAGGTGCTGGTTCCATGCCTGCTCTCGAGGCAGCAGTGGGTTCAGGCCCATCAGCTACCCCTGCAGCTGGGGAAGACTTATGCCATCCCGGCAGCGAGGCTGGGCTGGCCAGCCACCACTGACTATACCAACTGGGCCTCTGATG
MYO7A_ex_49-2	CACGACGTTGTAAAACGAC	CGGCAAGTGAACAGTCACG	CACGACGTTGTAAAACGACCGGCAAGTGAACAGTCACG	CAGGAAACAGCTATGACC	GGCTGGTCTGAAACAGGAGA	CAGGAAACAGCTATGACCGGCTGGTCTGAAACAGGAGA	312	GRCh37	11	76925732	76925750	76926025	76926044	CGGCAAGTGAACAGTCACGGGGAGGTGCTGGTTCCATGCCTGCTCTCGAGGCAGCAGTGGGTTCAGGCCCATCAGCTACCCCTGCAGCTGGGGAAGACTTATGCCATCCCGGCAGCGAGGCTGGGCTGGCCAGCCACCACTGACTATACCAACTGGGCCTCTGATGTTCTTCCAGTGAGGCATCTCTCTGGGATGCAGAACTTCCCTCCATCCACCCCTCTGGCACCTGGGTTGGTCTAATCCTAGTTTGCTGTGGCCTTCCCGGTTGTGAGAGCCTGTGATCCTTAGATGTGTCTCCTGTTTCAGACCAGCC
MYO7A_ex_49-3	CACGACGTTGTAAAACGAC	CTGTGGCCTTCCCGGTT	CACGACGTTGTAAAACGACCTGTGGCCTTCCCGGTT	CAGGAAACAGCTATGACC	TGCCCTTCCCTTCCACTTC	CAGGAAACAGCTATGACCTGCCCTTCCCTTCCACTTC	348	GRCh37	11	76925982	76925998	76926312	76926330	CTGTGGCCTTCCCGGTTGTGAGAGCCTGTGATCCTTAGATGTGTCTCCTGTTTCAGACCAGCCCCACCATGCAACTTCCTTTGACTTTCTGTGTACCACTGGGATAGAGGAATCAAGAGGACAATCTAGCTCTCCATACTTTGAACAACCAAATGTGCATTGAATACTCTGAAACCGAAGGGACTGGATCTGCAGGTGGGATGAGGGAGACAGACCACTTTTCTATATTGCAGTGTGAATGCTGGGCCCCTGCTCAAGTCTACCCTGATCACCTCAGGGCATAAAGCATGTTTCATTCTCTGGCCCGACAGTGTCTTTGCTCAGGGAGGGGAAGTGGAAGGGAAGGGCA
PJVK_ex_1_UTR	CACGACGTTGTAAAACGAC	GCCCTGACCAGCCTGTAG	CACGACGTTGTAAAACGACGCCCTGACCAGCCTGTAG	CAGGAAACAGCTATGACC	CGGAAAGGCCTTCGTTTACTC	CAGGAAACAGCTATGACCCGGAAAGGCCTTCGTTTACTC		GRCh37	2	179316100	179316117	179316525	179316545	GCCCTGACCAGCCTGTAGTAACTGGCCCCTAGGCCGCAGTTCTTTGTCCTTAGCAGGAGGCCGTTTCTTGCCGGGAGAGAGGGATTAGAGGGATTGTCCGGCGTGGGTCTAGGGTCGTTGAGGCCTAAAGTTAAGCCTTTGTGGGGAGGACGGATTGGGGGCTGGGTCACTTTAAGAAAAAGATTCTAAAATTACGAAGGCAGAATTCCAGGGAGTCTCCCGGGCCTGGTCCTGAAGCTTGAGACCCCGGATATATACGCTCCAGGGGGCTGCGGTGCGCTCTTCGGGTCCCCGAGCCCTGTGTTTAGGAACACGCGGGGACGTCCAAACACCCGCTCCTCTCCCGCCGGGCGGGCTCCTTTGTCTTCTGGGCTTTCGTCGCGAGATGGAACGCTGGGT…
PJVK_ex_1-1	CACGACGTTGTAAAACGAC	AGGCAGGGAATTATACAGTGG	CACGACGTTGTAAAACGACAGGCAGGGAATTATACAGTGG	CAGGAAACAGCTATGACC	AGCTGAAATTTCTCTGTCTCCT	CAGGAAACAGCTATGACCAGCTGAAATTTCTCTGTCTCCT	374	GRCh37	2	179317972	179317992	179318325	179318346	AGGCAGGGAATTATACAGTGGTAAACTACTTGGTGAAACCATGCTTTGTATTTTTAAGATGTATAATTATATTTAAAAACAAGCAATGCTTAATTTTGTGCCTGATTTTCCTCTTTAAAAATGGATTTATCTGGGGGTTGCAGTTGATGACGTTTTGATTTTAATATGTTTGCTGCTGCTACCAAGAGCTTTGTCAAGCAAGTTGGAGATGGAGGGAGATTAGTTCCTGTTCCAAGCCTCAGTGAAGCTGACAAATATCAACCTCTAAGTCTGGTGGTAAAAAAGAAGCGATGCTTTCTGTTTCCTAGATATAAATTTACTTCAACACCTTTTACACTGAAAGATATTCTCCTAGGAGACAGAGAAATTTCAGCT
PJVK_ex_1-2	CACGACGTTGTAAAACGAC	AAGCGATGCTTTCTGTTTCC	CACGACGTTGTAAAACGACAAGCGATGCTTTCTGTTTCC	CAGGAAACAGCTATGACC	AGGTAAGCCCAAATAATATCCCA	CAGGAAACAGCTATGACCAGGTAAGCCCAAATAATATCCCA	393	GRCh37	2	179318257	179318276	179318628	179318650	AAGCGATGCTTTCTGTTTCCTAGATATAAATTTACTTCAACACCTTTTACACTGAAAGATATTCTCCTAGGAGACAGAGAAATTTCAGCTGGTAAGTTTAAATGTTTGGGAGTGCCAACTCATTCATCTGTATTATTGGCAACCTAAACATAGGTCATATATGCTACTTATGTTAGTAATACACATTTTCAATGATTAAAGCAACTTTTATTATGATGTTAGTGTAATAACATTATTAAGATTAACAATGCCAAAAGTTTGTATAATATCAAATCTCTTATTGGTCAAATAATTTTCAAATCTATCAATTATTTTATAAATTGTTTTAACCAAATCAACTTAGAATATGACATATTTCTTCATCTATAAAATGGGATATTATTTGGGCTTACCT
PJVK_ex_2-1	CACGACGTTGTAAAACGAC	GTCTTGGTGAGTCATGTTGCC	CACGACGTTGTAAAACGACGTCTTGGTGAGTCATGTTGCC	CAGGAAACAGCTATGACC	ACTGACCGTGTAGTAATTTCTTTGAG	CAGGAAACAGCTATGACCACTGACCGTGTAGTAATTTCTTTGAG	333	GRCh37	2	179318927	179318947	179319235	179319260	GTCTTGGTGAGTCATGTTGCCTTTCTCTAACATTTGGGTATTTGAGTCTTCAATTGTTAATTTAACATGTTACTATATATAATCTACATAAGATAAAGATGTTTAAAAAATACTGAGTTTCTTCTTATAAAGGTATTTCATCTTATCAATTACTGAATTATGAAGATGAATCAGATGTTTCACTCTATGGAAGGCGAGGTAACCATATTGTAAATGACGTTGGGATTAACGTTGCTGGATCAGATTCCATTGCAGTGAAAGCTTCATTTGGTATAGTAACCAAACATGAAGTGGAAGTATCAACATTACTCAAAGAAATTACTACACGGTCAGT
PJVK_ex_2-2	CACGACGTTGTAAAACGAC	CTATGGAAGGCGAGGTAACCA	CACGACGTTGTAAAACGACCTATGGAAGGCGAGGTAACCA	CAGGAAACAGCTATGACC	GAGGTCTCTGACTTCAGCCAA	CAGGAAACAGCTATGACCGAGGTCTCTGACTTCAGCCAA	345	GRCh37	2	179319111	179319131	179319436	179319456	CTATGGAAGGCGAGGTAACCATATTGTAAATGACGTTGGGATTAACGTTGCTGGATCAGATTCCATTGCAGTGAAAGCTTCATTTGGTATAGTAACCAAACATGAAGTGGAAGTATCAACATTACTCAAAGAAATTACTACACGGTCAGTATAATAATCCTAATATATTTCAGTGTTTTCATTAAATACTTTAGGTATATAAACTTCATTACAAAGAATGCTTAAAACATTGAGGTTGTATTTTACTAGTGTAATTTGCTAGATATGTTTGAAATACATTGGTAGTATATCCAAACTTTGAATAAGGATAGATATCAAAAATCACTTGGCTGAAGTCAGAGACCTC
PJVK_ex_3	CACGACGTTGTAAAACGAC	GGATTGCCTTGATTTACTATTAGGTG	CACGACGTTGTAAAACGACGGATTGCCTTGATTTACTATTAGGTG	CAGGAAACAGCTATGACC	TCCCATGGCAACACTTTAGTT	CAGGAAACAGCTATGACCTCCCATGGCAACACTTTAGTT	312	GRCh37	2	179320616	179320641	179320908	179320928	GGATTGCCTTGATTTACTATTAGGTGAACTATGAATGAATAACACATGATAGCAAAAAATGTATTTGATTATGTGTAATTAGATGTTATAGAGTCTTGTGAATGTATCTTCTTTATTTTAGAAAAATTAACTTTGACCACAGCTTGATACGTCAGTCAAGGAGCAGCAGAAAGGCAGTATTGTGTGTGGTCATGGAGAGCATCCGAACCACACGACAGTGCTCACTGTCTGTGCATGCTGGAATTCGAGGGGAAGCAATGCGGGTAAACCACACTTGTTGGGTTCTCTTACTAACTAAAGTGTTGCCATGGGA
PJVK_ex_4-1	CACGACGTTGTAAAACGAC	TGGACCAATTGGATCTCTGCT	CACGACGTTGTAAAACGACTGGACCAATTGGATCTCTGCT	CAGGAAACAGCTATGACC	ATCATTTGTATTTCATGCAGACCCT	CAGGAAACAGCTATGACCATCATTTGTATTTCATGCAGACCCT	322	GRCh37	2	179323065	179323085	179323363	179323387	TGGACCAATTGGATCTCTGCTATAAAAAATGGTTTAATTCAAGCAGAATAATCCTTTACTTGGGAATTTTTTGTTTTGTTTTTGGTAGGATTATAGGAAATGTTTCATTTCTCCAAAAAGCTATCCTTACATGTTATGATCCTTAATTATGTTATTTATTTATTCAATATAGTTTCACTTTATGGATGAACAGAATCCCAAGGGAAGGGACAAAGCTATTGTTTTCCCAGCACATACAACCATAGCTTTCAGTGTTTTTGAACTCTTCATATACCTGGATGGTGCCTTTGGTGAGTTAAGGGTCTGCATGAAATACAAATGAT
PJVK_ex_4-2	CACGACGTTGTAAAACGAC	CCAAGGGAAGGGACAAAGCTA	CACGACGTTGTAAAACGACCCAAGGGAAGGGACAAAGCTA	CAGGAAACAGCTATGACC	CGAACGGAGGGTCTTTCTCA	CAGGAAACAGCTATGACCCGAACGGAGGGTCTTTCTCA	268	GRCh37	2	179323262	179323282	179323511	179323530	CCAAGGGAAGGGACAAAGCTATTGTTTTCCCAGCACATACAACCATAGCTTTCAGTGTTTTTGAACTCTTCATATACCTGGATGGTGCCTTTGGTGAGTTAAGGGTCTGCATGAAATACAAATGATTATATTTTTAAGGAGCATTCATTAGGGCATGTGCTCTCTCTCTCTCTTTTCTCTCATTTCTCGTGTCTAACAATTATAGAAGATGCTCTCAGCACTGTCAATCTTATGCTTTGGCAAAATAGCTGAGAAAGACCCTCCGTTCG
PJVK_ex_5	CACGACGTTGTAAAACGAC	TGTCACTGTATCTCCTTTCTGTATG	CACGACGTTGTAAAACGACTGTCACTGTATCTCCTTTCTGTATG	CAGGAAACAGCTATGACC	CTCATGTGTTAAGCCAGGAAAGA	CAGGAAACAGCTATGACCCTCATGTGTTAAGCCAGGAAAGA	343	GRCh37	2	179324892	179324916	179325213	179325235	TGTCACTGTATCTCCTTTCTGTATGAATTTTGTACCATGTGAATGTTACCTTTTCCAAAAGTATGTAAAAGTCAACTTTTAAAAACAATACAATGAATGATTTGTACTAGAATTCATCACCCCATCAAACAATAAAATATGAATTATTCAAGTTATAACATCTTCTAACAATTTTTTTTGTAGACCTTTGTGTCACTTCAGTGTCAAAAGGAGGATTTGAAAGGGAAGAAACGGCAACATTTGCACTGCTGTACAGGTTGAGAAATATCCTATTTGAAAGAAGTATGTTTATTGAAGAGTACTGTGAATGTCTTTTTTTTTTCTTTCCTGGCTTAACACATGAG
PJVK_ex_6-1	CACGACGTTGTAAAACGAC	AGCCAAATTATTTCATGACTAGTGGA	CACGACGTTGTAAAACGACAGCCAAATTATTTCATGACTAGTGGA	CAGGAAACAGCTATGACC	CAGAACACTGAAAGCACCCAT	CAGGAAACAGCTATGACCCAGAACACTGAAAGCACCCAT	331	GRCh37	2	179325599	179325624	179325910	179325930	AGCCAAATTATTTCATGACTAGTGGATTCACATATTTATTAATGCTGTTTGCATTATGTATTTTTCATTTTCACTTCTAACACATTTCTTTTCTGTTTTTGTCCTTTTAGATAGAAGAGTGATGGATGTCATTTCTCGTTCACAGCTTTACTTGGATGATCTTTTTTCTGACTACTATGACAAACCTCTCAGCATGACTGATATTTCACTCAAAGAAGGGACCCATATCCGAGTTAACTTACTTAATCACAACATTCCCAAAGGGCCTTGCATACTCTGTGGAATGGGGAACTTCAAAAGGGAGACAGTTTATGGGTGCTTTCAGTGTTCTG
PJVK_ex_6-2	CACGACGTTGTAAAACGAC	CCAAAGGGCCTTGCATACTC	CACGACGTTGTAAAACGACCCAAAGGGCCTTGCATACTC	CAGGAAACAGCTATGACC	AGGGAATATGATACCCAGACAGG	CAGGAAACAGCTATGACCAGGGAATATGATACCCAGACAGG	288	GRCh37	2	179325856	179325875	179326122	179326144	CCAAAGGGCCTTGCATACTCTGTGGAATGGGGAACTTCAAAAGGGAGACAGTTTATGGGTGCTTTCAGTGTTCTGTTGATGGTCAGAAGTATGTGAGACTTCATGCAGTTCCTTGTTTTGATATTTGGCACAAGAGGATGAAATAAAATGAAAAATGAATACACCGTGTTGGTGTTTTAGGTGCAGTTGTGCCACAAACCTTCCCTAAATTATCTAGGTTTGCTTTGATGAATTAAATTAAAATGAGAAAAGCAAAAAGAAATTAACCTGTCTGGGTATCATATTCCCT
MYO15A_ex_1	CACGACGTTGTAAAACGAC	GCTTCCTGGAGGAGGTATGC	CACGACGTTGTAAAACGACGCTTCCTGGAGGAGGTATGC	CAGGAAACAGCTATGACC	GGGTGGCCAGTGACAGAC	CAGGAAACAGCTATGACCGGGTGGCCAGTGACAGAC	397	GRCh37	17	18011789	18011808	18012169	18012186	GCTTCCTGGAGGAGGTATGCCTTTTGAGATGGATGCAGCAGGTTCTGTGAGGCTGCCAGGAGGGGTAGAGTTCCCGGGGGCCTCGGGCCCCGCTGGAGTGTGGAGCAGGCCCATGCTCAGCTCTCCAGGCTGTTCGTGGCTCCCCTGTCAGCTGCTCACTCCTTTCCAGAGACAAAACAGGAATAATAGACATCATTAAATATACATAGGGCCCCAGGCGGTCGGCGTGGTGGGCTGGGCCTCCCTTCCCCATAACACTGAGCTGCTCTGCTGGGCCAACCGTGCTCCTGGGCCAGCCAGAGGACCCCCATGAGGCGGCATGCAGGCGGGGAGCAGGCCACAGAACGCAGGTAAGGAGACCTTAGCCTAGAGTCCTTGGGGTCTGTCACTGGCCACCC
MYO15A_ex_2-1	CACGACGTTGTAAAACGAC	GGATGAGCACTGATGTTGCC	CACGACGTTGTAAAACGACGGATGAGCACTGATGTTGCC	CAGGAAACAGCTATGACC	CCCTTTCTTGGCTTTCTTCTCC	CAGGAAACAGCTATGACCCCCTTTCTTGGCTTTCTTCTCC	382	GRCh37	17	18021774	18021793	18022135	18022156	GGATGAGCACTGATGTTGCCATGACGACTCCGAGGCCAGAATGTCTCCCCCAGCACAGGCCTCATAGGCAGGCTTCCCCATCCTGGTAAACAACACCCACACACTTTCTACTACTGCTCTAGGGTGAAACCCAAGGCGCTCTAGAGGAGATGAATTATGGATCCGCCCTCCCGGAATCCTGGCTCGGCCCTCCCCACGCCACCCAGGGCCAGTCGGGTCTGCTCACAGCCCGAGGAGGCCGCGTGTCCAGCCGCGGGCAAGAGACAGAGCAGGTCCCTGTGTCTCCAAGTCCCTGAGCCCGTGACACCGGCCCCAGGCCCTGTAGAGAGCAGGCAGCCACCATGGCGAAGGAGGAAGATGAGGAGAAGAAAGCCAAGAAAGGG
MYO15A_ex_2-2	CACGACGTTGTAAAACGAC	ACAGAGCAGGTCCCTGTG	CACGACGTTGTAAAACGACACAGAGCAGGTCCCTGTG	CAGGAAACAGCTATGACC	CTTTGACGTGGACTTGAGCA	CAGGAAACAGCTATGACCCTTTGACGTGGACTTGAGCA	332	GRCh37	17	18022037	18022054	18022350	18022369	ACAGAGCAGGTCCCTGTGTCTCCAAGTCCCTGAGCCCGTGACACCGGCCCCAGGCCCTGTAGAGAGCAGGCAGCCACCATGGCGAAGGAGGAAGATGAGGAGAAGAAAGCCAAGAAAGGGAAGAAGGGGAAGAAGGCACCGGAGCCGGAGAAGCCCAAACGGAGCCTGAAGGGGACGTCGCGGCTGTTCATGGGCTTCCGCGACCGTACACCCAAGATCTCCAAGAAGGGCCAGTTCCGCAGCGCCTCGGCCTTCTTCTGGGGCCTCCACACCGGCCCCCAGAAGACCAAGCGCAAGAGGAAGGCCCGCACCGTGCTCAAGTCCACGTCAAAG
MYO15A_ex_2-3	CACGACGTTGTAAAACGAC	GGAGAAGAAAGCCAAGAAAGGG	CACGACGTTGTAAAACGACGGAGAAGAAAGCCAAGAAAGGG	CAGGAAACAGCTATGACC	GTGGACGCTTTGCTGAGTG	CAGGAAACAGCTATGACCGTGGACGCTTTGCTGAGTG	374	GRCh37	17	18022135	18022156	18022491	18022509	GGAGAAGAAAGCCAAGAAAGGGAAGAAGGGGAAGAAGGCACCGGAGCCGGAGAAGCCCAAACGGAGCCTGAAGGGGACGTCGCGGCTGTTCATGGGCTTCCGCGACCGTACACCCAAGATCTCCAAGAAGGGCCAGTTCCGCAGCGCCTCGGCCTTCTTCTGGGGCCTCCACACCGGCCCCCAGAAGACCAAGCGCAAGAGGAAGGCCCGCACCGTGCTCAAGTCCACGTCAAAGCTCATGACGCAGATGCGCATGGGCAAGAAGAAGCGGGCGATGAAGGGCAAGAAGCCGTCCTTCATGGTGATCCGCTTCCCAGGCCGCCGTGGCTACGGCCGCCTGCGGCCGCGCGCCCGGTCACTCAGCAAAGCGTCCAC
MYO15A_ex_2-4	CACGACGTTGTAAAACGAC	GTGCTCAAGTCCACGTCAAAG	CACGACGTTGTAAAACGACGTGCTCAAGTCCACGTCAAAG	CAGGAAACAGCTATGACC	AGCCCGAGTGATGGAATGG	CAGGAAACAGCTATGACCAGCCCGAGTGATGGAATGG	420	GRCh37	17	18022349	18022369	18022751	18022769	GTGCTCAAGTCCACGTCAAAGCTCATGACGCAGATGCGCATGGGCAAGAAGAAGCGGGCGATGAAGGGCAAGAAGCCGTCCTTCATGGTGATCCGCTTCCCAGGCCGCCGTGGCTACGGCCGCCTGCGGCCGCGCGCCCGGTCACTCAGCAAAGCGTCCACGGCCATCAACTGGCTCACAAAAAAGTTCCTCCTCAAGAAGGCCGAGGAGTCGGGCAGCGAACAGGCCACAGTGGACGCCTGGCTGCAGCGCTCGAGCTCCCGCATGGGCTCCCGCAAACTCCCCTTCCCGTCGGGTGCCGAGATCCTGCGGCCTGGGGGCCGGCTCCGGAGGTTCCCCCGCAGCCGCAGCATCTACGCGTCAGGCGAGCCCCTGGGCTTCCTGCCCTTCGAGGACGAG…
MYO15A_ex_2-5	CACGACGTTGTAAAACGAC	GCTCGAGCTCCCGCAT	CACGACGTTGTAAAACGACGCTCGAGCTCCCGCAT	CAGGAAACAGCTATGACC	GTAGTAGTGGTCGCCGTAGG	CAGGAAACAGCTATGACCGTAGTAGTGGTCGCCGTAGG	352	GRCh37	17	18022599	18022614	18022932	18022951	GCTCGAGCTCCCGCATGGGCTCCCGCAAACTCCCCTTCCCGTCGGGTGCCGAGATCCTGCGGCCTGGGGGCCGGCTCCGGAGGTTCCCCCGCAGCCGCAGCATCTACGCGTCAGGCGAGCCCCTGGGCTTCCTGCCCTTCGAGGACGAGGCCCCATTCCATCACTCGGGCTCCCGCAAGTCGCTGTACGGGCTTGAGGGCTTCCAGGACCTGGGCGAGTATTATGACTATCACCGCGACGGCGACGACTACTACGACCGGCAGTCACTCCACCGCTACGAGGAGCAGGAACCCTACCTGGCGGGCCTCGGCCCCTACAGCCCGGCCTGGCCACCCTACGGCGACCACTACTAC
MYO15A_ex_2-6	CACGACGTTGTAAAACGAC	AGGAGCAGGAACCCTACCT	CACGACGTTGTAAAACGACAGGAGCAGGAACCCTACCT	CAGGAAACAGCTATGACC	GGAGTGTGGTATGGGAGGTC	CAGGAAACAGCTATGACCGGAGTGTGGTATGGGAGGTC	324	GRCh37	17	18022878	18022896	18023183	18023202	AGGAGCAGGAACCCTACCTGGCGGGCCTCGGCCCCTACAGCCCGGCCTGGCCACCCTACGGCGACCACTACTACGGGTACCCGCCCGAGGATCCCTACGACTACTACCACCCCGACTATTACGGTGGCCCCTTTGATCCGGGGTACACCTACGGCTACGGCTACGACGATTACGAACCCCCATATGCGCCCCCGTCGGGGTACTCGTCTCCTTACAGCTACCACGATGGGTACGAGGGCGAGGCGCACCCTTATGGCTACTACCTGGATCCCTATGCGCCGTACGACGCGCCATACCCACCCTATGACCTCCCATACCACACTCC
MYO15A_ex_2-7	CACGACGTTGTAAAACGAC	TGGCTACTACCTGGATCCCT	CACGACGTTGTAAAACGACTGGCTACTACCTGGATCCCT	CAGGAAACAGCTATGACC	CTTGCTGCTCGAAGAAGGC	CAGGAAACAGCTATGACCCTTGCTGCTCGAAGAAGGC	367	GRCh37	17	18023131	18023150	18023480	18023498	TGGCTACTACCTGGATCCCTATGCGCCGTACGACGCGCCATACCCACCCTATGACCTCCCATACCACACTCCCTACGATGTACCCTACTTTGATCCCTACGGAGTCCACTACACCGTCCCCTATGCCGAAGGCGTCTATGGCGGTGGGGACGAGGCCATCTACCCCCCCGAGGTGCCCTATTTTTACCCGGAGGAGTCGGCTTCGGCCTTTGTGTACCCCTGGGTACCACCGCCCATCCCGTCGCCCCACAACCCGTATGCCCACGCCATGGATGACATCGCCGAGCTGGAGGAACCAGAGGACGCGGGCGTAGAGCGTCAGGGGACCTCCTTCCGCCTGCCCAGCGCCGCCTTCTTCGAGCAGCAAG
MYO15A_ex_2-8	CACGACGTTGTAAAACGAC	CCCACGCCATGGATGACA	CACGACGTTGTAAAACGACCCCACGCCATGGATGACA	CAGGAAACAGCTATGACC	TAGGGCACAGCGGAAACC	CAGGAAACAGCTATGACCTAGGGCACAGCGGAAACC	303	GRCh37	17	18023391	18023408	18023677	18023694	CCCACGCCATGGATGACATCGCCGAGCTGGAGGAACCAGAGGACGCGGGCGTAGAGCGTCAGGGGACCTCCTTCCGCCTGCCCAGCGCCGCCTTCTTCGAGCAGCAAGGCATGGATAAGCCCGCCAGGTCCAAGCTGTCCCTCATCCGCAAGTTCCGCCTCTTCCCGCGACCCCAGGTGAAGCTGTTTGGGAAGGAGAAGCTGGAGGTGCCCCTGCCACCCTCTCTGGACATTCCTCTCCCCTTGGGGGATGCGGACGAAGAAGAGGACGAGGAGGAGCTGCCCCCGGTTTCCGCTGTGCCCTA
MYO15A_ex_2-9	CACGACGTTGTAAAACGAC	gacgaggaggagctgc	CACGACGTTGTAAAACGACgacgaggaggagctgc	CAGGAAACAGCTATGACC	CCCTCCTCAGCACGAT	CAGGAAACAGCTATGACCCCCTCCTCAGCACGAT	349	GRCh37	17	18023657	18023672	18023990	18024005	GACGAGGAGGAGCTGCCCCCGGTTTCCGCTGTGCCCTACGGCCACCCTTTCTGGGGCTTCCTCACGCCGCGCCAGCGCAACCTCCAGCGCGCGCTGTCGGCCTTCGGCGCCCACCGGGGCCTGGGCTTCGGCCCTGAGTTTGGCCGCCCCGTGCCTCGCCCTGCCACCTCGCTTGCGCGGTTCCTCAAGAAGACGCTGTCGGAGAAGAAGCCCATCGCGCGGCTCAGGGGCAGCCAGAAGGCCCGGGCGGGCGGCCCTGCTGTCAGGGAGGCGGCCTACAAACGCTTCGGCTACAAGCTGGCTGGCATGGACCCCGAGAAGCCCGGCACGCCCATCGTGCTGAGGAGGG
MYO15A_ex_2-10	CACGACGTTGTAAAACGAC	ATGGACCCCGAGAAGC	CACGACGTTGTAAAACGACATGGACCCCGAGAAGC	CAGGAAACAGCTATGACC	CACCTCCGGGCTCAC	CAGGAAACAGCTATGACCCACCTCCGGGCTCAC	345	GRCh37	17	18023963	18023978	18024293	18024307	ATGGACCCCGAGAAGCCCGGCACGCCCATCGTGCTGAGGAGGGCCCAGCCACGCGCTCGCAGCAGCAACGACGCGCGCCGCCCGCCCGCGCCACAGCCCGCGCCCAGGACCCTCTCCCACTGGAGCGCGCTCCTGTCTCCGCCCGTGCCCCCGCGGCCCCCAAGCTCCGGGCCCCCGCCCGCGCCGCCGCTCTCCCCGGCGCTCTCGGGCCTGCCCCGGCCGGCCTCGCCCTACGGCTCCCTCCGCCGCCACCCGCCGCCCTGGGCCGCCCCAGCGCACGTGCCACCGGCGCCGCAGGCCAGCTGGTGGGCCTTCGTGGAGCCCCCTGCCGTGAGCCCGGAGGTG
MYO15A_ex_2-11	CACGACGTTGTAAAACGAC	GGTGGGCCTTCGTGG	CACGACGTTGTAAAACGACGGTGGGCCTTCGTGG	CAGGAAACAGCTATGACC	ctcctgcagcgagcg	CAGGAAACAGCTATGACCctcctgcagcgagcg	314	GRCh37	17	18024267	18024281	18024566	18024580	GGTGGGCCTTCGTGGAGCCCCCTGCCGTGAGCCCGGAGGTGCCCCCCGACCTACTAGCCTTCCCAGGGCCCCGACCCTCGTTCAGGGGCTCCCGCCGGAGAGGGGCGGCTTTCGGCTTCCCCGGGGCCTCTCCACGGGCGTCGCGGAGGCGAGCTTGGTCACCGCTGGCCTCGCCCCAGCCCTCGCTGAGGAGCTCGCCGGGCCTCGGCTACTGCTCACCCTTGGCGCCCCCGTCGCCTCAGCTGTCCTTGCGCACGGGCCCCTTCCAGCCGCCCTTCCTGCCCCCGGCCCGCCGGCCCCGCTCGCTGCAGGAG
MYO15A_ex_2-13	CACGACGTTGTAAAACGAC	CCAGCCGCCCTTCCTG	CACGACGTTGTAAAACGACCCAGCCGCCCTTCCTG	CAGGAAACAGCTATGACC	GTTGGGTGGGAGGCATGT	CAGGAAACAGCTATGACCGTTGGGTGGGAGGCATGT	394	GRCh37	17	18024532	18024547	18024909	18024926	CCAGCCGCCCTTCCTGCCCCCGGCCCGCCGGCCCCGCTCGCTGCAGGAGTCCCCAGCCCCACGCCGAGCCGCTGGGCGCCTGGGCCCACCCGGCTCGCCGCTGCCGGGCTCACCCAGGCCGCCCTCGCCGCCCCTGGGGCTCTGCCACAGCCCGCGGCGCAGCTCCCTGAATCTGCCCTCGCGCCTCCCGCACACGTGGCGGCGCCTCAGCGAGCCACCCACTCGGGCTGTGAAGCCGCAAGTGCGCCTGCCCTTCCACCGACCGCCCAGGGCCGGGGCCTGGCGGGCGCCCCTGGAACACCGGGAGAGCCCGCGAGAACCCGAGGACTCAGAGACGCCCTGGACTGTGCCCCCACTGGCCCCCAGCTGGGACGTGGACATGCCTCCCACCCAAC
MYO15A_ex_2-14	CACGACGTTGTAAAACGAC	CCTGGAACACCGGGAGAG	CACGACGTTGTAAAACGACCCTGGAACACCGGGAGAG	CAGGAAACAGCTATGACC	GTGGCCTCTTCTTCAGGCT	CAGGAAACAGCTATGACCGTGGCCTCTTCTTCAGGCT	341	GRCh37	17	18024823	18024840	18025146	18025164	CCTGGAACACCGGGAGAGCCCGCGAGAACCCGAGGACTCAGAGACGCCCTGGACTGTGCCCCCACTGGCCCCCAGCTGGGACGTGGACATGCCTCCCACCCAACGCCCACCCTCCCCCTGGCCAGGAGGTGCAGGCAGCCGCCGAGGCTTTTCCAGGCCACCCCCTGTGCCGGAAAACCCCTTTCTCCAGCTCCTGGGCCCTGTGCCATCCCCCACCCTCCAGCCTGAGGATCCAGCTGCTGATATGACCAGGGTCTTCCTGGGCAGACACCATGAGCCGGGGCCTGGACAGCTCACCAAATCAGCTGGCCCAACCCCTGAGAAGCCTGAAGAAGAGGCCAC
MYO15A_ex_2-15	CACGACGTTGTAAAACGAC	CTGGCCAGGAGGTGCAG	CACGACGTTGTAAAACGACCTGGCCAGGAGGTGCAG	CAGGAAACAGCTATGACC	GCTCTGGGAGGACATCCTTG	CAGGAAACAGCTATGACCGCTCTGGGAGGACATCCTTG	334	GRCh37	17	18024940	18024956	18025255	18025274	CTGGCCAGGAGGTGCAGGCAGCCGCCGAGGCTTTTCCAGGCCACCCCCTGTGCCGGAAAACCCCTTTCTCCAGCTCCTGGGCCCTGTGCCATCCCCCACCCTCCAGCCTGAGGATCCAGCTGCTGATATGACCAGGGTCTTCCTGGGCAGACACCATGAGCCGGGGCCTGGACAGCTCACCAAATCAGCTGGCCCAACCCCTGAGAAGCCTGAAGAAGAGGCCACCCTGGGGGACCCCCAGCTGCCAGCAGAGACCAAGCCTCCAACCCCAGCACCTCCCAAGGATGTCACTCCCCCCAAGGATATCACTCCCCCCAAGGATGTCCTCCCAGAGC
MYO15A_ex_2-16	CACGACGTTGTAAAACGAC	CACCTCCCAAGGATGTCACT	CACGACGTTGTAAAACGACCACCTCCCAAGGATGTCACT	CAGGAAACAGCTATGACC	CAGCGAAGACTACAGGCTCT	CAGGAAACAGCTATGACCCAGCGAAGACTACAGGCTCT	363	GRCh37	17	18025212	18025231	18025556	18025575	CACCTCCCAAGGATGTCACTCCCCCCAAGGATATCACTCCCCCCAAGGATGTCCTCCCAGAGCAAAAGACATTAAGGCCCAGCCTCTCATACCCACTGGCTGCGTGTGACCAGACCAGGGCCACATGGCCACCATGGCACCGCTGGGGAACACTGCCCCAAGCCGCAGCCCCCTTGGCGCCCATCAGGGCCCCAGAGCCCCTGCCCAAGGGGGGTGAACGGCGCCAGGCAGCCCCTGGGCGTTTTGCTGTGGTCATGCCTCGTGTGCAGAAGCTGAGCTCTTTCCAGCGAGTTGGGCCTGCAACCCTGAAGCCTCAAGTCCAGCCCATTCAGGACCCCAAGCCAAGAGCCTGTAGTCTTCGCTG
MYO15A_ex_2-17	CACGACGTTGTAAAACGAC	TGAGCTCTTTCCAGCGAGTT	CACGACGTTGTAAAACGACTGAGCTCTTTCCAGCGAGTT	CAGGAAACAGCTATGACC	GAGGTCCAGGCTGTTCTCC	CAGGAAACAGCTATGACCGAGGTCCAGGCTGTTCTCC	395	GRCh37	17	18025485	18025504	18025862	18025880	TGAGCTCTTTCCAGCGAGTTGGGCCTGCAACCCTGAAGCCTCAAGTCCAGCCCATTCAGGACCCCAAGCCAAGAGCCTGTAGTCTTCGCTGGTCCTGCCTCTGGCTTCGGGCAGATGCCTATGGACCCTGGCCACGAGTACACACCCATCCCCAGTCCTGCCACCTGGGCCCTGGAGCTGCCTGCCTGTCCCTTAGGGGCTCCTGGGAGGAGGTCGGCCCGCCAAGCTGGCGGAACAAGGTATGGAGGCACAGATTACACGGAGGGTTTGAGGGTTCTGGCCTAGGAAACAGGGCAAGAGAGACAGCCTGAGGAGCCCTGTGCAACCTTGGAGAGAGGCTGCTTGCTGGGGCCTCAGTCTCTGGGTCTGTAAGTTGGGGAGAACAGCCTGGACCTC
MYO15A_ex_3	CACGACGTTGTAAAACGAC	GGCCACAGCATTCTGTAATGA	CACGACGTTGTAAAACGACGGCCACAGCATTCTGTAATGA	CAGGAAACAGCTATGACC	AATGTCCTGGGAGGTGAGAG	CAGGAAACAGCTATGACCAATGTCCTGGGAGGTGAGAG	346	GRCh37	17	18027638	18027658	18027965	18027984	GGCCACAGCATTCTGTAATGAGGAGACCTGCAGGACCCACCTGGCCTTGGGGTTCCCTCCCCAACAATGGTAGCAGGCCCCAGGTATGACCAAGCCAGGGGTCAGTGGGGGAGGGGGGTGCCCTTCAACCTGCAGACACAGCCTCTCTCTCTCACACAGATGCACTCCATCCGCAACCTGCCATCCATGCGGTTCCGTGAGCAGCACGGGGAGGATGGTGTGGAGGACATGACACAGCTGGAGTGAGTGGGCAGGGCCGGCGGGGTCAGCAAGGGGTCACCATGGGGTCCCCACCCTCCCAGCCAGAGCAGCTCCTCCTGCAGTTGCCTCTCACCTCCCAGGACATT
MYO15A_ex_4	CACGACGTTGTAAAACGAC	CCTAGCTGGTTGGTGTCAGA	CACGACGTTGTAAAACGACCCTAGCTGGTTGGTGTCAGA	CAGGAAACAGCTATGACC	AGAGAAATCTGTGCGTCCCA	CAGGAAACAGCTATGACCAGAGAAATCTGTGCGTCCCA	282	GRCh37	17	18028348	18028367	18028611	18028630	CCTAGCTGGTTGGTGTCAGAAACAGGACTTGAATTCAGGCCTATCTGATCAAGGCACTGCACTGAGTTGGGGAGGGAGACCCATGCCAGAACCAGCCCTGGGGGCACTGACGGCTTCTCTCTGTGTCCTTCTAGAGACCTCCAGGAAACCACTGTGCTGTCCAACCTCAAGATTAGATTTGAACGGAACCTCATCTACGTAAGGCCTGGGGCTGGCCCTGCCCTGGGCCTAGGTCAGGAAGGCAGCTGCCTCCTGGGGCCGGGTGGGACGCACAGATTTCTCT
MYO15A_ex_5	CACGACGTTGTAAAACGAC	GATGGGAATCCCGAGTCCAG	CACGACGTTGTAAAACGACGATGGGAATCCCGAGTCCAG	CAGGAAACAGCTATGACC	ACTCATGGCTCAGGTGCAG	CAGGAAACAGCTATGACCACTCATGGCTCAGGTGCAG	336	GRCh37	17	18029527	18029546	18029845	18029863	GATGGGAATCCCGAGTCCAGGCAGCCAGATATCTGTCCGGATGGAAACAGGGAGCCAGGCTCCCAGCATAGGGGAGGGAGGGACATAGAGGTCTGCAAGGAGCCACGACGCTGAGGCCACCGTCTGCCCAGCAGACATACATTGGGAGCATCCTGGTGTCGGTGAACCCATACCAAATGTTTGGAATCTATGGGCCGGAGCAGGTGCAGCAGTACAACGGACGGGCCCTGGGAGAGAATCCCCCGTGAGTGTCTCGGGGGCGCTGCCCTGGGGTCTCTTGGGCCCCTCTTTCCCCTGCTCTGGGAGCCTGGATCCCGGCTGCACCTGAGCCATGAGT
MYO15A_ex_6	CACGACGTTGTAAAACGAC	GAGGTGTGGGAGCTTAGAGG	CACGACGTTGTAAAACGACGAGGTGTGGGAGCTTAGAGG	CAGGAAACAGCTATGACC	TGAGCTCCAACCTTTCGCT	CAGGAAACAGCTATGACCTGAGCTCCAACCTTTCGCT	313	GRCh37	17	18030053	18030072	18030348	18030366	GAGGTGTGGGAGCTTAGAGGCAGGGGCCAGCTCTAATGACCTGTCTCCCCAGGCACCTCTTTGCTGTTGCAAATCTCGCCTTCGCCAAAATGCTCGATGCCAAACAGAACCAGTGCATAATCATTAGGTGAGTGGGCTGCCTTTATGTGGGGGATAAATGGGGGACCTTAGGTAGCAGGCCTGCATCTGGCCAGAACTGCTGTGGGACCTTGGAAGATTGCCTGGTACCTCTGGGTTGGCCCACCGTACATATCCTCTTGCTTCATGATGGGAGTCAGGGTGCCCCAGAAGAGGCAGCGAAAGGTTGGAGCTCA
MYO15A_ex_7	CACGACGTTGTAAAACGAC	AGAAGAGGCAGCGAAAGGTT	CACGACGTTGTAAAACGACAGAAGAGGCAGCGAAAGGTT	CAGGAAACAGCTATGACC	ACACAGACAGGCAGGAACTC	CAGGAAACAGCTATGACCACACAGACAGGCAGGAACTC	343	GRCh37	17	18030339	18030358	18030663	18030682	AGAAGAGGCAGCGAAAGGTTGGAGCTCACTCTGCCCCTTTGCTCGGTCAGTGGAGAGAGCGGCTCTGGCAAAACTGAGGCCACCAAGCTGATTCTGCGCTACCTGGCCGCCATGAACCAGAAACGGGAGGTCATGCAGCAGGTGAGTCTACCTGTCTCCCCAGGACCCTAGGCTGAACACCCTTTGATAAGCACACCTCATGTACTCCCGAAGAGGCAAGGCTCCTTGGCCCACCAGGAAGATGAGGAGGCTGAGTTCCAGAAGGGGGCCTTGCCCAGGGCTGCTTTTTCTGCCACCCTTCCCAGGGGTGTGCCTGAGGGGTGAGAGTTCCTGCCTGTCTGTGT
MYO15A_ex_8	CACGACGTTGTAAAACGAC	GTCGGTCCTGCTAGTGACTC	CACGACGTTGTAAAACGACGTCGGTCCTGCTAGTGACTC	CAGGAAACAGCTATGACC	CAACTCCCACACAGCAAGC	CAGGAAACAGCTATGACCCAACTCCCACACAGCAAGC	308	GRCh37	17	18034049	18034068	18034339	18034357	GTCGGTCCTGCTAGTGACTCCATTCTGTTCTTGTCTGTCTCTTTGTCCTCCCTCCTGGACGCTCTTGAAGATAAAGGTACTCAGTGTGTGTGTGTGTGTGTGTGTGTGTGTGTGTGTGTGTGTGTGTGTGTGTGTGTCTGTCCAGGAAAATGCGTGTGGATGTGCCTGCTCCTGTGTGGGTGGAGGGACAGGCAGGAAAGGACATCCAAAGGCCTGTCCTAGGCAGGGCTGGGGCTTGTGGTCAGGGGCTGCTGTGGGGGGCCATGGAGGCTGGAATGGGGAAGCATGGGGCTTGCTGTGTGGGAGTTG
MYO15A_ex_9	CACGACGTTGTAAAACGAC	AAAGGGAGGTCCTTGGGAAG	CACGACGTTGTAAAACGACAAAGGGAGGTCCTTGGGAAG	CAGGAAACAGCTATGACC	AGCTCTCAGTGAGGGTAGGA	CAGGAAACAGCTATGACCAGCTCTCAGTGAGGGTAGGA	321	GRCh37	17	18034440	18034459	18034742	18034761	AAAGGGAGGTCCTTGGGAAGGCTCATGTCTGGGTGTCCCCAGCTATGCCCCCCACCCAGGCCCCCAGAACAGTGCCTAGCCCCTCAATTCCCACATCTCCTTCTGGAGTCCAGATCCTGGAGGCAACACCCCTCTTGGAGTCCTTCGGTAATGCCAAAACCGTCAGGAACGACAACTCCAGCCGCTTTGGGAAGTTTGTGGAAATCTTTCTGGAAGGGTGAGTTGGGACAGTGGAGGGCCTCCCAAAAGCCTTGCAGTGTCTTCCATGTCCTGCCACAGCCCCTCGGAGCCAACACCAGCCCTCCTACCCTCACTGAGAGCT
MYO15A_ex_10	CACGACGTTGTAAAACGAC	AACCGTCAGGAACGACAACT	CACGACGTTGTAAAACGACAACCGTCAGGAACGACAACT	CAGGAAACAGCTATGACC	GGCCAGGCTCTGAGTATCTG	CAGGAAACAGCTATGACCGGCCAGGCTCTGAGTATCTG	321	GRCh37	17	18034597	18034616	18034899	18034918	AACCGTCAGGAACGACAACTCCAGCCGCTTTGGGAAGTTTGTGGAAATCTTTCTGGAAGGGTGAGTTGGGACAGTGGAGGGCCTCCCAAAAGCCTTGCAGTGTCTTCCATGTCCTGCCACAGCCCCTCGGAGCCAACACCAGCCCTCCTACCCTCACTGAGAGCTGACTGTGCTCCCCACCCCAGGGGCGTGATCTCTGGTGCCATAACCTCCCAGTACCTGCTTGAGAAATCCAGGATCGTGTTTCAGGTGGGCCACCCCCTCCCAGGCCTCTGTGTTGGGCAGGGTCGGGGTGGGAGGTACAGATACTCAGAGCCTGGCC
MYO15A_ex_11	CACGACGTTGTAAAACGAC	TGGGCTTGTATGTGTGCCT	CACGACGTTGTAAAACGACTGGGCTTGTATGTGTGCCT	CAGGAAACAGCTATGACC	CCCTCACTGCCATGAGATGT	CAGGAAACAGCTATGACCCCCTCACTGCCATGAGATGT	346	GRCh37	17	18035693	18035711	18036020	18036039	TGGGCTTGTATGTGTGCCTGGGGGTCACCTAGGTAGGTGGCTCCCTTCTCTGTGCCCACCTACCCACTCTACAGGCCAAAAACGAGAGGAATTACCACATCTTCTACGAGTTGCTGGCCGGGTTGCCTGCCCAGCTCAGGCAGGCCTTTAGCCTGCAAGAGGCTGAGACCTACTACTATCTGAACCAGGTGAGTGCCAGCAGGCATCTGAAGGCCCCTGGCCCTGGTCCTCCCACCCCGACGCCCCTGGCTGGGCCTTGGGAGCCGAGTTGTGAGTGATGGAGTGTGAAGGTGAAGGAGATTTGGGGAGGGTGAGTTTGGATTTAAGACATCTCATGGCAGTGAGGG
MYO15A_ex_12-1	CACGACGTTGTAAAACGAC	TCTATGAACTCCGTCCTCAGC	CACGACGTTGTAAAACGACTCTATGAACTCCGTCCTCAGC	CAGGAAACAGCTATGACC	AAAGTAGACGTTGCCCAGGT	CAGGAAACAGCTATGACCAAAGTAGACGTTGCCCAGGT	320	GRCh37	17	18036368	18036388	18036669	18036688	TCTATGAACTCCGTCCTCAGCCGTGCTCAGAGCCTCCGTGCCCATGAGAGTGAAATGACAGCTTGAGTGACCAACTCAGGCCACCACACTACTGGTCAGGGCAGAGCAGGACCTGGAGGGCTCCCCAGCCCCACCCAAGCTCCCTGACCCTCAGCCTCTGCCCTCATGCAGGGTGGGAACTGTGAGATAGCAGGAAAGAGCGATGCAGATGACTTTCGCCGGCTCCTGGCTGCCATGGAGGTGTTGGGCTTCAGCAGTGAGGACCAGGACAGCATCTTCCGCATCCTGGCCTCCATCCTGCACCTGGGCAACGTCTACTTT
MYO15A_ex_12-2	CACGACGTTGTAAAACGAC	AGCGATGCAGATGACTTTCG	CACGACGTTGTAAAACGACAGCGATGCAGATGACTTTCG	CAGGAAACAGCTATGACC	GACACAAAGGGCTGATTTCCT	CAGGAAACAGCTATGACCGACACAAAGGGCTGATTTCCT	324	GRCh37	17	18036566	18036585	18036870	18036890	AGCGATGCAGATGACTTTCGCCGGCTCCTGGCTGCCATGGAGGTGTTGGGCTTCAGCAGTGAGGACCAGGACAGCATCTTCCGCATCCTGGCCTCCATCCTGCACCTGGGCAACGTCTACTTTGAGAAGTATGAGGTGAGGGGACGCCACAGCCTGCCATGGGGCCCGCACCCTCTGGACTTGGCCGTCTTTTCCAAGGCCTTCTCTGTTTCCCTTTCAGATTACACTATGCACATATCACTTGTTCCTGTTTTTTTCTTTTTTCCTTTGGGGTTGTTCATCTTTTTCCTCCTTATATATATTAAGGAAATCAGCCCTTTGTGTC
MYO15A_ex_13	CACGACGTTGTAAAACGAC	AGTGCCCGGCCCTGTT	CACGACGTTGTAAAACGACAGTGCCCGGCCCTGTT	CAGGAAACAGCTATGACC	CAGGAGAGAGGGAGAGGCT	CAGGAAACAGCTATGACCCAGGAGAGAGGGAGAGGCT	295	GRCh37	17	18038944	18038959	18039221	18039239	AGTGCCCGGCCCTGTTTTTCATATGAACTTTAAATTTAGCCTATCTAGTTCAAAGCACATTCCTGTTGGTATTTTGCATAGACGGATGCACAGGAGGTGGCCTCAGTGGTGAGTGCCCGAGAGATCCAGGCCGTGGCAGAGCTGCTGCAGATCTCCCCTGAGGGCCTGCAGAAGGCCATCACCTTCAAAGTGACCGTGAGTCTGTGGGCATCTGGCCTTCGAACAAAGCTTTCTACCAGGGCCTGGACAGAGCTGCTTGTGCCGATCCTTTGTGGGCAGCCTCTCCCTCTCTCCTG
MYO15A_ex_14	CACGACGTTGTAAAACGAC	TCTCCATGATCCCACTCCCT	CACGACGTTGTAAAACGACTCTCCATGATCCCACTCCCT	CAGGAAACAGCTATGACC	AGCTGAACAGCAGTGCATAC	CAGGAAACAGCTATGACCAGCTGAACAGCAGTGCATAC	277	GRCh37	17	18039640	18039659	18039898	18039917	TCTCCATGATCCCACTCCCTTAGTCCCCTGGGGGCTTTCCGGAGGCAGAGTGGCCAGCCTGATGTCACTCAAGGGCTGTGCCCGTCCCTAGGAGACAATGCGAGAGAAGATCTTCACGCCCCTAACTGTGGAGAGCGCTGTGGATGCCAGGTGAGGCCACGCCCTCCCCTGCCTGAGCCCCGAGGCCCAGCACCCCACCACGGTGTCCTGCTCACACCAGCACCACCTCTGCTCCAGGGACGCCATCGCCAAGGTCTTGTATGCACTGCTGTTCAGCT
MYO15A_ex_15	CACGACGTTGTAAAACGAC	TGTGGATGCCAGGTGAGG	CACGACGTTGTAAAACGACTGTGGATGCCAGGTGAGG	CAGGAAACAGCTATGACC	ACAGAAAGGGATGGGAAGGG	CAGGAAACAGCTATGACCACAGAAAGGGATGGGAAGGG	314	GRCh37	17	18039778	18039795	18040073	18040092	TGTGGATGCCAGGTGAGGCCACGCCCTCCCCTGCCTGAGCCCCGAGGCCCAGCACCCCACCACGGTGTCCTGCTCACACCAGCACCACCTCTGCTCCAGGGACGCCATCGCCAAGGTCTTGTATGCACTGCTGTTCAGCTGGCTCATCACCAGGGTCAACGCGCTGGTGTCCCCAAGGCAGGACACACTGTCCATCGCCATCCTGGACATCTATGGTTTCGAGGTGGGGCCGTGTAGGAGGCTGAGGGGCGGGGGACATAGGCAAGGTCTCGCCTCCCTCAGGCGTCTCGGGCTGCCCTTCCCATCCCTTTCTGT
MYO15A_ex_16	CACGACGTTGTAAAACGAC	GTGAGCTGAGGGCCTGTG	CACGACGTTGTAAAACGACGTGAGCTGAGGGCCTGTG	CAGGAAACAGCTATGACC	TCTGTCTCCAAGGAGGTCCA	CAGGAAACAGCTATGACCTCTGTCTCCAAGGAGGTCCA	279	GRCh37	17	18040780	18040797	18041040	18041059	GTGAGCTGAGGGCCTGTGGCTGAGCTCCAGCTTTTTGAAGTTGCCACCAGGGAAGGTAGGGGCAAACAGGCTGGTGGCCAAGGAAGGACCAGTCCCAGCACCCCCATCCACCTGGCAGGACCTGAGCTTCAACAGCTTTGAGCAGCTGTGTATTAACTACGCAAACGAGAACCTTCAGTACCTTTTCAACAAGATCGTCTTCCAGGAGGAGCAGGTGTGTGGGCCCCATTAATACTCCTGTCCCTGTCTTGACTGGCCAGTGGACCTCCTTGGAGACAGA
MYO15A_ex_17	CACGACGTTGTAAAACGAC	TTCAACATGGGAGGGAGGGT	CACGACGTTGTAAAACGACTTCAACATGGGAGGGAGGGT	CAGGAAACAGCTATGACC	GGTGGGATGAGGACATGAGG	CAGGAAACAGCTATGACCGGTGGGATGAGGACATGAGG	274	GRCh37	17	18041354	18041373	18041609	18041628	TTCAACATGGGAGGGAGGGTGGGTGGGCCCTGGACAGGGATGGGAGGTTGAGCTCCTGCTGCCCACTGCCTGCAGGAGGAGTACATCCGTGAGCAGATAGACTGGCAGGAGATCACCTTTGCTGACAACCAGCCCTGCATCAACCTCATCTCACTGAAGCCTTATGGCATCCTGCGGATCCTTGACGACCAGTGTTGCTTTCCCCAGGTGAGCCGCAGGCACTGTGTGAGCCTAGTCAGGTCACAGATCTCTCAGCCTCATGTCCTCATCCCACC
MYO15A_ex_18	CACGACGTTGTAAAACGAC	TGTGAGTTGTTCCTCTCTGGT	CACGACGTTGTAAAACGACTGTGAGTTGTTCCTCTCTGGT	CAGGAAACAGCTATGACC	CCAGTGTTGTGCTTCTGTGT	CAGGAAACAGCTATGACCCCAGTGTTGTGCTTCTGTGT	323	GRCh37	17	18042005	18042025	18042309	18042328	TGTGAGTTGTTCCTCTCTGGTGCTCAGTTGGGAGCAGTCGGGGATAGTGAGGTTGCCACCAGGCCAGGAACAGGGTGTCCAGGCCTCCTGCCCACCCACTGATCCCTAAATTGCCCCCAGGCTACAGACCACACCTTCCTACAGAAGTGCCACTACCATCATGGCGCCAACCCGCTCTATTCCAAACCCAAGATGCCGCTGCCTGAGTTCACCATCAAGCACTATGCAGGCAAGGTCACCTACCAGGTGAGCCCTAAGACAGTCGGCCTGGACGCTGGTGCTGCAGTGCTGCTAGCTGTTGGAGACACAGAAGCACAACACTGG
MYO15A_ex_19	CACGACGTTGTAAAACGAC	GAAGCCATGGCGAATGCTC	CACGACGTTGTAAAACGACGAAGCCATGGCGAATGCTC	CAGGAAACAGCTATGACC	AAGGCAGGCTGGGTGTG	CAGGAAACAGCTATGACCAAGGCAGGCTGGGTGTG	300	GRCh37	17	18042695	18042713	18042979	18042995	GAAGCCATGGCGAATGCTCCCCTCCCCCAGGAGTAGGGAGAATGGTGGGGGCTGGAGGGGTGGGGACCATAGAAGTGAGGAGGATCCAGTCCCTCCTAGGATAGACAGAGAGACAGAGGCCAGGATTACCCAGGCCATTGTTCCCCTTTTCAGGTGCACAAGTTCCTGGACAAGAACCACGACCAAGTGCGCCAGGATGTGCTGGACCTGTTCGTACGGAGCCGGACACGGGTAAGCCTCGCCTCCCACCGCTCTGGCCCTGCCCCCAGGCATGTCCCCACCCCCACACCCAGCCTGCCTT
MYO15A_ex_20	CACGACGTTGTAAAACGAC	TCCTCCTCATTTCGGTCTCC	CACGACGTTGTAAAACGACTCCTCCTCATTTCGGTCTCC	CAGGAAACAGCTATGACC	AAAGAAGGCGCTCAACCTCT	CAGGAAACAGCTATGACCAAAGAAGGCGCTCAACCTCT	293	GRCh37	17	18043768	18043787	18044042	18044061	TCCTCCTCATTTCGGTCTCCCGGACCCTGCCTGTCTGTTTTCCCTGCCCCGACCCCTGCCCAGGTGGTGGCACACCTCTTCTCCAGCCATGCCCCACAGGCTGCCCCTCAGCGCCTGGGCAAGAGCAGCTCCGTCACTCGGCTCTACAAGGCGCACACTGTGGCCGCCAAGTTCCAGCAGTCACTCCTGGATCTGGTGGAAAAGATGGAGAGGTGGGGTGGGGGGCAGGTGGGCGGAGCACCCAGCCTCATCCTTAACCCACCTCATGACCCTCAGAGGTTGAGCGCCTTCTTT
MYO15A_ex_21	CACGACGTTGTAAAACGAC	AGAGGTTGAGCGCCTTCTT	CACGACGTTGTAAAACGACAGAGGTTGAGCGCCTTCTT	CAGGAAACAGCTATGACC	CAAAGAGACCTGGCTCCTGT	CAGGAAACAGCTATGACCCAAAGAGACCTGGCTCCTGT	306	GRCh37	17	18044042	18044060	18044329	18044348	AGAGGTTGAGCGCCTTCTTTTTCTGAGGCCTCATGCTGTCCTCTTCCTGCCACTGCCAGGTGCAACCCCTTGTTCATGCGTTGCCTGAAGCCCAACCACAAGAAGGTGAGTGAGAGCTGAGGCCTCTGAGAGAGCCAAATCCTCCTGCCCATGCTGTGTGACCTTGGGCAAGTGGCTTGGCCTCTCAGGACCTGCATCTGCCCAGCCTAGCACTGGGAATATTCACCATGATAATGCCTTTTGCACATGGCTGAGCCAATGTGCAGACTCCCTCTCTGGGCATCCCTACAGGAGCCAGGTCTCTTTG
MYO15A_ex_22	CACGACGTTGTAAAACGAC	CTGAGAGAGCCAAATCCTCCT	CACGACGTTGTAAAACGACCTGAGAGAGCCAAATCCTCCT	CAGGAAACAGCTATGACC	AGTTGGGCAGGGATTTGTAGA	CAGGAAACAGCTATGACCAGTTGGGCAGGGATTTGTAGA	338	GRCh37	17	18044167	18044187	18044485	18044505	CTGAGAGAGCCAAATCCTCCTGCCCATGCTGTGTGACCTTGGGCAAGTGGCTTGGCCTCTCAGGACCTGCATCTGCCCAGCCTAGCACTGGGAATATTCACCATGATAATGCCTTTTGCACATGGCTGAGCCAATGTGCAGACTCCCTCTCTGGGCATCCCTACAGGAGCCAGGTCTCTTTGAGCCAGATGTGGTAATGGCACAATTACGCTATTCAGGGGTGCTGGAGACCGTGAGGATCCGCAAGGAGGGATTTCCAGTGCGCCTGCCTTTCCAGGGGTTCATCGACAGGTATCTTGGTTACGGTAGTTCCTGAGCTCTACAAATCCCTGCCCAACT
MYO15A_ex_23	CACGACGTTGTAAAACGAC	TCTAGCAGACACCTCGGGTA	CACGACGTTGTAAAACGACTCTAGCAGACACCTCGGGTA	CAGGAAACAGCTATGACC	TCCTGGGATGGCAGTCTCTA	CAGGAAACAGCTATGACCTCCTGGGATGGCAGTCTCTA	276	GRCh37	17	18044908	18044927	18045165	18045184	TCTAGCAGACACCTCGGGTAGGTCTCATAGCCCCAGACTAACTTTGGGCCCCCTACCAGGTACTGCTGTCTAGTGGCCCTCAAGCATGACCTGCCGGCTAATGGGGACATGTGTGTGTCAGTGCTGAGTCGCCTGTGCAAAGTCATGCCAAACATGTACCGTGTTGGGGTCAGCAAGGTGAGTCCTGCCCGACAGTCAGCCCTTGGAGACCCCAAGTTTGGGGGGGTCCACAACTACTGAGTCAGAAATGTCCAAGCTAGAGACTGCCATCCCAGGA
MYO15A_ex_24-1	CACGACGTTGTAAAACGAC	CCAGCATCCTCTCTTCAACCT	CACGACGTTGTAAAACGACCCAGCATCCTCTCTTCAACCT	CAGGAAACAGCTATGACC	GGATGATCTTGTGGCGCAGA	CAGGAAACAGCTATGACCGGATGATCTTGTGGCGCAGA	303	GRCh37	17	18045231	18045251	18045515	18045534	CCAGCATCCTCTCTTCAACCTCTCCAAGTCCACCCCATCCCTCCAGCCCCGCTCCAGGAGGCTGCCCTGCCTATTCTGTCTCCACGGACTTCTAGAGAGGGAGGGGCCCTTAGTCCAGCCTCCTGGCTCCTATCTGCCTCAGTGCCTTCCTCCTGTCCTTAGCTGTTCCTTAAGGAACACCTATACCAGCTGCTGGAGAGTATGCGAGAGCATGTCCTGAATCTGGCAGCCCTCACTCTGCAGCGCTGCCTCCGTGGCTTCTTCATTAAGCGGCGATTCCGCTCTCTGCGCCACAAGATCATCC
MYO15A_ex_24-2	CACGACGTTGTAAAACGAC	CTCAGTGCCTTCCTCCTGTC	CACGACGTTGTAAAACGACCTCAGTGCCTTCCTCCTGTC	CAGGAAACAGCTATGACC	CTCCACCCTCAGCTTGCAT	CAGGAAACAGCTATGACCCTCCACCCTCAGCTTGCAT	317	GRCh37	17	18045368	18045387	18045667	18045685	CTCAGTGCCTTCCTCCTGTCCTTAGCTGTTCCTTAAGGAACACCTATACCAGCTGCTGGAGAGTATGCGAGAGCATGTCCTGAATCTGGCAGCCCTCACTCTGCAGCGCTGCCTCCGTGGCTTCTTCATTAAGCGGCGATTCCGCTCTCTGCGCCACAAGATCATCCTGCTGCAAAGCCGGGCCCGTGGCTACCTTGCCAGGTGAGGCACAGAAAAGGCAGGATTCCTAGGAGACCTATGGTCAGGCTCGGGAGAGGTCACGCCTGAACTTAGGTGGTGAGCTCCCTATCCCTGGAGGCATGCAAGCTGAGGGTGGAG
MYO15A_ex_25	CACGACGTTGTAAAACGAC	AGTGAGATGTGGGCACTGG	CACGACGTTGTAAAACGACAGTGAGATGTGGGCACTGG	CAGGAAACAGCTATGACC	GCCAGTAGTCTCCTCTTGGG	CAGGAAACAGCTATGACCGCCAGTAGTCTCCTCTTGGG	278	GRCh37	17	18045958	18045976	18046217	18046236	AGTGAGATGTGGGCACTGGCTCCCAGGCCAGGCTGGCAAGGGCCTCTCTACCTTTTGGTCACCCTGTCACCCTGTGGCCCCAATCCCTGACCTCCCCACTACCCCAACCCAGGCAACGCTATCAGCAGATGAGGAGGAGTCTGGTGAAGTTCCGGTCCCTGGTACACGCATACGTGAGCCGCCGACGCTATCTCAAGGTATAGGCCCTACCCTATCTGGGTCCAAGGGGACAGCAGAGAAGGGGAAAGGGCACTTAGCACCCAAGAGGAGACTACTGGC
MYO15A_ex_26	CACGACGTTGTAAAACGAC	TTCTCTGGCCAACCTCAGC	CACGACGTTGTAAAACGACTTCTCTGGCCAACCTCAGC	CAGGAAACAGCTATGACC	TTGCTCAGCTCCTAGAGGGA	CAGGAAACAGCTATGACCTTGCTCAGCTCCTAGAGGGA	339	GRCh37	17	18046700	18046718	18047020	18047039	TTCTCTGGCCAACCTCAGCCTCCCGCCCCACCTGTGGAGTGGGGCAGTCACCTCCACACAACAGGCAAGCTGCCCCCCTTGCTTGAGTGTGGCCGCCTTGCGTAAGCTGGCCTGGCCTGCCTGGGTGCCGGTCGTCACCTCTGCCTGCCACTCCCCAACCTGACATCTTCTCTTCTGAAGCTGAGGGCAGAGTGGAGGTGCCAGGTGGAGGGGGCGCTGCTGTGGGAGCAGGAGGTGGGTGTGGGTCTGGGTGGCAGCAGGGCCAAGGAGGGAGGCTGGCAGGTGGGGATGTGGCAGGCCTGTCCCTGTCCCATGCACTGTCCCTCTAGGAGCTGAGCAA
MYO15A_ex_27	CACGACGTTGTAAAACGAC	TTCTGAAGCTGAGGGCAGAG	CACGACGTTGTAAAACGACTTCTGAAGCTGAGGGCAGAG	CAGGAAACAGCTATGACC	GAGGCCTGTGGAAAGAGGAG	CAGGAAACAGCTATGACCGAGGCCTGTGGAAAGAGGAG	316	GRCh37	17	18046872	18046891	18047169	18047188	TTCTGAAGCTGAGGGCAGAGTGGAGGTGCCAGGTGGAGGGGGCGCTGCTGTGGGAGCAGGAGGTGGGTGTGGGTCTGGGTGGCAGCAGGGCCAAGGAGGGAGGCTGGCAGGTGGGGATGTGGCAGGCCTGTCCCTGTCCCATGCACTGTCCCTCTAGGAGCTGAGCAAGCGGGAGGTAGTCGCTGTGGGGCACCTGGAGGTACCGGCTGAGCTGGCTGGGCTCTTGCAAGCAGTGGCAGGTGGGTCAGCACCAGGCGGGGGGAGGGCCCAGGCAGATCAGAGCAGGCACCGCATTCCCTCCTCTTTCCACAGGCCTC
MYO15A_ex_28	CACGACGTTGTAAAACGAC	CAGGTGGGTCAGCACCAG	CACGACGTTGTAAAACGACCAGGTGGGTCAGCACCAG	CAGGAAACAGCTATGACC	AGGCTCATACCCAACACCAC	CAGGAAACAGCTATGACCAGGCTCATACCCAACACCAC	325	GRCh37	17	18047108	18047125	18047414	18047433	CAGGTGGGTCAGCACCAGGCGGGGGGAGGGCCCAGGCAGATCAGAGCAGGCACCGCATTCCCTCCTCTTTCCACAGGCCTCGGGCTGGCCCAGGTGCCTCAGGTGGCCCCTGTGAGGACTCCTCGACTCCAGGCTGAGCCCCGTGTCACACTGCCCCTGGACATCAACAACTATCCTATGGCCAAGTTTGTCCAGTGCCACTTCAAGGTAAGGGCTAGCTGAAGTCCAAGGCTCCCTGGCTGATAGGCGCTGACCAATTAGAATGGACATTGTCCTTGCCCTGGGGCAGGCTCCTGGCTGTGCCCTGTGGTGTTGGGTATGAGCCT
MYO15A_ex_29-1	CACGACGTTGTAAAACGAC	AGCCCAGCTCTGATTTCCTC	CACGACGTTGTAAAACGACAGCCCAGCTCTGATTTCCTC	CAGGAAACAGCTATGACC	ACCAGCTTGAAGATGCTCAC	CAGGAAACAGCTATGACCACCAGCTTGAAGATGCTCAC	327	GRCh37	17	18047581	18047600	18047889	18047908	AGCCCAGCTCTGATTTCCTCCCCTTGAGATGAAGGTTTATCCTGTCCCTACCACCGACTTGCTGAGGGCCACTGTGGTGGCCCCTCACCAGCCTCAGTTTCCCCATCCATACACTGAGGACCAAAGCCCCTGCCTCATAGGCCTTGGAGCCCCATGTGGCACAGAGCAGTGGGTCCAGATGTGCCTGTCAGTCCAGCTCTGTCTGCTCATGTGCCTGCCCTGTGTCTTAGGAACCTGCCTTTGGGATGCTGACAGTGCCCCTGAGGACACCCCTCACGCAGCTGCCAGCCGAGCACCATGCAGAAGCCGTGAGCATCTTCAAGCTGGT
MYO15A_ex_29-2	CACGACGTTGTAAAACGAC	CCTGCCCTGTGTCTTAGGAA	CACGACGTTGTAAAACGACCCTGCCCTGTGTCTTAGGAA	CAGGAAACAGCTATGACC	CAGGAAGATGGCTGGGAGAA	CAGGAAACAGCTATGACCCAGGAAGATGGCTGGGAGAA	318	GRCh37	17	18047794	18047813	18048093	18048112	CCTGCCCTGTGTCTTAGGAACCTGCCTTTGGGATGCTGACAGTGCCCCTGAGGACACCCCTCACGCAGCTGCCAGCCGAGCACCATGCAGAAGCCGTGAGCATCTTCAAGCTGGTATGGGGTCTGCCCCAGCCCACCTTCTAATTCTTAGCCCCTGGCCCTGAAACTGGGCCATGAGGCTCCCAGTCTTCCCAGCCCTCCCCAAGCCCAACCCATGAGCCCCACACCTCTTCCCCAAAGGACAGACTTTTATGTCAGAGGGGGAAATCTGGCTTCCTCTCTGAGGACTGGTGGCTTTTCTTCTCCCAGCCATCTTCCTG
MYO15A_ex_30-1	CACGACGTTGTAAAACGAC	CACACATGGGAGGGACATGA	CACGACGTTGTAAAACGACCACACATGGGAGGGACATGA	CAGGAAACAGCTATGACC	GGAAGGTGCAAAGCCACTG	CAGGAAACAGCTATGACCGGAAGGTGCAAAGCCACTG	306	GRCh37	17	18049089	18049108	18049377	18049395	CACACATGGGAGGGACATGAGAGGGATGCATGTTGTGGGGTGGGGACTGGAAGGAACAACTTTCTGAGATGCCCAGGAGACTCTGTTCGTGGCCCAGATCCTGCGCTTCATGGGCGACCCCCACCTGCATGGTGCCCGGGAGAACATCTTCGGGAACTACATCGTGCAGAAGGGGCTGGCGGTGCCTGAGCTGCGGGATGAGATCCTGGCACAGCTGGCCAATCAGGTGTGGCACAATCACAATGCCCACAATGCTGAGCGGGGCTGGCTGCTGCTGGCCGCCTGCCTCAGTGGCTTTGCACCTTCC
MYO15A_ex_30-2	CACGACGTTGTAAAACGAC	ATGCCCAGGAGACTCTGTTC	CACGACGTTGTAAAACGACATGCCCAGGAGACTCTGTTC	CAGGAAACAGCTATGACC	GGCCTGACCTTTAAGACCCT	CAGGAAACAGCTATGACCGGCCTGACCTTTAAGACCCT	348	GRCh37	17	18049157	18049176	18049486	18049505	ATGCCCAGGAGACTCTGTTCGTGGCCCAGATCCTGCGCTTCATGGGCGACCCCCACCTGCATGGTGCCCGGGAGAACATCTTCGGGAACTACATCGTGCAGAAGGGGCTGGCGGTGCCTGAGCTGCGGGATGAGATCCTGGCACAGCTGGCCAATCAGGTGTGGCACAATCACAATGCCCACAATGCTGAGCGGGGCTGGCTGCTGCTGGCCGCCTGCCTCAGTGGCTTTGCACCTTCCCCGTGCTTCAACAAGTACCTTCTCAAGTGAGTGGGACTGGATAGGGGCTGGGACACGAGGGACGGTGGCACCAGCAGTGGAGCCCAAGGCAGGGTCTTAAAGGTCAGGCC
MYO15A_ex_31-1	CACGACGTTGTAAAACGAC	CTTGGAGCTCTGGAGTAGCC	CACGACGTTGTAAAACGACCTTGGAGCTCTGGAGTAGCC	CAGGAAACAGCTATGACC	GCCTTCTCATAGGTCGCTGT	CAGGAAACAGCTATGACCGCCTTCTCATAGGTCGCTGT	278	GRCh37	17	18051214	18051233	18051473	18051492	CTTGGAGCTCTGGAGTAGCCTGGGCCTTTCTCAGACTAGCCTCAGAATTTCCTACCCCCACCCCGCAGCCCTCAGCCCCAAGCTAGCTTCAGATCCTTCTTGATCCTGGCTCCAACTCCTACCCATCAGGTTTGTGTCTGATTATGGGCGGAATGGCTTCCAGGCTGTGTGTCAGCACCGCCTCATGCAGGCCATGGGCCGGGCCCAACAGCAGGGCTCGGGGGCTGCCCGCACCTTACCCCCGACCCAGCTCGAGTGGACAGCGACCTATGAGAAGGC
MYO15A_ex_31-2	CACGACGTTGTAAAACGAC	GGCTCCAACTCCTACCCATC	CACGACGTTGTAAAACGACGGCTCCAACTCCTACCCATC	CAGGAAACAGCTATGACC	CTTTCACGCAGAGCCACATC	CAGGAAACAGCTATGACCCTTTCACGCAGAGCCACATC	335	GRCh37	17	18051321	18051340	18051637	18051656	GGCTCCAACTCCTACCCATCAGGTTTGTGTCTGATTATGGGCGGAATGGCTTCCAGGCTGTGTGTCAGCACCGCCTCATGCAGGCCATGGGCCGGGCCCAACAGCAGGGCTCGGGGGCTGCCCGCACCTTACCCCCGACCCAGCTCGAGTGGACAGCGACCTATGAGAAGGCCAGCATGGCGCTGGACGTGGGCTGCTTCAATGGTAAGCTGCCTTCCCCCACCTCAGTGAGGGCAGTGGGAGTCAGCAGGGCCCAGTGAGCCCCGGGGATGGCAGAAGCCACTGGATGTTCTGGAGCTGGGGAGGGGCCTTCTCAGATGTGGCTCTGCGTGAAAG
MYO15A_ex_32	CACGACGTTGTAAAACGAC	GGACTCAGATGCTCCAACCT	CACGACGTTGTAAAACGACGGACTCAGATGCTCCAACCT	CAGGAAACAGCTATGACC	TGCACAGGAATGGAAATGAGG	CAGGAAACAGCTATGACCTGCACAGGAATGGAAATGAGG	297	GRCh37	17	18051765	18051784	18052042	18052062	GGACTCAGATGCTCCAACCTGAGCCCGGCACCTGCTGCGCCCCAGGTGACCAGTTCTCCTGCCCGGTGCACTCCTGGAGTACGGGGGAAGAGGTGGCTGGAGACATTCTGAGGCACAGGTTGGCTCCTAGGATGCCCTCCCAGCACACTCTTATGTACCTGGAATGTTGTGGGGGGAGGTCAGATCCCCCAGAGGGTCCCATAGGGTCCATTCTGTTCATGTTTAGGGTCTGGCTTATAACCCAGGATCTCCCCAGGTAGTGCCTGATGACTCTGTCCCTCATTTCCATTCCTGTGCA
MYO15A_ex_33-1	CACGACGTTGTAAAACGAC	GCACACTCTTATGTACCTGGAA	CACGACGTTGTAAAACGACGCACACTCTTATGTACCTGGAA	CAGGAAACAGCTATGACC	TGTGCCCACAATGAAGTAGG	CAGGAAACAGCTATGACCTGTGCCCACAATGAAGTAGG	324	GRCh37	17	18051907	18051928	18052212	18052231	GCACACTCTTATGTACCTGGAATGTTGTGGGGGGAGGTCAGATCCCCCAGAGGGTCCCATAGGGTCCATTCTGTTCATGTTTAGGGTCTGGCTTATAACCCAGGATCTCCCCAGGTAGTGCCTGATGACTCTGTCCCTCATTTCCATTCCTGTGCATGCCATCACCAGGGGGCTGGCAGATGGCTGGCGCGGCTGGACCGTGGCCATGAAGAATGGTGTCCAGTGGGCAGAGCTGGCTGGCCACGACTACGTGTTAGACCTGGTGTCGGACCTGGAGCTGCTCAGGGACTTCCCTCGACAGAAGTCCTACTTCATTGTGGGCACA
MYO15A_ex_33-2	CACGACGTTGTAAAACGAC	CCTCATTTCCATTCCTGTGCAT	CACGACGTTGTAAAACGACCCTCATTTCCATTCCTGTGCAT	CAGGAAACAGCTATGACC	TGAAGTCTAAGTTCAGGGCTCA	CAGGAAACAGCTATGACCTGAAGTCTAAGTTCAGGGCTCA	347	GRCh37	17	18052042	18052063	18052368	18052389	CCTCATTTCCATTCCTGTGCATGCCATCACCAGGGGGCTGGCAGATGGCTGGCGCGGCTGGACCGTGGCCATGAAGAATGGTGTCCAGTGGGCAGAGCTGGCTGGCCACGACTACGTGTTAGACCTGGTGTCGGACCTGGAGCTGCTCAGGGACTTCCCTCGACAGAAGTCCTACTTCATTGTGGGCACAGAGGGGCCTGCAGCCAGCAGGGGAGGCCCCAAAGTGTAGGTAGCTATGGGGGACCCCCTCACAGATGGCCACTCCCAGGCAGAAGGCCGGCCACTCCCAGGCAGAAGGCCTGCCCCTCCCAGCTGCTGGGACAGGCTGAGCCCTGAACTTAGACTTCA
MYO15A_ex_34	CACGACGTTGTAAAACGAC	GGGATTCTGGGATCTCTCTGG	CACGACGTTGTAAAACGACGGGATTCTGGGATCTCTCTGG	CAGGAAACAGCTATGACC	GCTCTCCAAGACTGTCTGACT	CAGGAAACAGCTATGACCGCTCTCCAAGACTGTCTGACT	344	GRCh37	17	18052476	18052496	18052800	18052820	GGGATTCTGGGATCTCTCTGGGGGTCAGTAGCTCCATGTTCCTTTTCTCCACAGGGTGTTTGGGAACAGCTGGGACTCGGATGAGGACATGTCCACTAGACCCCAGCCCCAGGAGCACATGCCCAAAGTACTTGACTCTGATGGGTACAGCAGCCACAATCAGGACGGTACAAATGGGGAGACTGAGGCCCAAAGAGGGACAGCAACCCACCAAGGTCAACCAACAATGGCTGCTGTCTCTGGTGGGGAGGGAGCCTTAGAGGCTGTGTGGGGTGGAAATCATCAAGAAAAAAGAACTTGACATTTTTGTGCCTTCCCCTCCAGAGTCAGACAGTCTTGGAGAGC
MYO15A_ex_35	CACGACGTTGTAAAACGAC	AACCCACCAAGGTCAACCAA	CACGACGTTGTAAAACGACAACCCACCAAGGTCAACCAA	CAGGAAACAGCTATGACC	TGTACATGCTGTGCCTGCT	CAGGAAACAGCTATGACCTGTACATGCTGTGCCTGCT	266	GRCh37	17	18052680	18052699	18052928	18052946	AACCCACCAAGGTCAACCAACAATGGCTGCTGTCTCTGGTGGGGAGGGAGCCTTAGAGGCTGTGTGGGGTGGAAATCATCAAGAAAAAAGAACTTGACATTTTTGTGCCTTCCCCTCCAGAGTCAGACAGTCTTGGAGAGCCTGCTGTGCCCCACAAGGGGCTGGACTGCTACCTGGATAGCCTCTTTGACCCTGTGCTGTCCTACGGGGATGCGGTAGGGATGGTGTGGGGTGGGTCATTTGCAGACAGCAGGCACAGCATGTACA
MYO15A_ex_36-1	CACGACGTTGTAAAACGAC	AGGCTGAGCATACAGCAGAC	CACGACGTTGTAAAACGACAGGCTGAGCATACAGCAGAC	CAGGAAACAGCTATGACC	CTGCCCAACCCTGGAACC	CAGGAAACAGCTATGACCCTGCCCAACCCTGGAACC	299	GRCh37	17	18053595	18053614	18053877	18053894	AGGCTGAGCATACAGCAGACACTGAGCCAGTGGGAGGCTGCCCCCTCCCACGAGAGGGTGGGGAAGAGGCCAGTGTCAGGTGCCTGTTGCCATGGAACCTTGGGAGTACAATAATGAGATGGTCACTTGAGCCACCCACTGCCCCCAGGACCTGGAGAAGCCAACAGCCATTGCCTACCGCATGAAAGGGGGAGGCCAGCCCGGTGGAGGCAGCAGTAGTGGTACTGAAGACACCCCCAGGAGACCCCCAGAGCCAAAGCCAAGTCAGTGCCTCCCCAGGGTGGTTCCAGGGTTGGGCAG
MYO15A_ex_36-2	CACGACGTTGTAAAACGAC	GGCAGCAGTAGTGGTACTGAA	CACGACGTTGTAAAACGACGGCAGCAGTAGTGGTACTGAA	CAGGAAACAGCTATGACC	GGAGAGGTGGCAGTGGTG	CAGGAAACAGCTATGACCGGAGAGGTGGCAGTGGTG	342	GRCh37	17	18053803	18053823	18054128	18054145	GGCAGCAGTAGTGGTACTGAAGACACCCCCAGGAGACCCCCAGAGCCAAAGCCAAGTCAGTGCCTCCCCAGGGTGGTTCCAGGGTTGGGCAGGGCCAGAGCCACTTGCTGGTGTGCTAGAATGGAGGCAGCCACAGCATGATGGGGGCTGAGAGGACAGGGAGGAGGGCATCTCCGGTGCCATCTGTGCCTTCTGCCCCCTCCCCTCAGTCCCAGGCCTGGATGCCTCCACATTGGCTCTGCAGCAAGCCTTCATCCACAAACAGGCCGTGCTGCTGGTGAGTGAGGGAGGGACTGCTGGGGGGTGGAGAATGGACCTGCCTGGTCACCACTGCCACCTCTCC
MYO15A_ex_37	CACGACGTTGTAAAACGAC	GGCAGCAGTAGTGGTACTGAA	CACGACGTTGTAAAACGACGGCAGCAGTAGTGGTACTGAA	CAGGAAACAGCTATGACC	GGAGAGGTGGCAGTGGTG	CAGGAAACAGCTATGACCGGAGAGGTGGCAGTGGTG	342	GRCh37	17	18053803	18053823	18054128	18054145	GGCAGCAGTAGTGGTACTGAAGACACCCCCAGGAGACCCCCAGAGCCAAAGCCAAGTCAGTGCCTCCCCAGGGTGGTTCCAGGGTTGGGCAGGGCCAGAGCCACTTGCTGGTGTGCTAGAATGGAGGCAGCCACAGCATGATGGGGGCTGAGAGGACAGGGAGGAGGGCATCTCCGGTGCCATCTGTGCCTTCTGCCCCCTCCCCTCAGTCCCAGGCCTGGATGCCTCCACATTGGCTCTGCAGCAAGCCTTCATCCACAAACAGGCCGTGCTGCTGGTGAGTGAGGGAGGGACTGCTGGGGGGTGGAGAATGGACCTGCCTGGTCACCACTGCCACCTCTCC
MYO15A_ex_38	CACGACGTTGTAAAACGAC	GGTTCCAGGGTTGGGCA	CACGACGTTGTAAAACGACGGTTCCAGGGTTGGGCA	CAGGAAACAGCTATGACC	CTTGTGTCTCCAAGCAACCC	CAGGAAACAGCTATGACCCTTGTGTCTCCAAGCAACCC	396	GRCh37	17	18053877	18053893	18054254	18054273	GGTTCCAGGGTTGGGCAGGGCCAGAGCCACTTGCTGGTGTGCTAGAATGGAGGCAGCCACAGCATGATGGGGGCTGAGAGGACAGGGAGGAGGGCATCTCCGGTGCCATCTGTGCCTTCTGCCCCCTCCCCTCAGTCCCAGGCCTGGATGCCTCCACATTGGCTCTGCAGCAAGCCTTCATCCACAAACAGGCCGTGCTGCTGGTGAGTGAGGGAGGGACTGCTGGGGGGTGGAGAATGGACCTGCCTGGTCACCACTGCCACCTCTCCCCAGGCCCGGGAGATGACCCTGCAGGCCACGGCACTCCAGCAGCAGCCCCTGAGTGCTGCCCTGAGATCCTTGCCCGCAGAGGTGAGCCTGGCCTGCCCAGGGTGCAGGGGTTGCTTGGAGACACAAG
MYO15A_ex_39	CACGACGTTGTAAAACGAC	CCACAACCCATCTCTGACA	CACGACGTTGTAAAACGACCCACAACCCATCTCTGACA	CAGGAAACAGCTATGACC	GGTGAGGCCACAAGGG	CAGGAAACAGCTATGACCGGTGAGGCCACAAGGG	345	GRCh37	17	18054335	18054353	18054665	18054680	CCACAACCCATCTCTGACAGAGATCTGGAGTCCCAGAGAGCAGCCTGGTATATCCCAGGCAGCCCACCCTCACGTCCTGTTCTCCACAGAAACCCCCAGCACCAGAGGCACAGCCGACGTCTGTAGGCACCGGTCCCCCTGCCAAACCCGTGCTCCTGCGTGCCACTCCAAAGCCCTTGGCCCCAGCCCCTCTGGCCAAGGCTCCAAGGCTCCCCATCAAGCCTGTGGCTGCCCCTGTTCTAGCTCAGGATCAGGCTTCTCCAGAAACCAGTGAGTGCCCTATCCCAGCCTCTGGGGCTTCCCAGGACAGGCCTGGTGGTGTGGTTGTGCCCCTTGTGGCCTCACC
MYO15A_ex_40	CACGACGTTGTAAAACGAC	GGCTTCTCCAGAAACCAGTGA	CACGACGTTGTAAAACGACGGCTTCTCCAGAAACCAGTGA	CAGGAAACAGCTATGACC	GCCATGATGGACACTCAGGT	CAGGAAACAGCTATGACCGCCATGATGGACACTCAGGT	316	GRCh37	17	18054588	18054608	18054885	18054904	GGCTTCTCCAGAAACCAGTGAGTGCCCTATCCCAGCCTCTGGGGCTTCCCAGGACAGGCCTGGTGGTGTGGTTGTGCCCCTTGTGGCCTCACCCTGTTCCCACCGCGCCCCTTGCCCACAGCTTCACCCTCCCCAGAGCTGGTCCGGTACTCTACGCTCAACTCTGAGCACTTCCCACAGCCCACACAGCAGATCAAGAATATTGTCAGGCAGTACCAGCAGCCGTTCCGGGGAGGCCGGCCTGAGGCCCTCAGGTCAGCACTGCCCCTGCCCCCAGCCCGCCAGCCCCCTCACTGTACCTGAGTGTCCATCATGGC
MYO15A_ex_41	CACGACGTTGTAAAACGAC	TGATGGGAAAGGGAGACTCA	CACGACGTTGTAAAACGACTGATGGGAAAGGGAGACTCA	CAGGAAACAGCTATGACC	CCCAAAGAGACTGCTCAGG	CAGGAAACAGCTATGACCCCCAAAGAGACTGCTCAGG	310	GRCh37	17	18055106	18055125	18055398	18055416	TGATGGGAAAGGGAGACTCAGTGTCAACCCACCACAGTACTCCAATGCCCACAGGAAGGATGGCGGGAAAGTGTTCATGAAGCGGCCAGACCCTCATGAGGAGGCCCTGATGATCCTGAAAGGGCAGATGACCCACCTGGCAGCTGCACCTGGCACCCAGGTGAGGGGGGAAGGTGGGGCTGAGCCCAGGTGGAACAGAAGACAAAGAGGGGCCTCAGGGATCCTCAGAAACCAGCTACCCCTATAAGCTGTGGCCCTGCCACTGCCCCTCCACAGGGCCTGCCTGTTGCCCCCTGAGCAGTCTCTTTGGG
MYO15A_ex_42-1	CACGACGTTGTAAAACGAC	GTTCATGAAGCGGCCAGAC	CACGACGTTGTAAAACGACGTTCATGAAGCGGCCAGAC	CAGGAAACAGCTATGACC	CTCCCTCCTGGCCCTCT	CAGGAAACAGCTATGACCCTCCCTCCTGGCCCTCT	340	GRCh37	17	18055178	18055196	18055502	18055518	GTTCATGAAGCGGCCAGACCCTCATGAGGAGGCCCTGATGATCCTGAAAGGGCAGATGACCCACCTGGCAGCTGCACCTGGCACCCAGGTGAGGGGGGAAGGTGGGGCTGAGCCCAGGTGGAACAGAAGACAAAGAGGGGCCTCAGGGATCCTCAGAAACCAGCTACCCCTATAAGCTGTGGCCCTGCCACTGCCCCTCCACAGGGCCTGCCTGTTGCCCCCTGAGCAGTCTCTTTGGGGTGGGACAGGTGTCCAGAGAGGCCGTGGCCCTGGTGAAGCCGGTGACCAGTGCACCAAGGCCATCCATGGCACCCACTTCAGGTGAGAGGGCCAGGAGGGAG
MYO15A_ex_42-2	CACGACGTTGTAAAACGAC	CATGGCACCCACTTCAGGT	CACGACGTTGTAAAACGACCATGGCACCCACTTCAGGT	CAGGAAACAGCTATGACC	GTGACCTTAGGCAAGCCAGT	CAGGAAACAGCTATGACCGTGACCTTAGGCAAGCCAGT	311	GRCh37	17	18055482	18055500	18055774	18055793	CATGGCACCCACTTCAGGTGAGAGGGCCAGGAGGGAGGGAGGGGAGGGTGTCCAAGTATATGAGGAAGTCTGTGGGCACAGGTGAGTGTGTCGGTGGAGTGTGTGTGTCTATGTCCCTGAGCCCCTGTGTACATCTTGTGAGCACATTGGTGTAATTATAATGTCAATACTTAAGTAGCACAGATCTCAGGCCAGGCCCATCCTGGCCTCATGTAATCCTACCAGAACCCTTCAAGGTAGCACTGTTGTTCCTACATGTTGCAGATGGGGAAATGGAGGCACAGATAGGTTAACTGGCTTGCCTAAGGTCAC
MYO15A_ex_43	CACGACGTTGTAAAACGAC	AAACGAGGTGCCTTCTCCTG	CACGACGTTGTAAAACGACAAACGAGGTGCCTTCTCCTG	CAGGAAACAGCTATGACC	CCCAAGTCCTAGACCCTCCT	CAGGAAACAGCTATGACCCCCAAGTCCTAGACCCTCCT	252	GRCh37	17	18057044	18057063	18057277	18057296	AAACGAGGTGCCTTCTCCTGACTCCCTGATCCCCGCGCTCTCCAGCTCTGCCCTCGCGATCGCTGGAGCCCCCTGAGGAACTCACGCAGACGCGGCTGCACCGCCTCATCAATCCCAACTTCTACGGCTATCAGGACGCCCCCTGGAAGATCTTCCTGCGCAAAGAGGTGCCGAGCACAGCCGTAGCCAGGGGAGGGGCTGAAGCGGGGCAGGGGAGGGGCTGAAGCGAGCAGAGGAGGGTCTAGGACTTGGG
MYO15A_ex_44	CACGACGTTGTAAAACGAC	AGGAGGGTCTAGGACTTGGG	CACGACGTTGTAAAACGACAGGAGGGTCTAGGACTTGGG	CAGGAAACAGCTATGACC	TAGCTCATCTTTGCGTCCACA	CAGGAAACAGCTATGACCTAGCTCATCTTTGCGTCCACA	295	GRCh37	17	18057277	18057296	18057552	18057572	AGGAGGGTCTAGGACTTGGGGAGGGAGCCCAGGAGGACAGAAAAAGGCCGGGCTGAAACCAGGGGTGGGGTTACAGCCGGGGCGGAACTGCATTTAGGGGGCGGGGCCGGGTGTGAAGCAAGGCCAGGGGGCAGTCGGACAGTACCCACTGAAGCCCCGCCCCTGCAGGTGTTTTACCCCAAGGACAGCTACAGCCATCCTGTGCAGCTTGACCTCCTGTTCCGGCAGGTGAGGTCCTGTCTCCCCTTTCTGCCTCAGTGAACTCAGCAGGGCTGTGTGGACGCAAAGATGAGCTA
MYO15A_ex_45	CACGACGTTGTAAAACGAC	TGACCCAGCTTACAGATGACC	CACGACGTTGTAAAACGACTGACCCAGCTTACAGATGACC	CAGGAAACAGCTATGACC	CCAGAGAAGCAGAGCAAGGA	CAGGAAACAGCTATGACCCCAGAGAAGCAGAGCAAGGA	348	GRCh37	17	18057859	18057879	18058188	18058207	TGACCCAGCTTACAGATGACCCCACTGCTGCAAAATGGGACCCCTCCCACATTGCCACTCACCCTAGTATAGTCCAGCCTGGGTCCCAGCTGGGGGAGTCCCATGTGCTGCCTGCATCACAGCCTGTTCCCACAGATCCTGCACGACACGCTCTCCGAGGCCTGCCTTCGCATCTCTGAGGATGAGAGGCTCAGGATGAAGGCCTTGTTTGGTATCTCGGGGGAGAGGAGGGGTACTGATGGGGCAACCAGTCAGAGGCACAGCCAGCCCTGTCCCAGAGGGAGACTGAGGCTGACAAGCCCAGGCCCACCATCTCCCAGACATGTGCCTCCTTGCTCTGCTTCTCTGG
MYO15A_ex_46	CACGACGTTGTAAAACGAC	GGCCATCTCATCCATTTCTGG	CACGACGTTGTAAAACGACGGCCATCTCATCCATTTCTGG	CAGGAAACAGCTATGACC	ATGAAGGGCGTGTGAGGAT	CAGGAAACAGCTATGACCATGAAGGGCGTGTGAGGAT	348	GRCh37	17	18058268	18058288	18058598	18058616	GGCCATCTCATCCATTTCTGGGTTTCAGTTTTCTAGTATAGACACTGGTCAGATACCTTCTTGCTGGGTATCAGCCACCTCCCTCCCTGACATCCCCGAGATGGGGGTTGCCAGGGGAGTGGGGAGAGGGTCCTGACCAGACCTGGCCTCCCATAGCCCAGAACCAGCTGGACACACAGAAGCCTCTGGTAACGGAAAGCGTGAAGCGGGCCGTGGTCAGCACTGCACGAGACACCTGGGAGGTCTACTTCTCCCGCATCTTCCCCGCCACGGTGCGAGCCCCTCACTTGCCCCCTACCTGTCCAGAGGATTCAGGGATGAGACAAGAGGATCCTCACACGCCCTTCAT
MYO15A_ex_47	CACGACGTTGTAAAACGAC	ACACCTGGGAGGTCTACTTCT	CACGACGTTGTAAAACGACACACCTGGGAGGTCTACTTCT	CAGGAAACAGCTATGACC	AATGCCGATGCCAGTCTGTA	CAGGAAACAGCTATGACCAATGCCGATGCCAGTCTGTA	308	GRCh37	17	18058499	18058519	18058788	18058807	ACACCTGGGAGGTCTACTTCTCCCGCATCTTCCCCGCCACGGTGCGAGCCCCTCACTTGCCCCCTACCTGTCCAGAGGATTCAGGGATGAGACAAGAGGATCCTCACACGCCCTTCATCTCTGCCCCAGGGCAGCGTGGGCACTGGTGTGCAGCTCCTAGCTGTGTCCCACGTGGGCATCAAACTCCTGAGGATGGTCAAGGGTGGCCAGGAGGCCGGCGGGCAGCTGCGGGTCCTGCGTGCATACAGGTGACCAGCAGGGGTGAAGTGGGGCTGGCTGGAGACTGGGATACAGACTGGCATCGGCATT
MYO15A_ex_48	CACGACGTTGTAAAACGAC	GGGCAGGACAGGATCAGAA	CACGACGTTGTAAAACGACGGGCAGGACAGGATCAGAA	CAGGAAACAGCTATGACC	GACAGAAATCTATGGACACAGTCAT	CAGGAAACAGCTATGACCGACAGAAATCTATGGACACAGTCAT	328	GRCh37	17	18059423	18059441	18059727	18059751	GGGCAGGACAGGATCAGAAGCAGCACAATAGGTGGAAGGAGGGCATCCCTCTGGCAGGGGAGTCATGCCACCGGCCCATCCTCCAGCTTTGCAGATATCCTGTTTGTGACCATGCCCTCCCAGAACATGCTGGAGTTCAACCTGGCCAGTGAGAAGGTCATCCTCTTCTCAGCCCGAGCGCACCAGGTCAAGACCCTGGTAGATGACTTCATCTTGGAGCTGAAGAAGGTCAGGATCTTCTCACAGATCTTCCCTCCACCCAGGCTGAGGGCCAGCAACAGGGATCTCCCTGTTCCAGGGAAATATGACTGTGTCCATAGATTTCTGTC
MYO15A_ex_49	CACGACGTTGTAAAACGAC	CCTCTTCTCACCTAATGAAGGCT	CACGACGTTGTAAAACGACCCTCTTCTCACCTAATGAAGGCT	CAGGAAACAGCTATGACC	CTCTACGTCGCAGCTCCTC	CAGGAAACAGCTATGACCCTCTACGTCGCAGCTCCTC	393	GRCh37	17	18060139	18060161	18060514	18060532	CCTCTTCTCACCTAATGAAGGCTCCCTTCCCTGATGAGTCAGGAAGGATGTGAGGAGCAGGGGTGGCCCTAGGCCTCTGGGAGTGGGGTGATAGGGCTGTTGCCCTCACCCTGCCTCTGGCTGACCCAGGACTCTGACTACGTGGTCGCTGTGAGGAACTTCCTGCCTGAGGACCCTGCGCTGCTGGCTTTCCACAAGGGTGACATCATACACCTGCAGCCCCTAGAGCCACCTCGAGTGGGTCAGTGCCACTGGGGTGGGCTGGGGGCAGGAGGGGGAGGCTGGCCAAGGGGGCCTCCCTGGCAGATGCTGACCCGAGCCTGGCCCATAGGCTACAGTGCTGGCTGCGTGGTTCGCAGGAAGGTGGTGTACCTGGAGGAGCTGCGACGTAGAG
MYO15A_ex_50	CACGACGTTGTAAAACGAC	GCTTTCCACAAGGGTGACATC	CACGACGTTGTAAAACGACGCTTTCCACAAGGGTGACATC	CAGGAAACAGCTATGACC	CTTTCGGGCACCAAGAAACC	CAGGAAACAGCTATGACCCTTTCGGGCACCAAGAAACC	316	GRCh37	17	18060325	18060345	18060622	18060641	GCTTTCCACAAGGGTGACATCATACACCTGCAGCCCCTAGAGCCACCTCGAGTGGGTCAGTGCCACTGGGGTGGGCTGGGGGCAGGAGGGGGAGGCTGGCCAAGGGGGCCTCCCTGGCAGATGCTGACCCGAGCCTGGCCCATAGGCTACAGTGCTGGCTGCGTGGTTCGCAGGAAGGTGGTGTACCTGGAGGAGCTGCGACGTAGAGGCCCCGACTTTGGTGTGTGCCCCAGAACCTGGAACCCCATACGGGGCGCATCCTAGTTTCACCCACTCGTGGTGCAGATGCACAGTGAGGGTTTCTTGGTGCCCGAAAG
MYO15A_ex_51-1	CACGACGTTGTAAAACGAC	GTCACAAGACAAGACCCTCCT	CACGACGTTGTAAAACGACGTCACAAGACAAGACCCTCCT	CAGGAAACAGCTATGACC	CCCACCCACACTGGTCTC	CAGGAAACAGCTATGACCCCCACCCACACTGGTCTC	249	GRCh37	17	18060985	18061005	18061217	18061234	GTCACAAGACAAGACCCTCCTGTTTGCCTCAGACCTTTTACCCACCCCTAGGCTGGAGGTTCGGGACCATCCACGGGCGCGTGGGCCGCTTCCCTTCGGAGCTGGTGCAGCCCGCTGCTGCCCCCGACTTCCTGCAGCTGCCAACGGAGCCAGGCCGCGGCCGAGCAGCCGCCGTGGCCGCTGCTGTGGCCTCTGCAGCCGCTGCACAGGAGGTGGGCCGCAGGAGAGAGGTGAGACCAGTGTGGGTGGG
MYO15A_ex_51-2	CACGACGTTGTAAAACGAC	CTTCCCTTCGGAGCTGGTG	CACGACGTTGTAAAACGACCTTCCCTTCGGAGCTGGTG	CAGGAAACAGCTATGACC	CGGCTCACTCTACCTGGTTC	CAGGAAACAGCTATGACCCGGCTCACTCTACCTGGTTC	304	GRCh37	17	18061073	18061091	18061358	18061377	CTTCCCTTCGGAGCTGGTGCAGCCCGCTGCTGCCCCCGACTTCCTGCAGCTGCCAACGGAGCCAGGCCGCGGCCGAGCAGCCGCCGTGGCCGCTGCTGTGGCCTCTGCAGCCGCTGCACAGGAGGTGGGCCGCAGGAGAGAGGTGAGACCAGTGTGGGTGGGGTGGGGCGGGGTAGACCAGGGGGAAGGGGCCGCTGCAGAAGGGGTGAGGCGAGTGGGGATAAGGTGGGCCAAGGGCCTGGCCAGGCTCTTGGGGCGTGGCTGATCTTGGACTAGTGTGAGGGTGAACCAGGTAGAGTGAGCCG
MYO15A_ex_52	CACGACGTTGTAAAACGAC	GGTAAGAACAACGGGATGCG	CACGACGTTGTAAAACGACGGTAAGAACAACGGGATGCG	CAGGAAACAGCTATGACC	GCAGTTTGGATGGCAGCAA	CAGGAAACAGCTATGACCGCAGTTTGGATGGCAGCAA	342	GRCh37	17	18061679	18061698	18062003	18062021	GGTAAGAACAACGGGATGCGGGTGGGTCCACAGGGATGGGTGGGTGGGCGGCTTGAGAATCTGGGTCCAGTCAGCTAGGGGTTGCGTTGTCAGTTTTGACCGAAGGGCTAGGCGTGGTGTGGCCGGACTGGGCCTTCCTAGCTCCGCCTCTTCTGCAGGGTCCCCCAGTCAGGGCCCGCTCTGCTGACCATGGGGAGGACGCCCTGGCGCTCCCACCCTACACAATGCTCGAGTTTGCCCAGAAGTATTTCCGAGACCCTCAGAGGAGACCCCAGTGAGTGGCGGCCCCACCCCTCTTCCCACAGTGGGAGGGTGCTGGGCTTCTTGCTGCCATCCAAACTGC
MYO15A_ex_53	CACGACGTTGTAAAACGAC	TCTTCGTGACCGGTAGACTG	CACGACGTTGTAAAACGACTCTTCGTGACCGGTAGACTG	CAGGAAACAGCTATGACC	AGGGTGCTGAGAATCAGAGG	CAGGAAACAGCTATGACCAGGGTGCTGAGAATCAGAGG	318	GRCh37	17	18062111	18062130	18062410	18062429	TCTTCGTGACCGGTAGACTGATCAGTGGTGGGTCAAGAACCCCCTCCCTGGGGGTTCTTTCCCATGTGGAAAAGGATGTAGCCAAGGCTTGGGCAGGACAGGTCAGTAGCACCCACCTCCCACTGCAGGGATGGCCTCAGGCTGAAATCCAAGGAGCCTCGGGAGTCCAGAACCTTGGAGGACATGCTTTGCTTCACCAAGGTGTCCAGTCCCGGACCTCAGTTTCCCCATCTGTAAAATGGTGATGCAGGGGCCCCCTCCCAGGCCCCTGGGGCCAACAAACTTGTTCTCAGTGAGACCCTCTGATTCTCAGCACCCT
MYO15A_ex_54	CACGACGTTGTAAAACGAC	TTCTCAGCACCCTGATTCCC	CACGACGTTGTAAAACGACTTCTCAGCACCCTGATTCCC	CAGGAAACAGCTATGACC	GGAGGAGTGGCAACCAGTAG	CAGGAAACAGCTATGACCGGAGGAGTGGCAACCAGTAG	325	GRCh37	17	18062417	18062436	18062723	18062742	TTCTCAGCACCCTGATTCCCTCCCAAGGACAGCCTCTGTCCCCAGTGTTGGGCCTGGCTCCCCTTTTGTGACGTGGACCCTCCTGTTATCATATGGCCTTGGAACACAATGTGTCCCCTTTCTGTTCTGACGTGTCCCTCCTCCATCATGACACAGCCCTCTTCCCCCACAGACTCCCCTCCAGGAATCCCTCATCGAACTCAGCGACAGCAGCCTCAGCAAGATGGCCACCGACATGTTCCTAGGTGTGGGAGTGGGACTGCAGCCAGGGCTCTGGGCTAGGTGGGATCCAGCACTGTGTGATCTCTACTGGTTGCCACTCCTCC
MYO15A_ex_55	CACGACGTTGTAAAACGAC	TCTACTGGTTGCCACTCCTC	CACGACGTTGTAAAACGACTCTACTGGTTGCCACTCCTC	CAGGAAACAGCTATGACC	ACTGAACCACAGAGCAGGAA	CAGGAAACAGCTATGACCACTGAACCACAGAGCAGGAA	323	GRCh37	17	18062722	18062741	18063026	18063045	TCTACTGGTTGCCACTCCTCCCTGATCTTCAGATTCTTTCCCTCCCGCCAGCTCAGACATGGAACACATTTAAGAGAATAGAAGCTCCCAGCTGCCTGTGGCCAAGGCTCCCAGGGAGGGGCTCAGCCCTGGGGCTTCCTGGGGTGGGTGGGCAACTGGGGGTTTGGTGGGTCTGAGTGGGATAGGTCTTTCCTACAGCTGTAATGAGGTTCATGGGGGATGCCCCACTGAAGGGCCAGAGTGACCTGGACGTGCTTTGTAACCTCCTGAAGGTCAGTCCAGCCAACTTTGCCAGATGCCCCCTTTCCTGCTCTGTGGTTCAGT
MYO15A_ex_56	CACGACGTTGTAAAACGAC	TGCCCACCCTGTTCTTATGT	CACGACGTTGTAAAACGACTGCCCACCCTGTTCTTATGT	CAGGAAACAGCTATGACC	TGGTGTGTTCCAGACCAAGT	CAGGAAACAGCTATGACCTGGTGTGTTCCAGACCAAGT	336	GRCh37	17	18063167	18063186	18063484	18063503	TGCCCACCCTGTTCTTATGTACCTGGTATATGACATAGCCCCTCACATGTCTTTGGTGTGTAACCTCCCTGCCCCCCTTCAGCTGTGCGGGGACCATGAGGTCATGCGGGATGAATGTTACTGCCAAGTTGTGAAGCAGATCACAGACAATACCAGCTCCAAGCAGTGAGTGAACTGGACTTTACCCCACCATCCCCTCACTGTGTCCATGCTCCAGGAGGGACCAGTTCAGCCTCCCACCTCCTCAGGCCTGACCCCTCCTGGATTATCTTCCTCTCACCCTCATCCTCACTCAATAGAGCACGTTTTTTGGAATTACTTGGTCTGGAACACACCA
MYO15A_ex_57	CACGACGTTGTAAAACGAC	TCTCAGCTCAATCCCAGGAG	CACGACGTTGTAAAACGACTCTCAGCTCAATCCCAGGAG	CAGGAAACAGCTATGACC	ATTGCTCAGCACCTGTGAAG	CAGGAAACAGCTATGACCATTGCTCAGCACCTGTGAAG	325	GRCh37	17	18064551	18064570	18064857	18064876	TCTCAGCTCAATCCCAGGAGGCTCTTGGCACACTCTAGTGCTGTGGCCACCTCTGCTGTAGCCCCCATGTGTCCTTGCAGGGACAGCTGCCAGCGAGGCTGGAGGCTGCTGTATATCGTGACCGCCTACCACAGCTGCTCTGAGGTCCTCCACCCACACCTCACTCGCTTCCTCCAAGACGTGAGCCGGACCCCAGGCCTGCCCTTTCAGGGTGAGAGGTCAATGAGTGGGAACCCAGGGCTGCATGCTTCTCCCTTGGGGACTGGGTGGACAGCTGGTGGGAGGGGAAACCCAGAGGGCCTCGCTCTTCACAGGTGCTGAGCAAT
MYO15A_ex_58-1	CACGACGTTGTAAAACGAC	CAGAGCTGCATCACCCTAGC	CACGACGTTGTAAAACGACCAGAGCTGCATCACCCTAGC	CAGGAAACAGCTATGACC	TTGAACCCACTCCCACCCTA	CAGGAAACAGCTATGACCTTGAACCCACTCCCACCCTA	474	GRCh37	17	18065546	18065565	18066001	18066020	CAGAGCTGCATCACCCTAGCCACAGAGCCTGTGAGATACAAGCTCCCCAGTCAGCAGCTCAGGGTGACAGCGGTTTCCAGGCGTATAGGTTGCCAAGGGGACTATGGGCTAGATAAAAGGTCCTTAGCCACATGGGATGTGGGTTCAAATCCAGCTCTTAACCTCTAGCTCTTGACCTTGGGCAAGTCACTGTCCCTGTCTGAACTGTTTCCTCAACTGTCAAATGGGGGAGTAAATGCCTTCCCCACAGCTTGTGGAGAGAATGCAGTGGGCTCATGGTTGGTGGCAAGAGGAGCGAGCCCCTTTCTCCCACAGTCCACCTTGGGCGAGGCCTGAACTCCCTGCTTCTGCAGGGATCGCCAAGGCCTGCGAGCAGAACCTGCAGAAAACCTTGCGCTT…
MYO15A_ex_58-2	CACGACGTTGTAAAACGAC	GCGAGCAGAACCTGCAGAAA	CACGACGTTGTAAAACGACGCGAGCAGAACCTGCAGAAA	CAGGAAACAGCTATGACC	AGGGCTTGTGTCTCCCATTC	CAGGAAACAGCTATGACCAGGGCTTGTGTCTCCCATTC	450	GRCh37	17	18065914	18065933	18066345	18066364	GCGAGCAGAACCTGCAGAAAACCTTGCGCTTCGGAGGTCGTCTGGAGCTCCCCAGCAGCATAGAGCTTCGGGCCATGTTGGTGAGCATAGGGTGGGAGTGGGTTCAAAATGAATGGGAGGCTGGGCGCAGTGGCTCATGCCTGTAATCCCAGCACTTTGGGAGGCTGAGGCGGGCAGATCACCTGAGGTCAGGAGTTCGAGACCAGCCTGGCCAACATGGTGAAACCCCGTCTCTACTAAAAATACAAAAATTAGCCGGGCATGGTGGCAGGCACCTGTAATCCCAGCTACTCGGGAGGCTAAGGCAGGAGAATTACTTGAACCCAGGAGGCAGAGGTTGCAGTGAGCCAAGATCGTGCCACTGCATTCCAGCCTGGGTGACAGAGCGAGACTCCATGT…
MYO15A_ex_59	CACGACGTTGTAAAACGAC	CAAGTGTTCCTACACGTGCC	CACGACGTTGTAAAACGACCAAGTGTTCCTACACGTGCC	CAGGAAACAGCTATGACC	GAAATAAGTCCTGCCTTGTGGG	CAGGAAACAGCTATGACCGAAATAAGTCCTGCCTTGTGGG	345	GRCh37	17	18066436	18066455	18066760	18066781	CAAGTGTTCCTACACGTGCCAGCCCAGGATCCTTTGGCTTGGGAACTCCCAGGGCAGGAGACAAGGGCTGTCCCAGATCCTAGGACCCAACCTGTCATCCCTCTCCCACCTATCTACCCCAGGCAGGCCGCAGTTCCAAGAGGCAACTCTTTCTTCTTCCTGGAGGCCTTGAACGCCATCTCAAAATCAAAACATGCACTGTAAGTGAAGAAATGTCTCCTGCAGCCAGGTACTGGAGGGGCAGGGACAAGGACAGCCCAGGCTCCAGGATGGGGGTGGAGTAAGCCCCCAATGATGCTGAGCCCTCCCAGGCTCTCCCACAGCCCCACAAGGCAGGACTTATTTC
MYO15A_ex_60	CACGACGTTGTAAAACGAC	AACTCCACACATGGCCTCT	CACGACGTTGTAAAACGACAACTCCACACATGGCCTCT	CAGGAAACAGCTATGACC	ACACACAGAGATCCTTCCACA	CAGGAAACAGCTATGACCACACACAGAGATCCTTCCACA	342	GRCh37	17	18066961	18066979	18067283	18067303	AACTCCACACATGGCCTCTGGGGGCCTGAGTGGGGCCAGAAGGACAGAGGTCAAGCCCAACTGGCATGGCCTCATCTCTTCCGCCCCACCCCCAGGTGGCCCTGGACGTGGTGGAAGAGATATGTGCTGAGATGGCTCTGACACGCCCTGAGGCCTTCAATGAATATGTTATCTTCGTTGTCACCAACCGTGGTGAGTGCCAGGAAGACTGAGCATGCTGGGCCCATTCCCATCCCCGGGCCTTGTGCCATGTGGGGCCCTCCACCCAGATTTTAGGGCCCAAGTCAGGTGCCACTTCCTCCAGGAAGCCCCTTGACCCCCATGTGGAAGGATCTCTGTGTGT
MYO15A_ex_61-1	CACGACGTTGTAAAACGAC	GAGGAAGCTGTGTCCCAGAA	CACGACGTTGTAAAACGACGAGGAAGCTGTGTCCCAGAA	CAGGAAACAGCTATGACC	AGGTCCCAGAGTCCAGAGAA	CAGGAAACAGCTATGACCAGGTCCCAGAGTCCAGAGAA	348	GRCh37	17	18069523	18069542	18069852	18069871	GAGGAAGCTGTGTCCCAGAACAGGCAGGTGGCTTGTCCGAGGTGATACCTCACCTGGGTAGCAGATTGGGGTCTGCACACATGCTCTGTACAGGTGCACACATGTGTGTGCACACATGCCCCCACCCAGCCCTGCCTCCCTGCTCTCTGCAGGCCAGCATGTGTGCCCACTCAGTCGCCGTGCTTACATCCTGGATGTGGCCTCAGAGATGGAGCAGGTGGACGGCGGCTACATGCTCTGGTTCCGGCGTGTGCTCTGGGATCAGCCACTCAAGTTCGAGAATGAGCTATATGTGACCATGCACTACAACCAGGTCAGCACACGTAGGCTTCTCTGGACTCTGGGACCT
MYO15A_ex_61-2	CACGACGTTGTAAAACGAC	TGGATGTGGCCTCAGAGATG	CACGACGTTGTAAAACGACTGGATGTGGCCTCAGAGATG	CAGGAAACAGCTATGACC	GGAAGCACAGATGGAGGGAT	CAGGAAACAGCTATGACCGGAAGCACAGATGGAGGGAT	345	GRCh37	17	18069714	18069733	18070040	18070059	TGGATGTGGCCTCAGAGATGGAGCAGGTGGACGGCGGCTACATGCTCTGGTTCCGGCGTGTGCTCTGGGATCAGCCACTCAAGTTCGAGAATGAGCTATATGTGACCATGCACTACAACCAGGTCAGCACACGTAGGCTTCTCTGGACTCTGGGACCTTCTAGGCTCCCCTGGGCCTGTGAATCAGACTCCACAGCCTTGGTGTTTGAAGTGTTCATGATTCAGGCCCTGTGGATGTCTCTAGCCCTGATGTCTCTGCTCCCCTATGTGGTCTCTTTGGAGAAATCGAAACAGCCCTCACCACCTTTGAGAGCCTTTGCGCATGCCATCCCTCCATCTGTGCTTCC
MYO15A_ex_62-1	CACGACGTTGTAAAACGAC	TCCCACGTCACCCTTATGTG	CACGACGTTGTAAAACGACTCCCACGTCACCCTTATGTG	CAGGAAACAGCTATGACC	GAGGCAGGAGGGCAGATG	CAGGAAACAGCTATGACCGAGGCAGGAGGGCAGATG	337	GRCh37	17	18070723	18070742	18071043	18071060	TCCCACGTCACCCTTATGTGCTTCTGCCATCATTCCCCGAAACCCAGGAAAGTAATAGGCCATCCTACCCCAGAAGAGGATGGGGCTGCAATCATTAAACATGCATGTCCCCAGGTCCCCTGCAGCCAAGTGCCTGCACGCGTGCCTGCCTGGCAGCCCCTCACCCAGGTGCTCCCTGCAGGTCCTGCCTGACTACCTGAAGGGACTCTTCAGCAGTGTGCCGGCCAGCCGGCCCAGCGAGCAGCTGCTGCAGCAGGTGTCCAAGCTGGCTTCACTGCAGCATCGCGCCAAGGACCACTTCTACCTGCCGAGCGTGTGAGCATCTGCCCTCCTGCCTC
MYO15A_ex_62-2	CACGACGTTGTAAAACGAC	CGCCAAGGACCACTTCTACC	CACGACGTTGTAAAACGACCGCCAAGGACCACTTCTACC	CAGGAAACAGCTATGACC	AGCCAGAAGCAACTTGCGA	CAGGAAACAGCTATGACCAGCCAGAAGCAACTTGCGA	249	GRCh37	17	18071008	18071027	18071239	18071257	CGCCAAGGACCACTTCTACCTGCCGAGCGTGTGAGCATCTGCCCTCCTGCCTCAGCTGGGGTGGACAGGCAACCCTGCCCTCTCAGCCCACCTCCACCCTCCTCAGAGCTGGCAGTCCCCAGGCCCTCAGGCTCCCCTCTTATACCAGTGGGGCTATCTGGGAAGGGGCTGTCCTTGCCTGGGGGCTGAAGTCTTCCAACTAGCCACAGGAGCTGGGACCCCGCCTCTCTTTCGCAAGTTGCTTCTGGCT
MYO15A_ex_63	CACGACGTTGTAAAACGAC	CTGCTGCACAGTGAGGATTG	CACGACGTTGTAAAACGACCTGCTGCACAGTGAGGATTG	CAGGAAACAGCTATGACC	AGAAAGAGGTGCCTCCATACC	CAGGAAACAGCTATGACCAGAAAGAGGTGCCTCCATACC	292	GRCh37	17	18074881	18074900	18075153	18075173	CTGCTGCACAGTGAGGATTGCCTGAGCCTGGGAGCTCACTCAGGACCTTTTTCCCCTTCCTCCGTACACAGGCGGGAAGTCCAGGAGTACATCCCAGCCCAGCTCTACCGTACAACGGCAGGCTCGACCTGGCTCAACCTGGTCAGCCAGCACCGGCAGCAGACACAGGCGCTCAGCCCCCACCAGGCCCGTGCCCAGTTTCTGGGTAAGAGCTGCAGGGCAGGGGAGGTGATCATAGGGGGCTTTGCTGAGGAGGGTGGTCATGGAGGATGGGTATGGAGGCACCTCTTTCT
MYO15A_ex_64-1	CACGACGTTGTAAAACGAC	GAGATGGGAGGAGACCCAGA	CACGACGTTGTAAAACGACGAGATGGGAGGAGACCCAGA	CAGGAAACAGCTATGACC	GAGGTCTTGGCCTCTTGGAG	CAGGAAACAGCTATGACCGAGGTCTTGGCCTCTTGGAG	347	GRCh37	17	18075336	18075355	18075664	18075683	GAGATGGGAGGAGACCCAGACCAAGGGCTTCTGCACTGGCTGGACACAGCCCAGAGAAGCTATGCAGTTCAGGGCCATGGCTGTTGTCAGTGAGCCCTGCCCAGCACGTAACTGCCACCCCCTCTCCCTGCCCAGGCCTCCTCAGCGCCTTACCTATGTTCGGCTCCTCCTTCTTCTTCATCCAGAGCTGCAGCAACATTGCTGTGCCAGCCCCTTGCATCCTTGCCATCAACCACAATGGCCTCAACTTTCTCAGCACAGAGACTCATGTGAGTGGCCTCAGCCTGGCACTGCCATCGCCACCCTCTGTTCCCTGGTCCCCAACCCCCTCCAAGAGGCCAAGACCTC
MYO15A_ex_64-2	CACGACGTTGTAAAACGAC	GAGACTATCCTCGCCCACAG	CACGACGTTGTAAAACGACGAGACTATCCTCGCCCACAG	CAGGAAACAGCTATGACC	TGATCTGCAGTTCCGTGCT	CAGGAAACAGCTATGACCTGATCTGCAGTTCCGTGCT	342	GRCh37	17	18077044	18077063	18077368	18077386	GAGACTATCCTCGCCCACAGGCCTGTCCGGCCCCTCTCCTCCTACTCCCAGGAATTGATGGTGAAGTTCCCCCTGAAGGAGATCCAGTCGACGCGGACCCAGCGGCCCACGGCCAACTCCAGCTACCCCTATGTGGAGATTGCGCTGGGGGACGTGGCGGCCCAGCGCACCTTGCAGCTGCAGCTGGAGCAGGTGGGCCCAGCGCTAAGTCCAACATTCCACTCACTGGGCCCTTCTCTGGGCCTGGCTCCAAGATAGGTCAGGTCCCTGCCATGCCCCAGGGAGTATCCAGGCCAGTGCATGGGACAGAACCAACCACAGCACAGCACGGAACTGCAGATCA
MYO15A_ex_65-1	CACGACGTTGTAAAACGAC	CCCAACCACCTCTCCATTCT	CACGACGTTGTAAAACGACCCCAACCACCTCTCCATTCT	CAGGAAACAGCTATGACC	TCCTCCTGCCTCCTCTTAGT	CAGGAAACAGCTATGACCTCCTCCTGCCTCCTCTTAGT	325	GRCh37	17	18081994	18082013	18082300	18082319	CCCAACCACCTCTCCATTCTGTACTTCCCACCCCAAGGTAAGAGCTGGGGAAGTGTTGGATGGGCGTGGACTGTCACTGTCACCTGCAGGGACTGGAACTGTGTCGTGTGGTGGCCGTGCACGTGGAGAACCTGCTCAGTGCCCATGAGAAGCGGCTCACATTGCCCCCCAGCGAGATCACCCTGCTCTGACCCAGCCCCCAGCCCTCCAGTACCTTCTGCCAGAAGACTCACTGTGTGGCCTCAGAGAAATCACTGAACCTCTCAGGATCAATGACCCCTGTAAGGGGCCAGAGCCTTGGAGGACACTAAGAGGAGGCAGGAGGA
MYO15A_ex_65-2	CACGACGTTGTAAAACGAC	GAGATCACCCTGCTCTGACC	CACGACGTTGTAAAACGACGAGATCACCCTGCTCTGACC	CAGGAAACAGCTATGACC	TTCATCTGGGCAACTGGTGT	CAGGAAACAGCTATGACCTTCATCTGGGCAACTGGTGT	375	GRCh37	17	18082167	18082186	18082523	18082542	GAGATCACCCTGCTCTGACCCAGCCCCCAGCCCTCCAGTACCTTCTGCCAGAAGACTCACTGTGTGGCCTCAGAGAAATCACTGAACCTCTCAGGATCAATGACCCCTGTAAGGGGCCAGAGCCTTGGAGGACACTAAGAGGAGGCAGGAGGAGCAACTCAAATCCCCAAGAACACAAGAAGACCCATCCTGAACTGGGATGGAATGGCAGCATGCAAACTTGGATCAGATAGCAGGAGGAACTTTCAAAAGTCTGGCCCACTGTGCAGTGGAGCAGAAGGCAGGACCATGAGGCCTCCTGCCATGTACCCATTGCAGACCCTGCCCCTAACTCCTGCCTATGACACAGAAGCCCCACACCAGTTGCCCAGATGAA
MYO15A_ex_65-3	CACGACGTTGTAAAACGAC	TGGATCAGATAGCAGGAGGAAC	CACGACGTTGTAAAACGACTGGATCAGATAGCAGGAGGAAC	CAGGAAACAGCTATGACC	GGTAACTCCAACTCCTGCCT	CAGGAAACAGCTATGACCGGTAACTCCAACTCCTGCCT	388	GRCh37	17	18082388	18082409	18082757	18082776	TGGATCAGATAGCAGGAGGAACTTTCAAAAGTCTGGCCCACTGTGCAGTGGAGCAGAAGGCAGGACCATGAGGCCTCCTGCCATGTACCCATTGCAGACCCTGCCCCTAACTCCTGCCTATGACACAGAAGCCCCACACCAGTTGCCCAGATGAACTGGCCTCTGCCTTTGGTTTACTCAGGGTCTGATGTTGGAATCTGCTCCAACTCCACACCCTAGCCCTTACATGTCCTCCTAAGGGGCCCCTCCTTGTGCTGCCAGTCAGCCTGGATTTCTGGTCTTTGGTTATTTCTGTGCAAACAAAAGGTGTGCCTGGCAGCCATTTCTCCATGGAGTTGCTAAGTGGCCGGAAAACAAGCCTGAGGGAGGAGGCAGGAGTTGGAGTTACC
MYO15A_ex_65-4	CACGACGTTGTAAAACGAC	GTGCCTGGCAGCCATTTC	CACGACGTTGTAAAACGACGTGCCTGGCAGCCATTTC	CAGGAAACAGCTATGACC	GGCATCCTCCTAGGTTCTGG	CAGGAAACAGCTATGACCGGCATCCTCCTAGGTTCTGG	352	GRCh37	17	18082696	18082713	18083029	18083048	GTGCCTGGCAGCCATTTCTCCATGGAGTTGCTAAGTGGCCGGAAAACAAGCCTGAGGGAGGAGGCAGGAGTTGGAGTTACCTTAGGCCCCTGATTCACTGCCTATGAACAGACCATCCCCCACTCCTTGGGTATCCCCAACCCCAGACCCCCATCACTTGATGGGCCACACAAGTTTGAGAGTGGTACAAGGGAGAAGTTTGGGAAAAGCCTTCTTGGAAAATGGGACATTAGCATTGAGTTTTGAAAGATGAGTAGGAGTTTGCTAAGAATAGATGGAAGACAGCAGGATAAACATTCCAGAGAAAATCATGTTTATTCCCTGCTGTATCTTCCAGAACCTAGGAGGATGCC
MYO15A_ex_65-5	CACGACGTTGTAAAACGAC	ACAAGGGAGAAGTTTGGGAA	CACGACGTTGTAAAACGACACAAGGGAGAAGTTTGGGAA	CAGGAAACAGCTATGACC	TTGCCTCATTCACAGTAGGT	CAGGAAACAGCTATGACCTTGCCTCATTCACAGTAGGT	397	GRCh37	17	18082882	18082901	18083260	18083279	ACAAGGGAGAAGTTTGGGAAAAGCCTTCTTGGAAAATGGGACATTAGCATTGAGTTTTGAAAGATGAGTAGGAGTTTGCTAAGAATAGATGGAAGACAGCAGGATAAACATTCCAGAGAAAATCATGTTTATTCCCTGCTGTATCTTCCAGAACCTAGGAGGATGCCTAACAGAGAGTAAGCACTTAAAAAATATTTGTCATATGAATGAAAAAATAAACGAGTGAATGTTGATAGAAAGTGCTGGTGCTTTGGGGAGCTTGTGCGGGGCAGAGAACACTTGGGGAGACTAGATAGGTAGATGGGGGCATAGCTGCAAGATCCATGGCAGCAGAGAAAGGATTTATCTACTTATTCAGCCATTCAATAGCTATTAAATACCTACTGTGAATGAGGCAA
TMCI_ex_1-1	CACGACGTTGTAAAACGAC	CCAGCACTTCAGGAGGTTG	CACGACGTTGTAAAACGACCCAGCACTTCAGGAGGTTG	CAGGAAACAGCTATGACC	GCATCATTATGAGGGCCACTT	CAGGAAACAGCTATGACCGCATCATTATGAGGGCCACTT	399	GRCh37	9	75136427	75136445	75136806	75136826	CCAGCACTTCAGGAGGTTGAGGTGGGCGGATCACCTGAGGTCAGGAGTTCAAGATCAGCCTGGCCAATAGAGTGAAACCCCGCCTCTACAAAAACATGATGGCGCGCGACTGTTTCCCATCTACTCAGAGGCTGAGGCGGGAGAATCGCTTGAACCCGGAAGGCGGAGGTTGCAGTGAGCTGAAATCACGCCATTGCGCTCCAGCCTGGGTGACAGAGCAAGACTCCGTCACAAAAAAAAAAAGAAAAAAGAAACACCAGTTTTCTGATTTCACCGAAGACCTACTGCCTCAGAAACTATGAGGGCAGAACCCAGCAATCTGTGCTTTCTTTCACAAGCCCTCCAGGAGTTGCTGAAATTTAGGAATCATTGCCCCAAAAAGTGGCCCTCATAATGATGC
TMCI_ex_1-2	CACGACGTTGTAAAACGAC	ACCGAAGACCTACTGCCTCA	CACGACGTTGTAAAACGACACCGAAGACCTACTGCCTCA	CAGGAAACAGCTATGACC	TACTGGGTGACATGCTGTGC	CAGGAAACAGCTATGACCTACTGGGTGACATGCTGTGC	362	GRCh37	9	75136699	75136718	75137042	75137061	ACCGAAGACCTACTGCCTCAGAAACTATGAGGGCAGAACCCAGCAATCTGTGCTTTCTTTCACAAGCCCTCCAGGAGTTGCTGAAATTTAGGAATCATTGCCCCAAAAAGTGGCCCTCATAATGATGCCAGGTAAGGAAAGACAACATTATTACCTATGTGTGGTGTGTTAACATTCTTTATGAAACATGTGTGAAGACCTAAATCGAAGACTTTCTCCATGAGATATTCCCTAATCACATTAGTGAAATAAAACTATATTTCCTCTACTTTTCTACTGCTACAGAAATCTCCCCCAGTTAGGATAGTCCCAGTTTCCTATTTATCTTTGTTTTTCTTGCAGTGCACAGCATGTCACCCAGTA
TMCI_ex_2	CACGACGTTGTAAAACGAC	TTGGGCTCTGCCTCTTGTA	CACGACGTTGTAAAACGACTTGGGCTCTGCCTCTTGTA	CAGGAAACAGCTATGACC	TCCCAGTACCCTTAGGTGGA	CAGGAAACAGCTATGACCTCCCAGTACCCTTAGGTGGA	316	GRCh37	9	75192740	75192758	75193037	75193056	TTGGGCTCTGCCTCTTGTAATTTTTAGAAATTAATTAGTTTATTCTTTATTTATATTTATTTATTTATTTATTTTCAGATGGGATCTTACTCTGTTGCCCAGGCTGGAGTGCAGTGGTGCGATCTCGGCTCTCTGCAACCTCCGCCTCCCAGGTTCAAGTGATTCTCCTGCCTCGGCCTCCTGAGTAGCTGGGATTTCAGGTATGCCTCACCATGCCTGGCTGATTTTTGTATTTTTAGTAGAGGCAGGGTTTCACCATGTTGGTCAGGCTGGACTTGAACTCCTGACCTCAAGTGATCCACCTAAGGGTACTGGGA
TMCI_ex_3_extra	CACGACGTTGTAAAACGAC	GTGACAGGGTCAGGGACAG	CACGACGTTGTAAAACGACGTGACAGGGTCAGGGACAG	CAGGAAACAGCTATGACC	ACTGCTCAGTACTAACACAACCT	CAGGAAACAGCTATGACCACTGCTCAGTACTAACACAACCT		GRCh37	9	75231157	75231175	75231486	75231508	GTGACAGGGTCAGGGACAGGTAAAATTCACAAAGTTGGTTTACAGCAGAACTGTGCTACAGTTATCTGGATTCAGATCCAAGTCCCCTCCAAATGAATCACAACCACTTCTACCTTTATAATTCCAGGCCATGAAAGATCACTGTTTTAGTCTGCGTGGTGCAGTGGAACAGATAGACCTCGGTTTGAATCTCAGCTCTACTGTTTACTAGACATGAAATGGGGAAATCTAAAATGAGTAAGTATACACAGAAACACACATTACATACATATATGTAATGTTCAGGATCATTACACTGAACTTTAGGGCTTAGTACTAATGTACAATCAAGGTTGTGTTAGTACTGAGCAGT
TMCI_ex_3	CACGACGTTGTAAAACGAC	TTAACAAATCCTGTAGTTACCTTGT	CACGACGTTGTAAAACGACTTAACAAATCCTGTAGTTACCTTGT	CAGGAAACAGCTATGACC	AAGGCCAGTACAATGCTAGG	CAGGAAACAGCTATGACCAAGGCCAGTACAATGCTAGG	343	GRCh37	9	75242695	75242719	75243019	75243038	TTAACAAATCCTGTAGTTACCTTGTAAATACCATCATAGAATATATTGTATTTAAAAAACATTCTTTACTCAGATATGAAAGTTGAAAAGGTACTATTATTTTTAAAAATCTGTATTGGATTTTTTTTTTTTCATATTTTAGGATGCCAGAAGCCTCAAAAATGGAAAACCCCCTGTGCTTCACATCTGAAAATCTCTGCTGGGGGCAGCAACTTTGAGCCTGTGGGGAAGGAACTGTCCACGTGGAGTGGTCTGGTGAATGCTTAAGGAGCTGCAGAAGGGAAGGTAGTGAGGAGACAGTTAAATATTGAGCACGTTTTGGTGCCTAGCATTGTACTGGCCTT
TMCI_ex_4	CACGACGTTGTAAAACGAC	AAGTGTGTGGATGTGCTAGA	CACGACGTTGTAAAACGACAAGTGTGTGGATGTGCTAGA	CAGGAAACAGCTATGACC	ACAAAGGGAAACTACCCACA	CAGGAAACAGCTATGACCACAAAGGGAAACTACCCACA	274	GRCh37	9	75263459	75263478	75263714	75263733	AAGTGTGTGGATGTGCTAGATCAAACCTGAAATATTTGTTCCTTCATCCTGCAGTCCCTCTCCAAACTAGCCAGCCACTGAGACCTTCTGACAGGACACCCCCAGGATGTCACCCAAAAAAGGTATTTACAAAATCAAGACTGTCTGTAGGACACTATGTCTTTCTGAGAGGTATAAAGGTATTTGAAAACTTTGGAAAGTTTGTTTTACAATTTTTGTTCCCTCTTTTGGGGCTTTCCCTTTTTCATTTTTTTCTGTGGGTAGTTTCCCTTTGT
TMCI_ex_5	CACGACGTTGTAAAACGAC	GCATTGTATAAGATGCTGTAGCTG	CACGACGTTGTAAAACGACGCATTGTATAAGATGCTGTAGCTG	CAGGAAACAGCTATGACC	TGGTAGCTCAAGTCCACAAGA	CAGGAAACAGCTATGACCTGGTAGCTCAAGTCCACAAGA	316	GRCh37	9	75303444	75303467	75303740	75303760	GCATTGTATAAGATGCTGTAGCTGTATATCTTTAATAAATCGTGCTCATTTTGGCAAGTTTATGGAAAAATTGTATTAACTGCACAAAAACATTATGATAAAAACAATAAAAGTAAAAACCACTTACTAACAATTGTACAGGCATTTAAATAATTGCTGTACTGTTTTCTTTCCTCAACAGTACAAATCAAAGTGGAGGAAAAAGAAGACGAGACTGAGGAAAGCTCAAGTAAGTGGTGATGGGCCACTTGGGATACATTTCCTATGGAATACCAGTAAACTCAAAGAATTTATCCTCTTGTGGACTTGAGCTACCA
TMCI_ex_6	CACGACGTTGTAAAACGAC	AGACTGTGCTGTCAGATGTGT	CACGACGTTGTAAAACGACAGACTGTGCTGTCAGATGTGT	CAGGAAACAGCTATGACC	GGAGTGATCTTCTTCAGCATTGG	CAGGAAACAGCTATGACCGGAGTGATCTTCTTCAGCATTGG	334	GRCh37	9	75309350	75309370	75309662	75309684	AGACTGTGCTGTCAGATGTGTAATAATAGTTATTAAAAACTAAGAATAAGCTTGGTAGTGGGAGGAAGCACTTTCTGACATTACTCATTGAATCAAGTGCTATGTTTAGGTGAAGAGGAAGAGGAGGTGGAAGATAAGCTACCTCGAAGAGAGAGCTTGAGACCAAAGAGGAAACGGACCAGAGATGTTATCAATGAGGATGACCCAGAACCTGAACCAGAGGATGAAGAAACAAGGAAGGCAAGAGAAAAAGAGAGGAGGAGGAGGCTAAAGAGAGGAGCGTAAGTTAGTTCTGATATTCTTTCAAAAGTTCCAATGCTGAAGAAGATCACTCC
TMCI_ex_7-1	CACGACGTTGTAAAACGAC	TGATACCTGCCTTCCTTAAGTT	CACGACGTTGTAAAACGACTGATACCTGCCTTCCTTAAGTT	CAGGAAACAGCTATGACC	AATCAATATCAGGGAAAGTGTTTCT	CAGGAAACAGCTATGACCAATCAATATCAGGGAAAGTGTTTCT	249	GRCh37	9	75315358	75315379	75315583	75315607	TGATACCTGCCTTCCTTAAGTTCCAAAGTCAAGCAAAGCTTAACTTTATTAAGGTGTTTCTTTTTTACTTTTAAAGAGAAGAAGAAGAAATTGATGAAGAGGAATTGGAAAGATTGAAGGCAGAGTTAGATGAGAAAAGACAAATAATTGCTACTGTCAAATGCAAACCATGGAAGATGGAGAAGAAAATTGAAGTTCTCAAGTATGGTGCCACTTTTTATAAGTAGAAACACTTTCCCTGATATTGATT
TMCI_ex_7-2	CACGACGTTGTAAAACGAC	AGAGGAATTGGAAAGATTGAAGGC	CACGACGTTGTAAAACGACAGAGGAATTGGAAAGATTGAAGGC	CAGGAAACAGCTATGACC	TACAGTGTATGTGTGTGTGTGTG	CAGGAAACAGCTATGACCTACAGTGTATGTGTGTGTGTGTG	250	GRCh37	9	75315455	75315478	75315683	75315705	AGAGGAATTGGAAAGATTGAAGGCAGAGTTAGATGAGAAAAGACAAATAATTGCTACTGTCAAATGCAAACCATGGAAGATGGAGAAGAAAATTGAAGTTCTCAAGTATGGTGCCACTTTTTATAAGTAGAAACACTTTCCCTGATATTGATTTTCTAAATCCTCTGAATATTCCATATATATATATATATATATATATATATATACACACACACACACACATACACACACACACACACACATACACTGTA
TMCI_ex_8-1	CACGACGTTGTAAAACGAC	TCTTACTCTTCCTGGTCAGCAT	CACGACGTTGTAAAACGACTCTTACTCTTCCTGGTCAGCAT	CAGGAAACAGCTATGACC	ACCTACCTTGGCCATCATCA	CAGGAAACAGCTATGACCACCTACCTTGGCCATCATCA	297	GRCh37	9	75354834	75354855	75355112	75355131	TCTTACTCTTCCTGGTCAGCATTTAAAAATTTAAACATGGATTGAAAATTTCTAGGTTATGAAATACAGTCTAGGTTCACCTGTGAAGGATCTAGAAGAAATAAGACTGCAGACCTGGTAAATTCAAATGTCCACTACTTCTGTATTCTAGTCATTGCAACTCACCTCCTTTTATCCCTTATGTTATTTTTATTTTCTCAGGGAGGCAAAAAAATTTGTGAGTGAAAATGAAGGGGCTCTTGGGAAAGGAAAAGGAAAACGGTGGTTTGCATTTAAGATGATGATGGCCAAGGTAGGT
TMCI_ex_8-2	CACGACGTTGTAAAACGAC	GGGCTCTTGGGAAAGGAA	CACGACGTTGTAAAACGACGGGCTCTTGGGAAAGGAA	CAGGAAACAGCTATGACC	TGGAAGTGCTAAAGTCACACA	CAGGAAACAGCTATGACCTGGAAGTGCTAAAGTCACACA	319	GRCh37	9	75355067	75355084	75355366	75355386	GGGCTCTTGGGAAAGGAAAAGGAAAACGGTGGTTTGCATTTAAGATGATGATGGCCAAGGTAGGTATTTTTATAGTTGTCTGGTTTATGGCATATTGCCTCTAAGAAGAACACTGGTTCTTTTCTAAAGGGGTGAAAAAAATCTTACATTTTGTATATATAAAACACAAATACTCATACAGTATATACACAGTATATCTGTGGTATTGAAATTTACAGGGGAGATTTAAAAAATTGTTCTTAGAAGAGTTAAAATGAAAAATAAGTCAAGAAATACAGATTTATGGCAAAAGACTTACTTGTGTGACTTTAGCACTTCCA
TMCI_ex_9	CACGACGTTGTAAAACGAC	ATTTCCAAGCTTACTGCATTGT	CACGACGTTGTAAAACGACATTTCCAAGCTTACTGCATTGT	CAGGAAACAGCTATGACC	AGTGACGAAAGCAGGCAT	CAGGAAACAGCTATGACCAGTGACGAAAGCAGGCAT	349	GRCh37	9	75357260	75357281	75357592	75357609	ATTTCCAAGCTTACTGCATTGTAATGTTTTGAGGTGGGGGATAAACATCTTGACAAATCAAGAGGTTGGACTTTACTTTTGTATTTGACTTTCTTTTCAGAAATGGGCAAAATTCCTCCGTGATTTTGAGAACTTCAAAGCTGCGTGTGTCCCATGGGAAAATAAAATCAAGGCTATTGAAAGTAAGTCCTTATCAGATCTCAGGTGGAGAAGGTTGTCTTAGAGAAGTATCTCATAAGCTTATCAGATGCCTTTGTCAGTTTCTGGACTTTTGGGAAGACTAGAAACAAACAAACAAACAAACAAAAACCAAATCAACAAAAACTTTGTTTATGCCTGCTTTCGTCACT
TMCI_ex_10	CACGACGTTGTAAAACGAC	AGGCAACCAAGACAAAGCTC	CACGACGTTGTAAAACGACAGGCAACCAAGACAAAGCTC	CAGGAAACAGCTATGACC	CAAATCCTATGACTCTAAGACGTGAA	CAGGAAACAGCTATGACCCAAATCCTATGACTCTAAGACGTGAA	307	GRCh37	9	75366688	75366707	75366970	75366995	AGGCAACCAAGACAAAGCTCTTTTTGTTTGTTTGTTTGCTTTGATCTCTCTTCAAACTTTTTATTTTCTTTGTAATAGGTCAGTTTGGCTCCTCAGTGGCCTCATACTTCCTCTTCTTGAGATGGATGTATGGAGTCAATATGGTTCTCTTTATCCTGACATTTAGCCTCATCATGTTGCCAGAGGTGAGATCTGACTTCCAGTTTACAAAACATGCTGAAAAATGTTTCTCCTAGAAAAGTATTTATCTCTTCTTTAAAGTAGAATAATTAACTGGCTATTTTCACGTCTTAGAGTCATAGGATTTG
TMCI_ex_11	CACGACGTTGTAAAACGAC	ATCACATGTGTGGCTCAGACT	CACGACGTTGTAAAACGACATCACATGTGTGGCTCAGACT	CAGGAAACAGCTATGACC	GGAGCAGGGACGTCTTTCTT	CAGGAAACAGCTATGACCGGAGCAGGGACGTCTTTCTT	285	GRCh37	9	75369639	75369659	75369905	75369924	ATCACATGTGTGGCTCAGACTTTGTTTCTAATTGTTCACTGCTTTCTTTGCTTCTTCATACAGTACCTCTGGGGTTTGCCATATGGCAGTTTACCTAGGAAAACCGTTCCCAGAGCCGAAGAGGCATCGGCAGCAAACTTTGGTGTGTTGTACGACTTCAATGTAAGTGTCTCCACACAAGTGTATTGGTGGGAGGATGGATTTTTATTTAGTTTATTTTATTCTGAAACCCACGGCCTCCTCTCCTGGGTCAGGCTGAATGTCTTAAGAAAGACGTCCCTGCTCC
TMCI_ex_12	CACGACGTTGTAAAACGAC	GAGCTGTGACCCAAGTTTGA	CACGACGTTGTAAAACGACGAGCTGTGACCCAAGTTTGA	CAGGAAACAGCTATGACC	AATCCCTCCATTTGATTCCAGA	CAGGAAACAGCTATGACCAATCCCTCCATTTGATTCCAGA	319	GRCh37	9	75387212	75387231	75387510	75387531	GAGCTGTGACCCAAGTTTGAAAATTAATGTCATTTTGTTATTTCTCTTAAGAGTTGATCTTTTCCTTTGAGTTGCTCTTCACGACAACTGCTAAGTGGCTTTGTTGTTGGATTTCAGGGTTTGGCACAATATTCCGTTCTCTTTTATGGCTATTATGACAATAAACGAACAATTGGATGGATGAATTTCAGGTTGCCGCTCTCCTATTTTCTAGTGGGGATTATGTGCATTGGATACAGCTTTCTGGTTGTCCTCAAAGCGTAAGTTTCATTTGTCTTTTGGGAAGCAAATAATGATTTCTGGAATCAAATGGAGGGATT
TMCI_ex_13	CACGACGTTGTAAAACGAC	TTGCTTCTCCACTTCAACACTC	CACGACGTTGTAAAACGACTTGCTTCTCCACTTCAACACTC	CAGGAAACAGCTATGACC	GCACTACTGGACCAGATGGA	CAGGAAACAGCTATGACCGCACTACTGGACCAGATGGA	319	GRCh37	9	75403160	75403181	75403460	75403479	TTGCTTCTCCACTTCAACACTCATGATCATGTTTTGTTGCTATTTCCCCTATCTCATTTTTTCTGGCTGCTGGGTTAAACTTCCTGTTTTTGCAGAATGACCAAAAACATTGGTGATGATGGAGGTGGAGATGACAACACTTTCAATTTCAGCTGGAAGGTCTTTACCAGCTGGGACTACCTGATCGGCAATCCTGAAACAGCAGACAACAAATTTAATTCTATCACAATGAACTTTAAGGTAGAGGCACCAACTTCAAAAACCTGCTGTTTGTATTTCTAAGAGTAAAATTGGAGGCATTCCATCTGGTCCAGTAGTGC
TMCI_ex_14-1	CACGACGTTGTAAAACGAC	TACATTGTCATTCCTCACATTCTGAT	CACGACGTTGTAAAACGACTACATTGTCATTCCTCACATTCTGAT	CAGGAAACAGCTATGACC	GCATGCAGAGACGAACTTCA	CAGGAAACAGCTATGACCGCATGCAGAGACGAACTTCA	334	GRCh37	9	75403915	75403940	75404230	75404249	TACATTGTCATTCCTCACATTCTGATGATTGTAAAAATAACTTTTGAGGTTTTGATACTTTTAAAATGTAGCTAAGATATTCTATTTTGGGTTTTTGTTTGTTTGTTTGTTTTCATGGATACAGGAAGCTATCACAGAAGAAAAAGCAGCCCAAGTAGAAGAAAACGTCCACTTGATCAGATTCCTGAGGTTTCTGGCTAACTTCTTCGTGTTTCTAACACTTGGAGGGAGTGGATACCTCATCTTTTGGGCTGTGAAGCGATCCCAGGAATTTGCACAGCAAGATCCTGACACCCTTGGGTGGTGGGAAAAAAATGAAGTTCGTCTCTGCATGC
TMCI_ex_14-2	CACGACGTTGTAAAACGAC	AGATTCCTGAGGTTTCTGGCT	CACGACGTTGTAAAACGACAGATTCCTGAGGTTTCTGGCT	CAGGAAACAGCTATGACC	AGCAACAGGGTTGGTTAACTG	CAGGAAACAGCTATGACCAGCAACAGGGTTGGTTAACTG	281	GRCh37	9	75404093	75404113	75404354	75404374	AGATTCCTGAGGTTTCTGGCTAACTTCTTCGTGTTTCTAACACTTGGAGGGAGTGGATACCTCATCTTTTGGGCTGTGAAGCGATCCCAGGAATTTGCACAGCAAGATCCTGACACCCTTGGGTGGTGGGAAAAAAATGAAGTTCGTCTCTGCATGCTTTTTATGTGCTTAGAACCTGACATTTGTTTCTTTTGTGGGTTATGTTTCTTTGATGGAACATTTAAAAAGGCCACCCTTTACCTATCCCCTATCCTGCCCTTACAGTTAACCAACCCTGTTGCT
TMCI_ex_15	CACGACGTTGTAAAACGAC	AGCCTAGCTCAGAATCTTCCAA	CACGACGTTGTAAAACGACAGCCTAGCTCAGAATCTTCCAA	CAGGAAACAGCTATGACC	AGGCATTTCTGGCAAACTTGA	CAGGAAACAGCTATGACCAGGCATTTCTGGCAAACTTGA	346	GRCh37	9	75406711	75406732	75407037	75407057	AGCCTAGCTCAGAATCTTCCAAAATTCTGGCAAAAAGCAATAATAACTTTAAACACCATTAACCTAGTTTCTCCCTTGTGCCTCCTTGTAGATGAACATGGTTATGTCCCTCCTAGGGATGTTCTGTCCAACATTGTTTGACTTATTTGCTGAATTAGAAGACTACCATCCTCTCATCGCTTTGAAATGGCTACTGGGACGCATTTTTGCTCTTCTTTTAGGCAATTTATACGTATTTATTCTTGCATTAATGGATGAGATTAACAACAAGGTAAGCCTTGTTTCTGGATTGTCCTTGCCATAAGAGTGTTGTTCAATTCCCAGTCTCAAGTTTGCCAGAAATGCCT
TMCI_ex_16	CACGACGTTGTAAAACGAC	GCCTTTGAAATCTCTGTTGTCTT	CACGACGTTGTAAAACGACGCCTTTGAAATCTCTGTTGTCTT	CAGGAAACAGCTATGACC	GCACACAGTCAACATTCAACA	CAGGAAACAGCTATGACCGCACACAGTCAACATTCAACA	349	GRCh37	9	75407054	75407076	75407383	75407403	GCCTTTGAAATCTCTGTTGTCTTCATTTTAGTTTCTATCTCTTTGCTTTCTAGATTGAAGAGGAGAAGCTAGTAAAGGCCAATATTACCCTTTGGGAAGCCAATATGATCAAGGCCTACAATGCATCATTCTCTGAAAATAGCACTGGACCACCCTTTTTTGTTCACCCTGCAGATGTACCTCGAGGACCTTGCTGGGAAACAATGGTGGGACAGGTAATGCCACCAACAGAAGTGTATGGCAATTAGTAGATTAAAAAAAGAGAGTCAATATCTCTTCCATAAGATTGGCTTTTAAAAAATTGCTTATTAGTAAAAATAGCTAAGATTTGTTGAATGTTGACTGTGTGC
TMCI_ex_17	CACGACGTTGTAAAACGAC	CTAGCCATGCCTATGCAGAAC	CACGACGTTGTAAAACGACCTAGCCATGCCTATGCAGAAC	CAGGAAACAGCTATGACC	AGACACCGATTGTATTCTCCTCT	CAGGAAACAGCTATGACCAGACACCGATTGTATTCTCCTCT	254	GRCh37	9	75430976	75430996	75431208	75431230	CTAGCCATGCCTATGCAGAACAATTTGCCTTTCAGTTTTGACCATGTGAGACGCTAATCCAATGAACATTGTGTCTCCTCTAGCCTTCATACACCGAATTCGACATCAGTGGCAACGTCCTCGCTCTGATCTTCAACCAAGGCATGATCTGGTAGGCCAGCTGTTGGACAGCTTATCACTTACAGAAAAGCCTCCCAGGTTATTTTTGCATACAGCATTGAATCCTGGTGTTAGAGGAGAATACAATCGGTGTCT
TMCI_ex_18_-1_extra	CACGACGTTGTAAAACGAC	TTTAAACTGCTGTGTGGCCAAT	CACGACGTTGTAAAACGACTTTAAACTGCTGTGTGGCCAAT	CAGGAAACAGCTATGACC	AGTCCCAGCACCAGCAATAA	CAGGAAACAGCTATGACCAGTCCCAGCACCAGCAATAA		GRCh37	9	75420003	75420024	75420393	75420412	TTTAAACTGCTGTGTGGCCAATATTTTCCTGTTTTTGGCTCTCGTATCATGTTTATGAAATTTCTCAGTAAGAAGAAAACTTTTGATTTAGTAAACGGGAAATAATTATTTTTTAAGTAATAAAGTCAGGGTGAAATATTTTTTATTTACTTGATATGACTAGTTGTTTTCTTCTTTTGCCATTAATTGCAGTCTTCAAGCCAATACTTCTTTAGAAATATGACAGATTTAATACCAACACTAGGACCATTTGAAGACAGAACTGTGTGTTTTAATAGAGATAATATCTCAACAGGAGTTTGTGAGGCTGACAGTCTCTGATGTTCTGACCACCTACGTCACAATCCTCATTGGGGACTTTCTAAGGGCATGTTTTGTGAGGTTTTGCAATTATTGCTG…
TMCI_ex_18_-2_extra	CACGACGTTGTAAAACGAC	ACCACCTACGTCACAATCCT	CACGACGTTGTAAAACGACACCACCTACGTCACAATCCT	CAGGAAACAGCTATGACC	AACTTCTTCTGCCGTGGGAT	CAGGAAACAGCTATGACCAACTTCTTCTGCCGTGGGAT		GRCh37	9	75420331	75420350	75420798	75420817	ACCACCTACGTCACAATCCTCATTGGGGACTTTCTAAGGGCATGTTTTGTGAGGTTTTGCAATTATTGCTGGTGCTGGGACTTGGAGTATGGATATGTAAGTATGATGTTAATTTTGCTTTTTTTTTTTTTTAAATTTATTTATTTTTTATTGATAATTCTTGGGTGTTTCTCACAGAGGGGGATTTGGCAGGGTCATAGGACAATAGTGGAGGGAAGGTCAGCAGATAAACAAGTGAACAAAGGTCTCTGGTTTTCCTAGGCAGAGGACCCTGCGGCCTTCCGCAGTGTTTGTGTCCCTGGGTACTTGAGATTAGGGAGTGGTGATGACTCTTAAGGAGCATGCTGCCTTCAAGCATCTGTTTAACAAAGCACATCTTGCACCACCCTTAATCCATTT…
TMCI_ex_18	CACGACGTTGTAAAACGAC	GCCATGCCTATGCAGAACAA	CACGACGTTGTAAAACGACGCCATGCCTATGCAGAACAA	CAGGAAACAGCTATGACC	AGAGAGACACCTTTGATGACTGA	CAGGAAACAGCTATGACCAGAGAGACACCTTTGATGACTGA	341	GRCh37	9	75430979	75430998	75431298	75431320	GCCATGCCTATGCAGAACAATTTGCCTTTCAGTTTTGACCATGTGAGACGCTAATCCAATGAACATTGTGTCTCCTCTAGCCTTCATACACCGAATTCGACATCAGTGGCAACGTCCTCGCTCTGATCTTCAACCAAGGCATGATCTGGTAGGCCAGCTGTTGGACAGCTTATCACTTACAGAAAAGCCTCCCAGGTTATTTTTGCATACAGCATTGAATCCTGGTGTTAGAGGAGAATACAATCGGTGTCTAACTCCATATTTACTTTTGCAAAGTGGATGCCTGTATATAGTTTCCTTTTCTTTCATATCTTAAATGTCAGTCATCAAAGGTGTCTCTCT
TMCI_ex_19	CACGACGTTGTAAAACGAC	TGCAGTGTGACTTTGTTATGGAG	CACGACGTTGTAAAACGACTGCAGTGTGACTTTGTTATGGAG	CAGGAAACAGCTATGACC	CCCGAAAGAACACGATGCC	CAGGAAACAGCTATGACCCCCGAAAGAACACGATGCC	347	GRCh37	9	75435695	75435717	75436024	75436042	TGCAGTGTGACTTTGTTATGGAGTAAAGACTCAAAACTGAGCAGAGTTCTGTTTTCTTTCTAGGATGGGCTCCTTCTTTGCTCCCAGCCTCCCAGGCATCAATATCCTTCGACTCCATACATCCATGTACTTCCAGTGCTGGGCCGTTATGTGCTGCAATGTTCCTGAGGCCAGGGTCTTCAAAGCTTCCAGATCAAATAACTTCTACCTGGGCATGCTACTGCTCATCCTCTTCCTGTCCACAATGCCTGTCTTGTACATGATCGTGTCCCTCCCACCATCTTTTGATTGTGGTCCATTCAGGTCTCTTGCTTTTGAAATTTGACTCAGGCATCGTGTTCTTTCGGG
TMCI_ex_20	CACGACGTTGTAAAACGAC	CCCTGAAAGAGGACCTAAGCA	CACGACGTTGTAAAACGACCCCTGAAAGAGGACCTAAGCA	CAGGAAACAGCTATGACC	AGCCAGGAAGAACATCACAGA	CAGGAAACAGCTATGACCAGCCAGGAAGAACATCACAGA	290	GRCh37	9	75441673	75441693	75441943	75441963	CCCTGAAAGAGGACCTAAGCAGTAATTGAGAAAGATTTCCAGTTTTCTTGCTTTAACCATGGTTTTTCCATATGTTCTTAATAAACTTATCTCCCCCTTTTTAATTCCCCCAGTGGCAAAAATAGAATGTTTGAAGTCATTGGAGAGACCCTGGAGCACGATTTCCCAAGCTGGATGGCGAAGATCTTGAGACAGCTTTCAAACCCTGGGCTGGTCATTGCTGTCATTTTGGTGATGGTGTATGTGCTTTTCCTCCTCATAGAAAGAGCCTCTGTGATGTTCTTCCTGGCT
TMCI_ex_21	CACGACGTTGTAAAACGAC	GCTTAATGTTCATTCCCATGCT	CACGACGTTGTAAAACGACGCTTAATGTTCATTCCCATGCT	CAGGAAACAGCTATGACC	TCTCCAAAGCTTGCTACACA	CAGGAAACAGCTATGACCTCTCCAAAGCTTGCTACACA	305	GRCh37	9	75445255	75445276	75445541	75445560	GCTTAATGTTCATTCCCATGCTGATATTTCATAATTTACTTAATGTAAATTTAAGAAGTATCTTGGGGAACTGAAATATACCTTACACTGTATTTTTTTTCTTTTTAATTTAGTTTGGCCATCTATTATCTCAATGCTACTGCCAAGGGCCAGAAGGCAGCGAATCTGGATCTCAAAAAGAAGATGAAAATGGTATGATACAATTTATTTCATAGAAATATTATCTTTATTAATGTCAAGCAGTAGAAAACACTGAGAAATCTACTTTTTTCCCCTTATTTTTTATTGTGTAGCAAGCTTTGGAGA
TMCI_ex_22	CACGACGTTGTAAAACGAC	TTGGCCATCTATTATCTCAATGCT	CACGACGTTGTAAAACGACTTGGCCATCTATTATCTCAATGCT	CAGGAAACAGCTATGACC	ATGCCACTCACCATCCAATG	CAGGAAACAGCTATGACCATGCCACTCACCATCCAATG	332	GRCh37	9	75445369	75445392	75445682	75445701	TTGGCCATCTATTATCTCAATGCTACTGCCAAGGGCCAGAAGGCAGCGAATCTGGATCTCAAAAAGAAGATGAAAATGGTATGATACAATTTATTTCATAGAAATATTATCTTTATTAATGTCAAGCAGTAGAAAACACTGAGAAATCTACTTTTTTCCCCTTATTTTTTATTGTGTAGCAAGCTTTGGAGAACAAAATGCGAAACAAGAAAATGGCAGCTGCACGAGCAGGTTGGAGATACGTTTATGTTTGTAATGTTTGTAATTTTTCTTTTTCTTTTTCTTTCTTTTTTTTTTTTTTTTGCTTTTTCTCCATTGGATGGTGAGTGGCAT
TMCI_ex_23-1	CACGACGTTGTAAAACGAC	TGCCTCCTGTTCATCTTCTCT	CACGACGTTGTAAAACGACTGCCTCCTGTTCATCTTCTCT	CAGGAAACAGCTATGACC	TGTTGCTCAGGTAGGACTGAT	CAGGAAACAGCTATGACCTGTTGCTCAGGTAGGACTGAT	266	GRCh37	9	75450799	75450819	75451045	75451065	TGCCTCCTGTTCATCTTCTCTCTCTCTCTCCTTGTTTTTTTTTTTTTTTTTTTTCTGTTTTGTGAACAGCTGCAGCTGCTGGTCGCCAGTAATAAGTATCCTGAGAGCCCAGAAAAGGTACACTTTGCCTTGCTGTTTAAAAGTAATGCAATATGTGAACGCCCAGAGAACAAGCACTGTGGAACTGCTATTTTCCTGTTCTACCCTTGATGGATTTTCAAGGTCATGCTGGCCAATTAAGGCATCATCAGTCCTACCTGAGCAACA
TMCI_ex_23-2	CACGACGTTGTAAAACGAC	GTCATGCTGGCCAATTAAGG	CACGACGTTGTAAAACGACGTCATGCTGGCCAATTAAGG	CAGGAAACAGCTATGACC	TGCAAATATTTCTGAACTTAGAGGAA	CAGGAAACAGCTATGACCTGCAAATATTTCTGAACTTAGAGGAA	313	GRCh37	9	75451021	75451040	75451309	75451334	GTCATGCTGGCCAATTAAGGCATCATCAGTCCTACCTGAGCAACAAGAATCTAAACTTTATTCCAAGTCAGAAACTGTTTCTGCAGAGCCACTCTCTCCCCTGCTCCATTTCGTGACTTTTTTTTTTTTTTTAACAAATTGAGTTTAGAAGTGAGTGTAATCCAGCAATACAGTTTACTGGTTTAGTTGGTGGGTTAATTAAAAAAAATTTGCTCATATGAACTTTCATTTTATATGTTTCTTTTGCCTGAGTTTCCTTAAACTGAGAGCAGAAATATTTCACCCTTTTTCCTCTAAGTTCAGAAATATTTGCA
TRIOBP_ex_1_UTR	CACGACGTTGTAAAACGAC	AGAGGTCAGAAGGAGCCAGA	CACGACGTTGTAAAACGACAGAGGTCAGAAGGAGCCAGA	CAGGAAACAGCTATGACC	ATCCAGGCATTCAGCCAGTT	CAGGAAACAGCTATGACCATCCAGGCATTCAGCCAGTT		GRCh37	22	38092749	38092768	38093176	38093195	AGAGGTCAGAAGGAGCCAGATCCGCCAGTGCCAGCCCTCTCCAGGGCTCCCTGGGGACCCCCAGCGGGCAAGGGCTGCAGGCGGCCCAGGCTAAACGTGCAGTGAGTCCCGCTCTCAGAGGTATCTGCGCCCCGCCTGCCTCCGCCCCGCCCCTTGTTCTGGTTTGTCCAGTCCCACAGAGTCCCACAGTCTTCATGTAAATGAGGCACCCAGAGAGAGCCTATGCGAGCGTGGCAGGGGCGTGGCCTTCCACCTCCCGAGCATCGCTCTGATTCATTGTTAAAATAAAGAGGCCATGACCCTGGCACTCCCACCCCGGCAGCCCCTGTGCGTGGAAACCCAGCCAAGGTTAGCACTGGGCCTCAGAAAAGAGGAGCTGGTAGGGGGAGGCCTACAGGA…
TRIOBP_ex_1	CACGACGTTGTAAAACGAC	GCATTCCCTTCTCCAGGTCT	CACGACGTTGTAAAACGACGCATTCCCTTCTCCAGGTCT	CAGGAAACAGCTATGACC	GCTGGGTCAGGAGAATCACT	CAGGAAACAGCTATGACCGCTGGGTCAGGAGAATCACT	267	GRCh37	22	38093579	38093598	38093827	38093846	GCATTCCCTTCTCCAGGTCTGATGATGGAGGAGCCTTGGCCCTGGCTGTCCCAGGGGAGGAGGTGAAATTCCTCAGCTCTCCACCAAGATTGGCCACAAAAGCCTGATCCCCTGGAACACAGCAGGTGAGGATGGATGTGGGCAGGTGACCTGGGGGCACCAAAAGCTGCAGGTGTTTTGGGATGTTGGGTTCCTCCCACCCCCCACCCTCCCCCTGGGGCTCTGTGTGAGTGGGGAGGCCATCTTTAAGTGATTCTCCTGACCCAGC
TRIOBP_ex_2	CACGACGTTGTAAAACGAC	TGGCCAGCCAGTCATCTG	CACGACGTTGTAAAACGACTGGCCAGCCAGTCATCTG	CAGGAAACAGCTATGACC	CAGCATCTGGGTTCAACTGC	CAGGAAACAGCTATGACCCAGCATCTGGGTTCAACTGC	320	GRCh37	22	38097267	38097284	38097568	38097587	TGGCCAGCCAGTCATCTGGTCTTTGCCTCCCCCTCATTTTTGCCAGGCCTCACATAGACGGTCAGCCATTGGATCATAGGAACTGCCCTGGCCTGACTCACCCAATATGGAGGAGGTGCCTGGGGATGCCCTGTGTGAACACTTTGAGGCCAACATACTTACCCAGAACCGCTGTCAAAACTGCTTCCACCCTGAGGAGGCCCATGGAGCAAGATACCAGGTGGGCCAGTTTTCCACGTGGTTGGGGTGGTTTGTGATGGGGGCATGGGTGAAGGACTGGGCCTGTGGTGTCCGCTAACTCGCAGTTGAACCCAGATGCTG
TRIOBP_ex_3-1	CACGACGTTGTAAAACGAC	GGTGCTTCTAGCCTGATGG	CACGACGTTGTAAAACGACGGTGCTTCTAGCCTGATGG	CAGGAAACAGCTATGACC	CTGGGACTCTACCCACCTC	CAGGAAACAGCTATGACCCTGGGACTCTACCCACCTC	307	GRCh37	22	38106282	38106300	38106571	38106589	GGTGCTTCTAGCCTGATGGGCAGCTCCTTGAGAAGTGCAGGATCCCCCGAGGAGATGCCTGGAGACTCCCACGCCACCGGGAGGGGCTGTGCAGGGGGAGGGGAGCCCCCACGTGGGCGCTGAGCTGTCTCCTCTCTCCAACCCTGGCCCAGGAGCTCAGGAGCCCTTCAGGTGCTGAGGTGCCCTACTGCGACCTGCCTCGATGTCCACCTGCCCCTGAGGACCCACTCAGCGCCTCAACCTCCGGCTGCCAGTCTGTGGTGGACCCAGGCCTCAGGCCAGGGCCCAAGAGGTGGGTAGAGTCCCAG
TRIOBP_ex_3-2	CACGACGTTGTAAAACGAC	TGTCTCCTCTCTCCAACCCT	CACGACGTTGTAAAACGACTGTCTCCTCTCTCCAACCCT	CAGGAAACAGCTATGACC	GACTGACCACGTGACCCAT	CAGGAAACAGCTATGACCGACTGACCACGTGACCCAT	293	GRCh37	22	38106407	38106426	38106682	38106700	TGTCTCCTCTCTCCAACCCTGGCCCAGGAGCTCAGGAGCCCTTCAGGTGCTGAGGTGCCCTACTGCGACCTGCCTCGATGTCCACCTGCCCCTGAGGACCCACTCAGCGCCTCAACCTCCGGCTGCCAGTCTGTGGTGGACCCAGGCCTCAGGCCAGGGCCCAAGAGGTGGGTAGAGTCCCAGGGCCCAGGAAGGGCTTCATGGGGTGGAATGCCCTCACCCTTCCCATTTGCACTCCTTCCCCAAGGCAGCACCTGTCTCTAATGGCTGCTGGCATGGGTCACGTGGTCAGTC
TRIOBP_ex_4-1	CACGACGTTGTAAAACGAC	CTCTCACCATTGGCTCCCTT	CACGACGTTGTAAAACGACCTCTCACCATTGGCTCCCTT	CAGGAAACAGCTATGACC	CAGAGGACGAGTTGCTGGT	CAGGAAACAGCTATGACCCAGAGGACGAGTTGCTGGT	333	GRCh37	22	38109083	38109102	38109398	38109416	CTCTCACCATTGGCTCCCTTTCCCACACCAGCGTGTGGGCCCCAGGCTCCCTGTGTGAGTGAGTGCATATGCCTGGGTGGGGTGGGGGATGCTCCTAACTCCCCATTACTTTTTGGGTCTGTCTCCTCTCCCAGGGGCCCATCCCCCTCAGCAGGGCTCCCAGAAGAGGGTCCCACAGCTGCCCCCAGGAGCAGGAGCCGGGAGCTTGAGGCAGTACCCTATCTGGAGGGCCTGACCACTTCCTTGTGTGGCAGCTGCAACGAGGACCCCGGCTCTGACCCCACCTCCAGCCCTGACTCCGCCACCCCTGATGATACCAGCAACTCGTCCTCTG
TRIOBP_ex_4-2	CACGACGTTGTAAAACGAC	GACCACTTCCTTGTGTGGCA	CACGACGTTGTAAAACGACGACCACTTCCTTGTGTGGCA	CAGGAAACAGCTATGACC	CGGCTGAAACTCCTTTCCCT	CAGGAAACAGCTATGACCCGGCTGAAACTCCTTTCCCT	347	GRCh37	22	38109316	38109335	38109644	38109663	GACCACTTCCTTGTGTGGCAGCTGCAACGAGGACCCCGGCTCTGACCCCACCTCCAGCCCTGACTCCGCCACCCCTGATGATACCAGCAACTCGTCCTCTGTGGTGAGCCAGGAGTGGGAGTTTGGGGGACAAGAGTGGCTCACACCTCCATCTGCAGCCCTGGGTCCCACCTAAACCTCCAGGCCAGGGCTGAGCCTCACACCAGGGAATCCGACGAGGTCCTCTGGACCATTAGCTGGCAGCTCGGGCCACCCCGGCGAACCCCTGGAGAGTGGGGATTTCTGCACAGGCTGGCCCAGGGCAGCTGGGGTCTGGCTGTGAAAAGACAGGGAAAGGAGTTTCAGCCG
TRIOBP_ex_5-1	CACGACGTTGTAAAACGAC	GAGAGTATATGTCCTGCAGCCTT	CACGACGTTGTAAAACGACGAGAGTATATGTCCTGCAGCCTT	CAGGAAACAGCTATGACC	TCACCATGGGAACCAACCTG	CAGGAAACAGCTATGACCTCACCATGGGAACCAACCTG	270	GRCh37	22	38111705	38111727	38111956	38111975	GAGAGTATATGTCCTGCAGCCTTTTTTCTCCCGCAAACATACTTTCTCCTCCCCTTCTCTGGCAGGACTGGGACACTGTTGAGAGGCAGGAGGAGGAGGCCCCCAGCTGGGACGAGCTCGCAGTGATGATCCCGAGGAGGCCTCGGGAGGGGCCGAGAGCTGACAGCTCCCAAAGGGCTCCGTCTCTCCTCACCAGGTCCCCTGTGGGAGGAGATGCTGCAGGCCAGAAAAAGGAGGGTGAGTCCTTCTGCCAGGTTGGTTCCCATGGTGA
TRIOBP_ex_5-2	CACGACGTTGTAAAACGAC	GGACTGGGACACTGTTGAGA	CACGACGTTGTAAAACGACGGACTGGGACACTGTTGAGA	CAGGAAACAGCTATGACC	CTCATTGTGGCTGCTCCATC	CAGGAAACAGCTATGACCCTCATTGTGGCTGCTCCATC	331	GRCh37	22	38111769	38111788	38112081	38112100	GGACTGGGACACTGTTGAGAGGCAGGAGGAGGAGGCCCCCAGCTGGGACGAGCTCGCAGTGATGATCCCGAGGAGGCCTCGGGAGGGGCCGAGAGCTGACAGCTCCCAAAGGGCTCCGTCTCTCCTCACCAGGTCCCCTGTGGGAGGAGATGCTGCAGGCCAGAAAAAGGAGGGTGAGTCCTTCTGCCAGGTTGGTTCCCATGGTGATGGCCTGGGGCCCCCCAGATAGCCATCTCACTGGCCATTTGGGACTCTGGGCACGGCTTACTTTGGTGGCCTGAGTGTTAATAATAGTAACAGTTTGCATGTCATGATGGAGCAGCCACAATGAG
TRIOBP_ex_6-1	CACGACGTTGTAAAACGAC	cttaccttgagcccctctctt	CACGACGTTGTAAAACGACcttaccttgagcccctctctt	CAGGAAACAGCTATGACC	GATGAGGCCCTGGAGGTTT	CAGGAAACAGCTATGACCGATGAGGCCCTGGAGGTTT	344	GRCh37	22	38119161	38119181	38119486	38119504	CTTACCTTGAGCCCCTCTCTTCTCTCTCCAGACACCGGCGGTGGGGGCCGGAGCGCAGGACAGCACTGGGCAAGGCTCCGGGGAGAAAGCGGGTTGTCCCTGGAGCGGCACCGGTCAACACTGACCCAGGCTTCCTCCATGACACCACACAGTGGACCTCGAAGCACCACGTCTCAGGCTTCTCCTGCCCAAAGGGACACTGCTCAGGCTGCCTCTACACGTGAAATCCCCAGAGCCTCCTCTCCCCATCGAATCACCCAAAGGGACACCTCCAGGGCCTCATCCACCCAACAGGAAATCTCCAGGGCCTCATCCACCCAACAGGAAACCTCCAGGGCCTCATC
TRIOBP_ex_6-5	CACGACGTTGTAAAACGAC	CAGAGCCTCCTCTCCCAAT	CACGACGTTGTAAAACGACCAGAGCCTCCTCTCCCAAT	CAGGAAACAGCTATGACC	CTTGTTGGGTGGTTCTGTTAG	CAGGAAACAGCTATGACCCTTGTTGGGTGGTTCTGTTAG	398	GRCh37	22	38120171	38120189	38120695	38120715	CAGAGCCTCCTCTCCCAATAGAGCTGCACGAGACAACCCCACAACATCCTGTGCCCAGCGGGACAATCCCAGAGCCTCCAGAACCTCCTCTCCCAATAGAGCCACACGAGACAACCCCAGAACATCCTGTGCCCAGCGGGACAATCCCAGAGCCTCCTCTCCCAATAGAGCTACACGAGACAACCCCACAACATCCTGTGCCCAGCGGGACAATCCCAGAGCCTCCAGAACCTCCTCTCCCAATAGAGCCACACGAGATAACCCCAGAACATCCTGTGCCCAGCGGGACAATCCCAGAGCCTCCTCTCCCAACAGAACCACCCAACAAGACAGCCCCAGAACATCCTGTGCCCGACGGGACGATCCCAGAGCCTCCTCTCCTAACAGAACCATCCAACA…
TRIOBP_ex_6-6	CACGACGTTGTAAAACGAC	CCTGTGCCCAACGG	CACGACGTTGTAAAACGACCCTGTGCCCAACGG	CAGGAAACAGCTATGACC	GTCCTGTTGGGTGGC	CAGGAAACAGCTATGACCGTCCTGTTGGGTGGC	344	GRCh37	22	38120659	38120672	38120988	38121002	CCTGTGCCCAACGGGACGATCCCAGAGCCTCCTCTCCTAACAGAACCACCCAACAAGAGAACCCCAGAACATCCTGTGCCCGACGGGACAATCCCAGAGCCTCCTCTCGCAACAGAACCATCCAGCGAGACAACCCCAGAACATCCTGTGCCCAGCGGGACAATCCCAGAGCCTCCTCTCCTAACAGAACCATCCAACAAGAGAACCTCAGAACATCCTGTACCCGACAGGACAATCCCAGGACCTCCTCTCCCAATAGAGCCACACGAGACAACCCCAGAACATCCTGTGCCCAGCGGGACAATCTCAGAGCCTCCTCTCCCATCAGAGCCACCCAACAGGAC
TRIOBP_ex_6-7	CACGACGTTGTAAAACGAC	GGACAATCTCAGAGCCT	CACGACGTTGTAAAACGACGGACAATCTCAGAGCCT	CAGGAAACAGCTATGACC	GCTTTGCTTGGAGCGA	CAGGAAACAGCTATGACCGCTTTGCTTGGAGCGA	397	GRCh37	22	38120957	38120973	38121338	38121353	GGACAATCTCAGAGCCTCCTCTCCCATCAGAGCCACCCAACAGGACAACCCCAGAACTTGTATTCAACAGAACATCCCCAGATCATCTTCTACCCAACAAGACAACCCTAAAACCTCTTGTACCAAACGAGATAACCTCAGACCCACTTGTACACAGCGGGACCGCACACAGTCCTTTTCCTTTCAACGAGACAACCCTGGAACCTCCTCATCTCAATGCTGCACCCAAAAGGAGAATCTGAGACCATCATCTCCCCACCGCTCCACTCAATGGAACAATCCCAGGAATTCATCTCCCCATCGTACTAACAAAGACATCCCCTGGGCCTCGTTTCCCCTCCGGCCAACTCAGAGTGATGGTCCCCGAACCTCTTCCCCATCTCGCTCCAAGCAAAGC
TRIOBP_ex_6-8	CACGACGTTGTAAAACGAC	CCCTCCGGCCAACT	CACGACGTTGTAAAACGACCCCTCCGGCCAACT	CAGGAAACAGCTATGACC	GGGTCGTGCTGCAAATAG	CAGGAAACAGCTATGACCGGGTCGTGCTGCAAATAG	382	GRCh37	22	38121292	38121305	38121656	38121673	CCCTCCGGCCAACTCAGAGTGATGGTCCCCGAACCTCTTCCCCATCTCGCTCCAAGCAAAGCGAGGTTCCCTGGGCATCCATCGCCCTCCGGCCAACCCAAGGTGACAGGCCTCAGACATCCTCTCCCAGCAGGCCAGCCCAGCATGACCCACCCCAGTCCTCCTTTGGCCCCACCCAGTACAACTTGCCATCCCGGGCCACCTCTTCCTCCCATAACCCAGGCCACCAGAGCACCTCCCGAACTTCCTCACCTGTGTACCCCGCTGCCTATGGGGCTCCCCTGACCTCTCCTGAGCCCTCCCAGCCTCCATGTGCTGTGTGCATTGGGCACCGGGATGCCCCTCGAGCCTCTTCGCCCCCTCGCTATTTGCAGCACGACCC
TRIOBP_ex_6-10	CACGACGTTGTAAAACGAC	CCCAGAGCCTTCCCTCTTATT	CACGACGTTGTAAAACGACCCCAGAGCCTTCCCTCTTATT	CAGGAAACAGCTATGACC	CAGAGCTGCCCGGTGAA	CAGGAAACAGCTATGACCCAGAGCTGCCCGGTGAA	362	GRCh37	22	38121950	38121970	38122295	38122311	CCCAGAGCCTTCCCTCTTATTCCAGGACCTCCCCAGGGCCAGCACAGAGAGCCTTGTCCCTTCCATGGACTCTCTGCACGAGTGCCCCCACATCCCCACCCCTGTGTGCATTGGGCACCGGGATGCACCCTCCTTCTCATCCCCACCACGCCAGGCTCCTGAGCCATCCCTCTTCTTCCAGGATCCCCCTGGAACTAGTATGGAGAGCCTGGCCCCCTCCACTGACTCTCTGCATGGCTCCCCAGTGCTGATCCCCCAAGTGTGCATCGGGCACCGGGATGCACCCCGAGCCTCCTCCCCACCCCGCCACCCACCCAGTGACCTAGCGTTCCTGGCACCCTCACCTTCACCGGGCAGCTCTG
TRIOBP_ex_6-11	CACGACGTTGTAAAACGAC	ACCCAGTGACCTAGCGTT	CACGACGTTGTAAAACGACACCCAGTGACCTAGCGTT	CAGGAAACAGCTATGACC	agccggtaaatggcaagc	CAGGAAACAGCTATGACCagccggtaaatggcaagc	369	GRCh37	22	38122262	38122279	38122613	38122630	ACCCAGTGACCTAGCGTTCCTGGCACCCTCACCTTCACCGGGCAGCTCTGGGGGCTCCCGGGGCTCAGCGCCTCCCGGGGAGACCAGGCACAACTTGGAGCGGGAGGAGTACACTGTGCTGGCCGACCTGCCCCCACCCAGGAGGCTGGCCCAGAGACAGCCAGGGCCCCAGGCGCAGTGCAGCAGCGGGGGCCGCACCCACAGCCCTGGCCGTGCAGAGGTGGAGCGCCTCTTCGGGCAAGAGCGCAGGTGAGCCCGGGGGTGGGGTCAGCCAGGTGGGCTGGGGAGGAGGCTCGGCAGCAGGACAGGTGAAGGGTTAGGGTGCCAAAAGAAAGTGTTCAAATCCCCCTGGCTTGCCATTTACCGGCT
TRIOBP_ex_7	CACGACGTTGTAAAACGAC	ACCCAACCGCCTCTACTCC	CACGACGTTGTAAAACGACACCCAACCGCCTCTACTCC	CAGGAAACAGCTATGACC	GGCTTCTAGCGGGAGGGAA	CAGGAAACAGCTATGACCGGCTTCTAGCGGGAGGGAA	445	GRCh37	22	38129047	38129065	38129474	38129492	ACCCAACCGCCTCTACTCCCCACTTTTCTCGTCATGTTCGCAAGAGCCTCATGAGGCAGAATAGAGCAGTGTTAACCATCCCCATTTTTCAGAAGGGGAAACTAAGGCCCTGAGAGTCATCCTCACTTAGGGCCCTTCAACGAGCTTGCAGTGGGTCCCTGGCTGTCCCACATCTCCTCCTGTTGGAGGTGGGAGCAGAGGGGCTGGGGTGCTGGGAGTGGGACAGTCCCTCAGAGGAGTGGCTGCATTTGCTCATAGGAAGTCCGAGGCAGCGGGGGCCTTCCAGGCCCAGGACGAGGGACGGTCACAGCAGCCCAGCCAAGGCCAGAGCCAACTTCTCCGAAGACAGTCCAGCCCTGCCCCCAGCAGGCAGGTGAGCACTGCCAGCTGTCTGGGGCC…
TRIOBP_ex_8-1	CACGACGTTGTAAAACGAC	TGAGAAGCCAAGAACGGG	CACGACGTTGTAAAACGACTGAGAAGCCAAGAACGGG	CAGGAAACAGCTATGACC	ATCTCCCTCAGGTCTCTTCT	CAGGAAACAGCTATGACCATCTCCCTCAGGTCTCTTCT	334	GRCh37	22	38130167	38130184	38130482	38130501	TGAGAAGCCAAGAACGGGGGCAGGTCTTTGCAGATCTTTTTCTGGAACTGAGGAAAGCGGGTGAAAGGGAGGAGCTGACCCCGGAGGGGTGGGGCAGAGACCCTGTGTACTTTTTGGCCTGCTTTGATTCAGGCTGCTGTGTGGACACAGCCTTGACTCTCTGGGGGCCTAAGAAAGGCAGAGCTGGCAGCCAGGTCCCCAGAGAGAGAGCCTCACCTACCCCCTCACCTCATCCCCAGGTGACCATGCTCCCTGCCAAACAGGCAGAACTGACCCGGCGGAGCCAAGCAGAGCCCCCTCATCCTTGGAGTCCTGAGAAGAGACCTGAGGGAGAT
TRIOBP_ex_8-2	CACGACGTTGTAAAACGAC	CCCTCATCCTTGGAGTCCT	CACGACGTTGTAAAACGACCCCTCATCCTTGGAGTCCT	CAGGAAACAGCTATGACC	AGCTCTCCTTGTACTCCCTG	CAGGAAACAGCTATGACCAGCTCTCCTTGTACTCCCTG	343	GRCh37	22	38130462	38130480	38130786	38130805	CCCTCATCCTTGGAGTCCTGAGAAGAGACCTGAGGGAGATCGGCAGCTCCAGGGGTCCCCGCTGCCCCCCAGGACATCAGCCAGGACCCCTGAGAGGGAGCTGCGGACACAGAGACCTCTGGAGAGTGGCCAAGCAGGCCCAAGACAGCCTCTGGGGGTGTGGCAGAGTCAGGAGGAACCGCCAGGGTCCCAGGGCCCTCATAGACACCTAGAAAGGAGCTGGAGCAGCCAGGAGGGAGGCCTGGGCCCTGGGGGCTGGTGGGGATGTGGAGAGCCCAGCCTGGGGGCAGCCAAAGCCCCGGAGGGAGCATGGGGGGGCACTTCCAGGGAGTACAAGGAGAGCT
TRIOBP_ex_8-3	CACGACGTTGTAAAACGAC	GTCCTGAGAAGAGACCTGAGGG	CACGACGTTGTAAAACGACGTCCTGAGAAGAGACCTGAGGG	CAGGAAACAGCTATGACC	AGGCCTCTGGCTGCCC	CAGGAAACAGCTATGACCAGGCCTCTGGCTGCCC	347	GRCh37	22	38130476	38130497	38130808	38130823	GTCCTGAGAAGAGACCTGAGGGAGATCGGCAGCTCCAGGGGTCCCCGCTGCCCCCCAGGACATCAGCCAGGACCCCTGAGAGGGAGCTGCGGACACAGAGACCTCTGGAGAGTGGCCAAGCAGGCCCAAGACAGCCTCTGGGGGTGTGGCAGAGTCAGGAGGAACCGCCAGGGTCCCAGGGCCCTCATAGACACCTAGAAAGGAGCTGGAGCAGCCAGGAGGGAGGCCTGGGCCCTGGGGGCTGGTGGGGATGTGGAGAGCCCAGCCTGGGGGCAGCCAAAGCCCCGGAGGGAGCATGGGGGGGCACTTCCAGGGAGTACAAGGAGAGCTGGGGGCAGCCAGAGGCCT
TRIOBP_ex_8-4	CACGACGTTGTAAAACGAC	GCTGGAGCAGCCAGGAG	CACGACGTTGTAAAACGACGCTGGAGCAGCCAGGAG	CAGGAAACAGCTATGACC	CTCCAGTCAAGCTCGGGTC	CAGGAAACAGCTATGACCCTCCAGTCAAGCTCGGGTC	342	GRCh37	22	38130680	38130696	38131004	38131022	GCTGGAGCAGCCAGGAGGGAGGCCTGGGCCCTGGGGGCTGGTGGGGATGTGGAGAGCCCAGCCTGGGGGCAGCCAAAGCCCCGGAGGGAGCATGGGGGGGCACTTCCAGGGAGTACAAGGAGAGCTGGGGGCAGCCAGAGGCCTGGGAGGAGAAGCCCACTCATGAGCTCCCCAGAGAACTAGGAAAGAGAAGCCCACTCACGAGCCCCCCTGAGAACTGGGGAGGCCCCGCAGAGTCCTCACAATCCTGGCACTCTGGGACACCCACTGCTGTGGGCTGGGGGGCAGAGGGAGCGTGTCCATACCCGCGTGGCTCTGAGAGGCGACCCGAGCTTGACTGGAG
TRIOBP_ex_8-5	CACGACGTTGTAAAACGAC	ATCCTGGCACTCTGGGAC	CACGACGTTGTAAAACGACATCCTGGCACTCTGGGAC	CAGGAAACAGCTATGACC	GCTGTGTCCATTGACTGGG	CAGGAAACAGCTATGACCGCTGTGTCCATTGACTGGG	348	GRCh37	22	38130924	38130941	38131254	38131272	ATCCTGGCACTCTGGGACACCCACTGCTGTGGGCTGGGGGGCAGAGGGAGCGTGTCCATACCCGCGTGGCTCTGAGAGGCGACCCGAGCTTGACTGGAGGGATCTGCTTGGCCTTCTCCGGGCACCAGGAGAGGGGGTCTGGGCCCGTGTCCCCAGCCTGGACTGGGAGGGCCTCTTGGAGCTCCTGCAGGCCAGGCTGCCCCGCAAGGACCCAGCTGGACACAGGGATGACCTGGCCAGGGCTTTAGGGCCAGAGCTGGGTCCCCCAGGCACAAACGATGTCCCTGAGCAGGAGTCACACAGCCAGCCAGAAGGCTGGGCCGAGGCCACCCCAGTCAATGGACACAGC
TRIOBP_ex_8-6	CACGACGTTGTAAAACGAC	GGGATCTGCTTGGCCTTCT	CACGACGTTGTAAAACGACGGGATCTGCTTGGCCTTCT	CAGGAAACAGCTATGACC	TCGCTGGTCCTCTTGTCAC	CAGGAAACAGCTATGACCTCGCTGGTCCTCTTGTCAC	344	GRCh37	22	38131022	38131040	38131348	38131366	GGGATCTGCTTGGCCTTCTCCGGGCACCAGGAGAGGGGGTCTGGGCCCGTGTCCCCAGCCTGGACTGGGAGGGCCTCTTGGAGCTCCTGCAGGCCAGGCTGCCCCGCAAGGACCCAGCTGGACACAGGGATGACCTGGCCAGGGCTTTAGGGCCAGAGCTGGGTCCCCCAGGCACAAACGATGTCCCTGAGCAGGAGTCACACAGCCAGCCAGAAGGCTGGGCCGAGGCCACCCCAGTCAATGGACACAGCCCCGCACTGCAGTCCCAGAGCCCGGTCCAGCTGCCCAGCCCTGCCTGCACCTCCACCCAGTGGCCAAAGATCAAAGTGACAAGAGGACCAGCGA
TRIOBP_ex_8-7	CACGACGTTGTAAAACGAC	CCAGTCAATGGACACAGCCC	CACGACGTTGTAAAACGACCCAGTCAATGGACACAGCCC	CAGGAAACAGCTATGACC	GATGGGTTGTGGTCAGCAGG	CAGGAAACAGCTATGACCGATGGGTTGTGGTCAGCAGG	343	GRCh37	22	38131255	38131274	38131579	38131598	CCAGTCAATGGACACAGCCCCGCACTGCAGTCCCAGAGCCCGGTCCAGCTGCCCAGCCCTGCCTGCACCTCCACCCAGTGGCCAAAGATCAAAGTGACAAGAGGACCAGCGACCGCAACTCTGGCAGGCCTGGAGCAGACGGGCCCCCTGGGGAGCAGGAGCACTGCGAAGGGCCCCAGCTTGCCAGAGCTGCAGGTAAGGAGGTTTCCACCCTCCCAAGGGTAGCCAGAAAGTCAGCCCCACTCAGCCAAGTCTCCTTGGAAAAGCCTCCCCTTGGAGTAGCCTAAGCTCCTGCATCCCCCTCCAGGCTCAGACCTCAGCCTCCCTGCTGACCACAACCCATC
TRIOBP_ex_9	CACGACGTTGTAAAACGAC	GGACGTTAGATGGGTGTTGC	CACGACGTTGTAAAACGACGGACGTTAGATGGGTGTTGC	CAGGAAACAGCTATGACC	TGCCAACTTTGGTCTGGTTG	CAGGAAACAGCTATGACCTGCCAACTTTGGTCTGGTTG	303	GRCh37	22	38134535	38134554	38134819	38134838	GGACGTTAGATGGGTGTTGCATGGACAGATGATAGAATGGATGGATGAGGTGGACAGATGCATGCATCCTGGAGAATAAGTTGGGCTAAGCTGTGTTCTTTTTTTAATCTCCAGTTCCAACCAGAGGAGCCTGAGGAGTCAGAACCAAGCAGAGGCCAAGACCCCCTGACTGACCAGAAGCAGGCAGACTCGGTAGCTGGGTCATGGGTGTGGGTACATACGGTGGGGAAGGGAGGGGGAAGCAGGTTGGAGATGGGCTTCATTCCTCAGAAGAGCCCTAGAATCAACCAGACCAAAGTTGGCA
TRIOBP_ex_10	CACGACGTTGTAAAACGAC	CAAGTTAACCAGCTCGTCTCG	CACGACGTTGTAAAACGACCAAGTTAACCAGCTCGTCTCG	CAGGAAACAGCTATGACC	CGTCTCTATCCACCCTCACC	CAGGAAACAGCTATGACCCGTCTCTATCCACCCTCACC	347	GRCh37	22	38136740	38136760	38137068	38137087	CAAGTTAACCAGCTCGTCTCGGCAGTTCTGGGAGGAGAGAAAGATGGGAACCCTGGGGCTCCATGGTGGGGGGCACCACAGAATGGGCAGGGGAGGCTGTAGCCAGGGGTGCCCCCATCCTGCCAAAGGGACCTGGGGCCAACACTGGACCCTGTTTGACAGGCAGACAAGAGGCCAGCAGAGGGCAAGGCTGGGAGCCCGCTCAAGGGCCGACTGGTGACCTCATGGCGGATGCCCGGGGACCGGCCCACGCTGTTCAATCCGTTCCTGCTGTCTCTGGGGGTCCTCAGGTGGCGAAGGGTAGGCTGGCTCCAGTGGGGACTGGAGGGGTGAGGGTGGATAGAGACG
TRIOBP_ex_11-1	CACGACGTTGTAAAACGAC	ggtcctcccaggaagtttg	CACGACGTTGTAAAACGACggtcctcccaggaagtttg	CAGGAAACAGCTATGACC	tctgcctcgggtcgt	CAGGAAACAGCTATGACCtctgcctcgggtcgt	286	GRCh37	22	38142204	38142222	38142475	38142489	GGTCCTCCCAGGAAGTTTGAAAAAAAAAAAAAAAAAGTTTTATGGGCGGATGGAAGGGGCCGGGGCAGCGTCGGGGAAAGGAAGGGCCGGAGGCGCGGCGGCGGGCGGCCGAGAGGGGCGGCGGCGGCGGCGGCGGCGGGGTTCCCGCGCCGCGGAGCCCGGCCCGAGAGCCGCGTCCACGTTCCTGCCTCCTGCTCCCGCCGCCCTGGGGCGCCGCCATGACGGTGAGTGCCCCAGTCAGCCGCCCGCGCCCGAGGCCGGGAGAAGGGCGACGACCCGAGGCAGA
TRIOBP_ex_12-1	CACGACGTTGTAAAACGAC	CTCTGAGTGCCACTATCAGGA	CACGACGTTGTAAAACGACCTCTGAGTGCCACTATCAGGA	CAGGAAACAGCTATGACC	GCACAAGCCAGCTTCCTC	CAGGAAACAGCTATGACCGCACAAGCCAGCTTCCTC	316	GRCh37	22	38147560	38147580	38147859	38147876	CTCTGAGTGCCACTATCAGGAAAGGGGCCAGGGCTGCCTCAGTGGCTGGGAGGCCTGCTTGGACTTGGGGGTTACCTAGGGCCTTAGCCCTCTTGGCTGGCTTCCCAGGAGCTCGGTCCCACAGGACTTGGGGACAGGGTGGGTGCAGCACGCTCCCCTCACCAGCCCCCATTGGCTTCCTGCTGGACCCAACTCACCTCCCTCCTCATCTCCCCACAGCCCGATCTGCTCAACTTCAAGAAGGGATGGATGTCGATCTTGGACGAGCCTGGAGAGGTAAGAGGACTGAGGCCGGAGGGGAGGAAGCTGGCTTGTGC
TRIOBP_ex_12-2	CACGACGTTGTAAAACGAC	GATCTTGGACGAGCCTGGAG	CACGACGTTGTAAAACGACGATCTTGGACGAGCCTGGAG	CAGGAAACAGCTATGACC	GGGCCAGACAGCTTCTACG	CAGGAAACAGCTATGACCGGGCCAGACAGCTTCTACG	346	GRCh37	22	38147814	38147833	38148142	38148160	GATCTTGGACGAGCCTGGAGAGGTAAGAGGACTGAGGCCGGAGGGGAGGAAGCTGGCTTGTGCTGCTGCTGGGCCCCTGGGCAGCCCAGGAGTGGGGGTGGGGCTGGGGCTGGTGTGAGAACCCTGGGGGTGGGGCTGGGAGGGGTGGAGGCTGCCCATTAGGCTTCTGCCTCCTGGAGCAGTCTGCAGTGTGTAAAAGGGATCACAGCAAGGGGCCGTCTAGCCCCTCACACCCAGTGCCCCATCCCTTGATCTCATCAAGAGTCTCTTGGCCCTGCCACCTCAGTAGGAGCCTGGGTGGGAGTCAAGGGTCTTGGGTGGAAGGGCTCGTAGAAGCTGTCTGGCCC
TRIOBP_ex_13	CACGACGTTGTAAAACGAC	CCTGTACAATCACACACACTGG	CACGACGTTGTAAAACGACCCTGTACAATCACACACACTGG	CAGGAAACAGCTATGACC	CGATCTCACCATCCAGCTCA	CAGGAAACAGCTATGACCCGATCTCACCATCCAGCTCA	295	GRCh37	22	38150837	38150858	38151113	38151132	CCTGTACAATCACACACACTGGCTCTTTCATTCCATCCTCCTTGCAGCCTCCCTCCCCCTCGCTCACCACCACCTCTACTTCGCAGTGGAAGAAACATTGGTTTGTGCTGACAGATTCAAGTCTCAAATATTACAGAGACTCCACTGCTGAGGAGGTGAGGCCATGGGTGTACTGATGAACCCCCGGAAGGGCCTGGGGTGGCCTGGCTGGGTTCACTGGGGTGGGTCACACCAGGGCCCACACGGACCATAGTGGGCCCTCTTGCTCCAGGCAGATGAGCTGGATGGTGAGATCG
TRIOBP_ex_14	CACGACGTTGTAAAACGAC	CACTGCTGAGGAGGTGAGG	CACGACGTTGTAAAACGACCACTGCTGAGGAGGTGAGG	CAGGAAACAGCTATGACC	GGCCTCTGGGTAAATGAGTGA	CAGGAAACAGCTATGACCGGCCTCTGGGTAAATGAGTGA	343	GRCh37	22	38150979	38150997	38151302	38151322	CACTGCTGAGGAGGTGAGGCCATGGGTGTACTGATGAACCCCCGGAAGGGCCTGGGGTGGCCTGGCTGGGTTCACTGGGGTGGGTCACACCAGGGCCCACACGGACCATAGTGGGCCCTCTTGCTCCAGGCAGATGAGCTGGATGGTGAGATCGACCTGCGTTCCTGCACGGATGTCACTGAGTACGCGGTGCAGCGCAACTATGGCTTCCAGATCCACGTGAGGCTGTGTGCAGCTTGGGGGCTGGTGGTGGGCAGCATGGCTGGAGGTCCCTGGGGGAGGTTTTGGTGTTGAACATGGCTCACCATGGAGACTGGATCCCTTCACTCATTTACCCAGAGGCC
TRIOBP_ex_15	CACGACGTTGTAAAACGAC	CCCAGACTCAAGACCTTAGATG	CACGACGTTGTAAAACGACCCCAGACTCAAGACCTTAGATG	CAGGAAACAGCTATGACC	GTGAGTACCTAGAAACCCACTC	CAGGAAACAGCTATGACCGTGAGTACCTAGAAACCCACTC	305	GRCh37	22	38151437	38151458	38151721	38151742	CCCAGACTCAAGACCTTAGATGCATCCTGGGAAGGAAGGGCCACCCTCCCTGGGGTCCATAGTGGGGAGGGAGTCATGCGGCTGGCCATGTGGCAACCTACCCATGCGGTGGCCTTGCAGACCAAGGATGCTGTCTATACCTTGTCGGCCATGACCTCAGGCATCCGGCGGAACTGGATCGAGGCTCTGAGAAAGACCGTACGTCCAACTTCAGCCCCAGATGTCACCAAGTACGTACTAAGCTGGACTGGGGCCTTGAGGGAGGCACTTACCCTTGCGTCCCCGAGTGGGTTTCTAGGTACTCAC
TRIOBP_ex_16-1	CACGACGTTGTAAAACGAC	GTGGAGCTGGGATGTTCCTG	CACGACGTTGTAAAACGACGTGGAGCTGGGATGTTCCTG	CAGGAAACAGCTATGACC	GGTCAGCGGCGAGAGC	CAGGAAACAGCTATGACCGGTCAGCGGCGAGAGC	348	GRCh37	22	38153440	38153459	38153773	38153788	GTGGAGCTGGGATGTTCCTGGGGTCTGTTAACCAGGAAGCTCAGGTCGGGCTGCTTCCTTCCCTGGGGTCTGTCTCCAGCCCCTGGCACAGGGCCTGGCACACAGGTGTCGCTCCAAAAGTGCTCATTGTGGGACTGCAGGGGTGAGGACCCACCTGACGTGGCTCTGCTGGTGCCCTAGGCTCTCGGACTCTAACAAGGAGAACGCGCTGCACAGCTACAGCACCCAGAAGGGCCCCCTGAAGGCAGGGGAGCAGCGGGCGGGCTCTGAGGTCATCAGCCGGGGTGGCCCTCGGAAGGCGGACGGGCAGCGTCAGGCCTTGGACTACGTGGAGCTCTCGCCGCTGACC
TRIOBP_ex_16-2	CACGACGTTGTAAAACGAC	GCGGGCTCTGAGGTCAT	CACGACGTTGTAAAACGACGCGGGCTCTGAGGTCAT	CAGGAAACAGCTATGACC	TCCTGCCACTTCTTCTCGAT	CAGGAAACAGCTATGACCTCCTGCCACTTCTTCTCGAT	328	GRCh37	22	38153699	38153715	38154008	38154027	GCGGGCTCTGAGGTCATCAGCCGGGGTGGCCCTCGGAAGGCGGACGGGCAGCGTCAGGCCTTGGACTACGTGGAGCTCTCGCCGCTGACCCAGGCTTCCCCGCAGCGGGCCCGCACCCCAGCCCGCACTCCTGACCGCCTGGCCAAGCAGGAGGAGCTGGAGCGGGACCTGGCCCAGCGCTCCGAGGAGCGGCGCAAGTGGTTTGAGGCCACAGACAGCAGGACCCCAGAGGTGCCTGCTGGTGAGGGGCCGCGCCGGGGCCTGGGTGCCCCCCTGACTGAGGACCAGCAAAACCGGCTTAGTGAGGAGATCGAGAAGAAGTGGCAGGA
TRIOBP_ex_16-3	CACGACGTTGTAAAACGAC	GCTGACCCAGGCTTCCC	CACGACGTTGTAAAACGACGCTGACCCAGGCTTCCC	CAGGAAACAGCTATGACC	TTTGGTTGAGCAGGGCAGT	CAGGAAACAGCTATGACCTTTGGTTGAGCAGGGCAGT	307	GRCh37	22	38153782	38153798	38154071	38154089	GCTGACCCAGGCTTCCCCGCAGCGGGCCCGCACCCCAGCCCGCACTCCTGACCGCCTGGCCAAGCAGGAGGAGCTGGAGCGGGACCTGGCCCAGCGCTCCGAGGAGCGGCGCAAGTGGTTTGAGGCCACAGACAGCAGGACCCCAGAGGTGCCTGCTGGTGAGGGGCCGCGCCGGGGCCTGGGTGCCCCCCTGACTGAGGACCAGCAAAACCGGCTTAGTGAGGAGATCGAGAAGAAGTGGCAGGAGCTGGAGAAGCTGCCCCTGCGGGAGAATAAGCGGGTGCCCCTCACTGCCCTGCTCAACCAAA
TRIOBP_ex_16-4	CACGACGTTGTAAAACGAC	AAACCGGCTTAGTGAGGAGAT	CACGACGTTGTAAAACGACAAACCGGCTTAGTGAGGAGAT	CAGGAAACAGCTATGACC	TCACTGTAGGAGTGCAAGACA	CAGGAAACAGCTATGACCTCACTGTAGGAGTGCAAGACA	254	GRCh37	22	38153989	38154009	38154223	38154243	AAACCGGCTTAGTGAGGAGATCGAGAAGAAGTGGCAGGAGCTGGAGAAGCTGCCCCTGCGGGAGAATAAGCGGGTGCCCCTCACTGCCCTGCTCAACCAAAGCCGCGGAGAGCGCCGAGGGCCCCCAAGTGACGGCCACGAGGCACTGGAGAAGGAGGTAGGCACCACGGCTGGCTCTCTAGGAGGCCCCTTGCCCCAGCGCCCCTCCAGTCCCTGCATTCATGCCCTGGCATTTGTCTTGCACTCCTACAGTGA
TRIOBP_ex_17	CACGACGTTGTAAAACGAC	CTTCTCAAACCCTGAGGCATTC	CACGACGTTGTAAAACGACCTTCTCAAACCCTGAGGCATTC	CAGGAAACAGCTATGACC	CACAGGAAGGGCTCCCAAA	CAGGAAACAGCTATGACCCACAGGAAGGGCTCCCAAA	349	GRCh37	22	38155016	38155037	38155347	38155365	CTTCTCAAACCCTGAGGCATTCCTAAGCCTTCCAGGGACGCTGGGCTTGTATCCGTGTGGAGCTGGAAGCCTGCGGGCTCCTCACTGCCTTCCACCAGCCCTGCCCCAGCTTCCAGGTCCCACTGACCACCCTTCTCCCTCGTAGGTTCAGGCTCTTCGGGCCCAGCTGGAGGCGTGGCGTCTCCAAGGGGAGGCTCCTCAGAGTGCACTGAGATCCCAGGAGGATGGCCACATCCCCCCGGGCTACATCTCACAGGTAAGGCCGGGGGGCTGTTTTTCAGGGGGAGGGGGCAGATTTCTGCTTGCCGTGTTATCAGGAAACAGCTGAGATTTTGGGAGCCCTTCCTGTG
TRIOBP_ex_18-1	CACGACGTTGTAAAACGAC	CTGTGTGTGCTGGAACCTGT	CACGACGTTGTAAAACGACCTGTGTGTGCTGGAACCTGT	CAGGAAACAGCTATGACC	GTCCTGCAGACCTCCTTGTG	CAGGAAACAGCTATGACCGTCCTGCAGACCTCCTTGTG	348	GRCh37	22	38155361	38155380	38155690	38155709	CTGTGTGTGCTGGAACCTGTGTGGGGCATTTGACATGCGTCATCTCATTTACTCTCCCCACAGCTGGTGGGCGTGATCACTGTGCCCGTTTTACAGACAAGGCCACTGAGCTCTGAGAGGTTATGTGACTTGCCCAAGGTCACCCCGCCTGCAGGTCTCAAAGGTGGGATTTGAGCGAGGGTCCGGCTGACTGCAGAGCCTGTGTGTGAGTCCCCGTGTGACACTCTGCACTTGGACCCTTGCCCCGGGGAAGTGGGGGGCTAGTGGCCCCGAGAGTCACTCCCTGAACACAGGGAAATCCTGCCGAGGCCCACTGGGCCAAGGCCCCACACAAGGAGGTCTGCAGGAC
TRIOBP_ex_18-2	CACGACGTTGTAAAACGAC	CGTGTGACACTCTGCACTTG	CACGACGTTGTAAAACGACCGTGTGACACTCTGCACTTG	CAGGAAACAGCTATGACC	AACCAGAAGTATTCCCAGACACA	CAGGAAACAGCTATGACCAACCAGAAGTATTCCCAGACACA	251	GRCh37	22	38155575	38155594	38155804	38155826	CGTGTGACACTCTGCACTTGGACCCTTGCCCCGGGGAAGTGGGGGGCTAGTGGCCCCGAGAGTCACTCCCTGAACACAGGGAAATCCTGCCGAGGCCCACTGGGCCAAGGCCCCACACAAGGAGGTCTGCAGGACAGGGGAGCCTCCAGTAGCCCTCAGAGAATGCACCGTCCGCCTAGGACAGCGGTTCTCAACGGGGTCCATTTTGTCCCCCTTGGGGACATTTGGCTGTGTCTGGGAATACTTCTGGTT
TRIOBP_ex_18-3	CACGACGTTGTAAAACGAC	CCCTCAGAGAATGCACCGT	CACGACGTTGTAAAACGACCCCTCAGAGAATGCACCGT	CAGGAAACAGCTATGACC	TCAGTTGTGGATACAAGAGTATGGA	CAGGAAACAGCTATGACCTCAGTTGTGGATACAAGAGTATGGA	306	GRCh37	22	38155727	38155745	38156009	38156033	CCCTCAGAGAATGCACCGTCCGCCTAGGACAGCGGTTCTCAACGGGGTCCATTTTGTCCCCCTTGGGGACATTTGGCTGTGTCTGGGAATACTTCTGGTTGTCACAACTAGGACAAACTAACTCTCTAGAAAAAACGTGTGTGTGTACACATATATAAGTTTATTATAAATTTTACCAATAAAAACAATGCTTAGTACACAATTTACAAATAAAAATATATAATTTTATTGTGAATTCCGTACAGCAAATGGATTTTTCTCAGAATGCTTTCAGTGATTTTTTCCATACTCTTGTATCCACAACTGA
TRIOBP_ex_19	CACGACGTTGTAAAACGAC	GACCCAGGAGGAGGTGGT	CACGACGTTGTAAAACGACGACCCAGGAGGAGGTGGT	CAGGAAACAGCTATGACC	CACCTGCTGACCCTTTACCC	CAGGAAACAGCTATGACCCACCTGCTGACCCTTTACCC	399	GRCh37	22	38161564	38161581	38161944	38161963	GACCCAGGAGGAGGTGGTGTACCTGCCCCTGAGCCTTCTCCTCTGGAGGCTGGGGAAGGGCCGCTGTCCAGAGGAACGGGGCAGCCTGTGACACCCTGGCGTCCGGCCCACAGGAGGCATGTGAGCGCAGCCTGGCAGAGATGGAGTCCTCGCACCAGCAGGTGATGGAGGAGCTGCAGCGGCACCACGAGCGGGAGCTGCAGCGCCTGCAGCAGGAGAAGGAGTGGCTCCTGGCTGAGGAGACGGCAGCCACGGCCTCAGGTATGGACCCTGGGGGGGGCACAGTGGGCTGGGCTCTGAGCCTCTGTGCTGAGGTTCCTCCTAGCCAAACTGGGGAGGATTTTATCAAATAAGATGTAGGGGTCTCAGTGCCACATTTGGGGTAAAGGGTCAGCAGGTG
TRIOBP_ex_20	CACGACGTTGTAAAACGAC	TGCTCTTTGCATAGCACTCC	CACGACGTTGTAAAACGACTGCTCTTTGCATAGCACTCC	CAGGAAACAGCTATGACC	CAGCAAAGTTCCTCAACCCA	CAGGAAACAGCTATGACCCAGCAAAGTTCCTCAACCCA	327	GRCh37	22	38163917	38163936	38164225	38164244	TGCTCTTTGCATAGCACTCCTTGGTCCAAGTCCATAGTACTTGCATAGTACTATGTGGAGTCCACATAGTACTCCACCAGTACATGTGGCGTCTCAGAGCTGGTGGCACTTGGTGCTGCTGACCCCCCTCCAGTCTCTCTTGTGCCTCTCTGCCCTGCTTCCAGCCATTGAAGCCATGAAGAAGGCCTACCAGGAAGAGCTGAGCCGAGAGCTGAGCAAAACACGGAGTCTCCAGCAGGGCCCGGATGGCCTCCGGAAGCAGCACCAGTAAGATGATGCCGGGGCCCAACTGCCCACCCTGATGGTTATGGGTTGAGGAACTTTGCTG
TRIOBP_ex_21	CACGACGTTGTAAAACGAC	AAGGCAAACCTAGAGAGGGAAC	CACGACGTTGTAAAACGACAAGGCAAACCTAGAGAGGGAAC	CAGGAAACAGCTATGACC	GAGAGGCACGGTGGTCAG	CAGGAAACAGCTATGACCGAGAGGCACGGTGGTCAG	348	GRCh37	22	38164916	38164937	38165247	38165264	AAGGCAAACCTAGAGAGGGAACCCCAGAGTCCTGGGATGCTTTAAGTCTACCTGACTGGACTCCAGGCTTGGCAGGAGCAAGACAACCTATGCTCTCCTCTGCTCCTCCTCTGGGGCAGGTCAGATGTGGAGGCACTGAAGCGAGAGCTGCAGGTGCTATCGGAGCAGTACTCGCAGAAGTGCCTGGAGATTGGGGCACTCATGCGGCAGGCTGAGGAGCGCGAGCACACGCTGCGCCGCTGCCAGCAGGAGGGCCAGGAGCTGCTGCGCCACAACCAGGTGGGCCTGGCCCCAGGTTGGGGGGACACGGGTGGGTCCCGGCACCCCTCCCCTGACCACCGTGCCTCTC
TRIOBP_ex_22-1	CACGACGTTGTAAAACGAC	CTGAGGAGCGCGAGCA	CACGACGTTGTAAAACGACCTGAGGAGCGCGAGCA	CAGGAAACAGCTATGACC	GAGGACACTCACCTCTAGCTC	CAGGAAACAGCTATGACCGAGGACACTCACCTCTAGCTC	267	GRCh37	22	38165127	38165142	38165374	38165394	CTGAGGAGCGCGAGCACACGCTGCGCCGCTGCCAGCAGGAGGGCCAGGAGCTGCTGCGCCACAACCAGGTGGGCCTGGCCCCAGGTTGGGGGGACACGGGTGGGTCCCGGCACCCCTCCCCTGACCACCGTGCCTCTCCCAGGAGCTGCATGGCCGCCTGTCAGAGGAGATAGACCAGCTGCGCGGCTTCATTGCCTCGCAGGGCATGGGCAATGGCTGCGGGCGCAGCAACGAGCGGAGTTCCTGCGAGCTAGAGGTGAGTGTCCTC
TRIOBP_ex_22-2	CACGACGTTGTAAAACGAC	GCCTGTCAGAGGAGATAGACC	CACGACGTTGTAAAACGACGCCTGTCAGAGGAGATAGACC	CAGGAAACAGCTATGACC	GAATGCTGGCTACTGGATGC	CAGGAAACAGCTATGACCGAATGCTGGCTACTGGATGC	270	GRCh37	22	38165282	38165302	38165533	38165552	GCCTGTCAGAGGAGATAGACCAGCTGCGCGGCTTCATTGCCTCGCAGGGCATGGGCAATGGCTGCGGGCGCAGCAACGAGCGGAGTTCCTGCGAGCTAGAGGTGAGTGTCCTCACTAGCACCAGGCAGCCCAGTGGTTCTCGGGGCCCGGGGCTATGGGGCACCCCCGCCATAGGCTGGGTATCACCTGTGGCAGGAAAGCCAAGTCTCCCAGTGGCTGGGCCAGCCTGACTAGGCTAGAACACCTACTGTGCATCCAGTAGCCAGCATTC
TRIOBP_ex_23	CACGACGTTGTAAAACGAC	GAGTAAGGGAAGGCAAAGCAG	CACGACGTTGTAAAACGACGAGTAAGGGAAGGCAAAGCAG	CAGGAAACAGCTATGACC	CATCCAGATGGCTCCAGAGT	CAGGAAACAGCTATGACCCATCCAGATGGCTCCAGAGT	335	GRCh37	22	38167462	38167482	38167778	38167797	GAGTAAGGGAAGGCAAAGCAGGGGAATCGGAGAGGGCTTCCTGGAGGAGTCCGCCTCCAGGATGTAGAGGGTTTTTGTGCAGATAGGGGCTGCATTCTAGGGGCCTGAGGCAGAGAGAACCCGGGCTGCAGGGCACTATGGGCCAGGGTAGCTCTGGCTTCTGGCCCTGGGTCAGTCCAGCACCTATATCCCCAGGTGCTGCTTCGCGTAAAAGAAAACGAACTCCAGTACCTAAAGAAGGAGGTGCAGTGCCTCCGGGACGAGCTCCAGATGATGCAGAAGGTAGGTCCTTCCGCTGGGCTGGGGGCCGTCGGGGACTCTGGAGCCATCTGGATG
TRIOBP_ex_24	CACGACGTTGTAAAACGAC	GAGCCACCTGGAGGGATG	CACGACGTTGTAAAACGACGAGCCACCTGGAGGGATG	CAGGAAACAGCTATGACC	GGTGTGGGAGAGCCTCAG	CAGGAAACAGCTATGACCGGTGTGGGAGAGCCTCAG	346	GRCh37	22	38168482	38168499	38168811	38168828	GAGCCACCTGGAGGGATGAAGCGAGGTATCTGCGGGGAGGTCTGGCTGCTGGTGCTGCCCATGTGCCCGGTTGGCAGGGCTGGAGGGAGAGACTTCATGCCCTCATACCTGCCTCCTGCCCCCCAGGACAAGCGCTTCACCTCGGGAAAGTACCAGGACGTCTATGTGGAGCTGAGCCACATCAAGACACGGTCTGAGCGGGAGATCGAGCAGCTGAAGGAGCACCTGCGTCTTGCCATGGCCGCCCTCCAGGAGAAGGAGTCGATGCGCAACAGCCTGGCTGAGTAGAGGTGGATGCCGAGGCGTGTGCCCTGCAGGGTGGGCAGGGGCTGAGGCTCTCCCACACC
TRIOBP_ex_25-1	CACGACGTTGTAAAACGAC	GTGGAAGGACCCACTCAGC	CACGACGTTGTAAAACGACGTGGAAGGACCCACTCAGC	CAGGAAACAGCTATGACC	TGTGTGTGTGTATCCGTGTGT	CAGGAAACAGCTATGACCTGTGTGTGTGTATCCGTGTGT	306	GRCh37	22	38169697	38169715	38169983	38170003	GTGGAAGGACCCACTCAGCACCCTTGCTTGGCCTTGGGGTGGCCTCGCAGCCCCTCAGCCCAGGCCTCAGCCCTGCCGCACCTTGTCTTTCAGGTCCCGCCCAGCTGCAGACCCTCCAGGCTGGAGGACCAGCCGCCCTCCTTCCCTCCTGGATGGAAGTAAAAAGCCAAGCTTTCTCCCCACCCTCTGTGGGCCACACGTGCACTTGCACCCACCACACACACACACACACACACACACACACACACAGACACACAGACACATACGCACACACGTGCACACATGTACACACGGATACACACACACA
TRIOBP_ex_25-2	CACGACGTTGTAAAACGAC	TGGAAGGACCCACTCAGC	CACGACGTTGTAAAACGACTGGAAGGACCCACTCAGC	CAGGAAACAGCTATGACC	AATCCTGAAGAAGGTGCAAGG	CAGGAAACAGCTATGACCAATCCTGAAGAAGGTGCAAGG	370	GRCh37	22	38169698	38169715	38170048	38170068	TGGAAGGACCCACTCAGCACCCTTGCTTGGCCTTGGGGTGGCCTCGCAGCCCCTCAGCCCAGGCCTCAGCCCTGCCGCACCTTGTCTTTCAGGTCCCGCCCAGCTGCAGACCCTCCAGGCTGGAGGACCAGCCGCCCTCCTTCCCTCCTGGATGGAAGTAAAAAGCCAAGCTTTCTCCCCACCCTCTGTGGGCCACACGTGCACTTGCACCCACCACACACACACACACACACACACACACACACACAGACACACAGACACATACGCACACACGTGCACACATGTACACACGGATACACACACACACACACACACTGCATATCTGAGCGCGCCCCTCGCACTGGGTCTCACCTTGCACCTTCTTCAGGATT
TRIOBP_ex_25-3	CACGACGTTGTAAAACGAC	CACACGGATACACACACACA	CACGACGTTGTAAAACGACCACACGGATACACACACACA	CAGGAAACAGCTATGACC	AGTAGGAGGTAGGGCAGGAA	CAGGAAACAGCTATGACCAGTAGGAGGTAGGGCAGGAA	350	GRCh37	22	38169984	38170003	38170315	38170334	CACACGGATACACACACACACACACACACTGCATATCTGAGCGCGCCCCTCGCACTGGGTCTCACCTTGCACCTTCTTCAGGATTTTATATGTGAAGAGATTTTTATATAGATTTTTTTCCTTTTTTTCCAAAACACTTTATACTTTAAAAAAAAAAAAAAAAAGCAATTCCTGGTGGCTGTGTGCCTCCAACCCTGGTCCCCCTCTGTCTCCAGCCACCCTCTGCTTGGGCTTCTGAGCTGGTGGCCCTGGCCCAGAGGTCTGGCGGAGGCCCAGGCAGCAGCCATGGCGGGGTGTCTCTACAGGGGAGAGGCGGGAGCCTGCCACCCTCTTCCTGCCCTACCTCCTACT
TRIOBP_ex_25-4	CACGACGTTGTAAAACGAC	GCTTGGGCTTCTGAGCTG	CACGACGTTGTAAAACGACGCTTGGGCTTCTGAGCTG	CAGGAAACAGCTATGACC	TCTCCATTCCTGTTCTGCCA	CAGGAAACAGCTATGACCTCTCCATTCCTGTTCTGCCA	346	GRCh37	22	38170208	38170225	38170535	38170554	GCTTGGGCTTCTGAGCTGGTGGCCCTGGCCCAGAGGTCTGGCGGAGGCCCAGGCAGCAGCCATGGCGGGGTGTCTCTACAGGGGAGAGGCGGGAGCCTGCCACCCTCTTCCTGCCCTACCTCCTACTAACACTTCCTGCCCCATTTGGACCCGTACCATGGGGCTCAGGACAGAGGGAGCTAGCAGCTGGCCTCCATGGCCCCACAGCCTCCTTCGAGGCTGTGCTGGGTGCAGAACCGCCAGAGCCACCCAAAAGGTGTTTCTCTTCTGCTCCCTGAACCTCTTAACTTAATAAAACGTTCCAGCAGCTCTGGTGTCCTAGATGGCTGGCAGAACAGGAATGGAGA
TRIOBP_ex_25-5	CACGACGTTGTAAAACGAC	GGACAGAGGGAGCTAGCAG	CACGACGTTGTAAAACGACGGACAGAGGGAGCTAGCAG	CAGGAAACAGCTATGACC	TGCAGACGCTGGTTCAGT	CAGGAAACAGCTATGACCTGCAGACGCTGGTTCAGT	398	GRCh37	22	38170375	38170393	38170756	38170773	GGACAGAGGGAGCTAGCAGCTGGCCTCCATGGCCCCACAGCCTCCTTCGAGGCTGTGCTGGGTGCAGAACCGCCAGAGCCACCCAAAAGGTGTTTCTCTTCTGCTCCCTGAACCTCTTAACTTAATAAAACGTTCCAGCAGCTCTGGTGTCCTAGATGGCTGGCAGAACAGGAATGGAGATTGGGGTTTCTTGAAGTGGCTTCCCCACTCACACCCTACCCACACCCCACCCTTCCTAAAGCAGCGGCCTCTAGGCTTCTGAGGGTGGGGCTGAAAATCCAAGGTCTCCCTTAGTACAGACTGTGACGCCCCCAGTGTGGCTTGCAGGCTAGTGGCAGCGGAAGCATGTGGGAAATAGCAAGTCCAGTCCCACCCCAACCTACTGAACCAGCGTCTGCA
TRIOBP_ex_25-6	CACGACGTTGTAAAACGAC	CTTAGTACAGACTGTGACGCC	CACGACGTTGTAAAACGACCTTAGTACAGACTGTGACGCC	CAGGAAACAGCTATGACC	GGAGAGGACTGGGACTGAAAG	CAGGAAACAGCTATGACCGGAGAGGACTGGGACTGAAAG	309	GRCh37	22	38170664	38170684	38170953	38170973	CTTAGTACAGACTGTGACGCCCCCAGTGTGGCTTGCAGGCTAGTGGCAGCGGAAGCATGTGGGAAATAGCAAGTCCAGTCCCACCCCAACCTACTGAACCAGCGTCTGCATTTTAACAGGGTGCCCCAGTGATTCACGTGACCTTCAAAGTCTGAGGAGCCCTGGAGTAGGGCCCAGGGCCCAGGCCTGAGAGAGAGGCCTGGGGCTAAGACTAGCCCTGACCATGACCTTGGGCAAGTCACACCCCTCACTGAGCCTCAGTTTGCTTCTCCATCAAATGGGTGTTTTTCTTTCAGTCCCAGTCCTCTCC
TRIOBP_ex_25-7	CACGACGTTGTAAAACGAC	ACTGAACCAGCGTCTGCAT	CACGACGTTGTAAAACGACACTGAACCAGCGTCTGCAT	CAGGAAACAGCTATGACC	CCTACTGGATGTGGCCTGTT	CAGGAAACAGCTATGACCCCTACTGGATGTGGCCTGTT	397	GRCh37	22	38170756	38170774	38171134	38171153	ACTGAACCAGCGTCTGCATTTTAACAGGGTGCCCCAGTGATTCACGTGACCTTCAAAGTCTGAGGAGCCCTGGAGTAGGGCCCAGGGCCCAGGCCTGAGAGAGAGGCCTGGGGCTAAGACTAGCCCTGACCATGACCTTGGGCAAGTCACACCCCTCACTGAGCCTCAGTTTGCTTCTCCATCAAATGGGTGTTTTTCTTTCAGTCCCAGTCCTCTCCTGAGGCTTTTCCCAGAGGTCATGCCCAGCCCTGGGCAGGGGTGAGGGCAGGGTTGTGGCTGCCAGGCACAGGTCCAGCGGGCTGGGAGTCCTCACCATGGCTGGCTGTGCTGATTATGGTTGCATGGGGCTGGGAAGAGGTCCCATTTCTGAGCCACAGAAACAGGCCACATCCAGTAGG
TRIOBP_ex_25-8	CACGACGTTGTAAAACGAC	TTCTTTCAGTCCCAGTCCTCTC	CACGACGTTGTAAAACGACTTCTTTCAGTCCCAGTCCTCTC	CAGGAAACAGCTATGACC	TGAACACACCAGGGACGTT	CAGGAAACAGCTATGACCTGAACACACCAGGGACGTT	366	GRCh37	22	38170951	38170972	38171299	38171317	TTCTTTCAGTCCCAGTCCTCTCCTGAGGCTTTTCCCAGAGGTCATGCCCAGCCCTGGGCAGGGGTGAGGGCAGGGTTGTGGCTGCCAGGCACAGGTCCAGCGGGCTGGGAGTCCTCACCATGGCTGGCTGTGCTGATTATGGTTGCATGGGGCTGGGAAGAGGTCCCATTTCTGAGCCACAGAAACAGGCCACATCCAGTAGGGGTCCTGGAAGGCTGTGAGAACCCAGAGGAGACCCTGACCCAGCCTGCAGGTAGAAGACTGCCTTTGGAGGCAGCTTTGAAAGATGACTCTTCCAGATGGAAGAATCAGGAAGGGCCTTCCCACGTGGAGGCACCAGCAGGAGCAAACGTCCCTGGTGTGTTCA
TRIOBP_ex_25-9	CACGACGTTGTAAAACGAC	AGAAACAGGCCACATCCAGT	CACGACGTTGTAAAACGACAGAAACAGGCCACATCCAGT	CAGGAAACAGCTATGACC	AAGACCAAGGACACCCTTCC	CAGGAAACAGCTATGACCAAGACCAAGGACACCCTTCC	363	GRCh37	22	38171131	38171150	38171475	38171494	AGAAACAGGCCACATCCAGTAGGGGTCCTGGAAGGCTGTGAGAACCCAGAGGAGACCCTGACCCAGCCTGCAGGTAGAAGACTGCCTTTGGAGGCAGCTTTGAAAGATGACTCTTCCAGATGGAAGAATCAGGAAGGGCCTTCCCACGTGGAGGCACCAGCAGGAGCAAACGTCCCTGGTGTGTTCAGGCAAAGAGCCACAGGAGAGTGACCTCGTGGAGTGGGAAGAGATTGTTTCCCATTCCCTTGCCAGGGATTGGTTGAGGAATGGACAAGGCTTGCAGTTCACGCAAGCCAGTGAAATGCGAGGGGAAGTCTTGGGAGTGGGGTGGAGGAGGTCATCTGGGAAGGGTGTCCTTGGTCTT
TRIOBP_ex_25-10	CACGACGTTGTAAAACGAC	GGGAAGTCTTGGGAGTGGG	CACGACGTTGTAAAACGACGGGAAGTCTTGGGAGTGGG	CAGGAAACAGCTATGACC	AGATGGAGTTTCGCCCTTGT	CAGGAAACAGCTATGACCAGATGGAGTTTCGCCCTTGT	354	GRCh37	22	38171439	38171457	38171774	38171793	GGGAAGTCTTGGGAGTGGGGTGGAGGAGGTCATCTGGGAAGGGTGTCCTTGGTCTTAAAAAGAGGCACAAGAGGCCGGGCGCGGTGGCTCTTGCCTATTATCCTAGCACTTTGGGAGGCCAAGGCAGGGGGATCACTTGAGGTCAGGAGTTCGAGACCAGCCTGGCCAACATGGTGAAACCCCGTCTCTACTAAAAATACAAAAAATTAGCCAGACGTGGTGCCAAGCACCTGTAATCCCAGCTACTCAGGAGGCTGAGGCAGGAGAATCACTTGAACCCAGGAGGCAGAAGTTGCAGTGAGCCAAGATCGCGCCACTGCACTCCAGCCTGTGTGACAAGGGCGAAACTCCATCT
TRIOBP_ex_25-11	CACGACGTTGTAAAACGAC	TGGAGGAGGTCATCTGGGAA	CACGACGTTGTAAAACGACTGGAGGAGGTCATCTGGGAA	CAGGAAACAGCTATGACC	CCAGTGGCTAGGAACACTCC	CAGGAAACAGCTATGACCCCAGTGGCTAGGAACACTCC	527	GRCh37	22	38171459	38171478	38171967	38171986	TGGAGGAGGTCATCTGGGAAGGGTGTCCTTGGTCTTAAAAAGAGGCACAAGAGGCCGGGCGCGGTGGCTCTTGCCTATTATCCTAGCACTTTGGGAGGCCAAGGCAGGGGGATCACTTGAGGTCAGGAGTTCGAGACCAGCCTGGCCAACATGGTGAAACCCCGTCTCTACTAAAAATACAAAAAATTAGCCAGACGTGGTGCCAAGCACCTGTAATCCCAGCTACTCAGGAGGCTGAGGCAGGAGAATCACTTGAACCCAGGAGGCAGAAGTTGCAGTGAGCCAAGATCGCGCCACTGCACTCCAGCCTGTGTGACAAGGGCGAAACTCCATCTCAAAAAAAAAGGGGGAGGGTGGCGCAAGGAGAGGACACCTCTCTCCTGGCCCTGTCGCCATCTT…
TRIOBP_ex_25-12	CACGACGTTGTAAAACGAC	CCTTGTGCTGCCCTGTCT	CACGACGTTGTAAAACGACCCTTGTGCTGCCCTGTCT	CAGGAAACAGCTATGACC	CTGGCAGACCTTCTCCTCTG	CAGGAAACAGCTATGACCCTGGCAGACCTTCTCCTCTG	366	GRCh37	22	38171924	38171941	38172271	38172290	CCTTGTGCTGCCCTGTCTCGGCACTGCTTGCCTTAGGAGATCAGGAGTGTTCCTAGCCACTGGGAGATGGGATGCCTGCCACTGGCAGCTCTGCCGTCCATCCTCACCATCCCACCGTCCCCCCAAGACAGCTCTCCATCCCATCCTCTGCCTCCCTTCTAGCCTCAACCTAACTCAGGGCTCCCCCGTCTCACACCTGGGTTGCAGGAACATCCTCTTCACCAACCCCCCTCCCATCCCTCCTCAGGGCTGCCTAGGGCAGCTACAAAAACCAGGCCAGCCTCTGAAAGGTGCTCCACATCTCATTAAAAACCGTGAAATCGCACTGCCCCACTATCAGAATAGCTCAGAGGAGAAGGTCTGCCAG
TRIOBP_ex_25-13	CACGACGTTGTAAAACGAC	CCCTCCCATCCCTCCTCA	CACGACGTTGTAAAACGACCCCTCCCATCCCTCCTCA	CAGGAAACAGCTATGACC	ATTTGCTGATGTGAGTATTACGGT	CAGGAAACAGCTATGACCATTTGCTGATGTGAGTATTACGGT	357	GRCh37	22	38172152	38172169	38172486	38172509	CCCTCCCATCCCTCCTCAGGGCTGCCTAGGGCAGCTACAAAAACCAGGCCAGCCTCTGAAAGGTGCTCCACATCTCATTAAAAACCGTGAAATCGCACTGCCCCACTATCAGAATAGCTCAGAGGAGAAGGTCTGCCAGTACCAAGTGCTGGTGGGGATACGGAGAAGAGCAGCTCCCAGGCGCTGCTGGTGCAAATGTGCTTTGTTGCACCCACGGCAGGAAACTGACCAGCTTCTCATCAAGTTAAATACGCATCTACCCTATGGCCTAGCATTTCCACTCTTGCTTACACATCCAGGAGAAATGAGTCCTTACATGCACAAAAGGATGAGTACCGTAATACTCACATCAGCAAAT
TRIOBP_ex_25-14	CACGACGTTGTAAAACGAC	ATGGCCTAGCATTTCCACTCT	CACGACGTTGTAAAACGACATGGCCTAGCATTTCCACTCT	CAGGAAACAGCTATGACC	CTCAGAGGTACCCGCTCTTC	CAGGAAACAGCTATGACCCTCAGAGGTACCCGCTCTTC	327	GRCh37	22	38172415	38172435	38172723	38172742	ATGGCCTAGCATTTCCACTCTTGCTTACACATCCAGGAGAAATGAGTCCTTACATGCACAAAAGGATGAGTACCGTAATACTCACATCAGCAAATAAACAATACAGCTGTGTGTCAGTAGTAGAATGAATAAATTGTGGTCGATTCATACGTTAGAATACAGCAATTTAAAAACAACTGCTACACACAAAAATGTTGGTGAATCTTTCAGACACAATGTTGAGCAAAAATAGCCACAGAAGAGTGTAAGGCTGTACGATTTTATTTAGGTGAGGTTCAAGAACAGACAAAACACGGTGATAGTGGTCAGAAGAGCGGGTACCTCTGAG
							319.458
							gemiddelde fragmentlengte (bp)
